# Supplementary material for: Gas41 links histone acetylation to H2A.Z deposition and maintenance of embryonic stem cell identity
Source: Cell Discov. 2018 Jun 12;4:28. doi: 10.1038/s41421-018-0027-0 (PMC5995911; doi:10.1038/s41421-018-0027-0)
Supplement: Supplementary file 2 — Supplementary Table S1 [file 41421_2018_27_MOESM2_ESM.xlsx]

## Sheet: shGas41-1 up gene
Id	Annotation	logFC	PValue	FDR
ENSMUSG00000079112	C86695	8.296	4.61e-18	2.98e-15
ENSMUSG00000079012	Serpina3m	8.265	2.34e-16	9.76e-14
ENSMUSG00000083489	Gm11784	7.872	4.42e-12	4.69e-10
ENSMUSG00000086757	Gm2309	7.852	2.12e-10	1.47e-08
ENSMUSG00000086778	Gm2165	7.831	2.75e-11	2.38e-09
ENSMUSG00000085489	Gm3669	7.766	2.04e-11	1.82e-09
ENSMUSG00000087546	Gm2101	7.744	1.85e-11	1.66e-09
ENSMUSG00000087491	Gm14552	7.721	4.2e-11	3.45e-09
ENSMUSG00000085534	Gm2117	7.698	1.57e-11	1.43e-09
ENSMUSG00000085060	Gm3677	7.698	1.58e-10	1.13e-08
ENSMUSG00000023959	Clic5	7.5	6.45e-09	3.13e-07
ENSMUSG00000043008	Klhl6	7.418	4.67e-09	2.34e-07
ENSMUSG00000080072	Gm14757	7.389	5.42e-08	2e-06
ENSMUSG00000079597	Gm5483	7.36	5.03e-08	1.88e-06
ENSMUSG00000082164	Gm13360	7.331	1.75e-08	7.61e-07
ENSMUSG00000083072	Gm13668	7.206	7.2e-05	0.00106
ENSMUSG00000029664	Tfpi2	7.07	2.85e-09	1.51e-07
ENSMUSG00000070687	Htr1d	7.07	9.05e-08	3.18e-06
ENSMUSG00000083807	Gm13466	7.07	0.000119	0.00162
ENSMUSG00000060565	Gm5591	6.958	2.15e-07	6.86e-06
ENSMUSG00000085325	Gm14974	6.879	1.11e-07	3.81e-06
ENSMUSG00000038209	Itln1	6.837	4.33e-08	1.65e-06
ENSMUSG00000033715	Akr1c14	6.794	1.13e-07	3.88e-06
ENSMUSG00000085867	Gm5834	6.61	8.06e-06	0.000163
ENSMUSG00000051279	Gdf6	6.508	1.93e-06	4.79e-05
ENSMUSG00000031872	Bean1	6.508	7.92e-06	0.000161
ENSMUSG00000086470	Gm12580	6.454	0.00556	0.0355
ENSMUSG00000068196	Col8a1	6.398	3.62e-06	8.31e-05
ENSMUSG00000049062	Gm9244	6.398	5.58e-05	0.000853
ENSMUSG00000058400	Qrfpr	6.398	5.91e-05	0.000898
ENSMUSG00000091120	Gm4545	6.398	0.000323	0.0037
ENSMUSG00000020286	1700093K21Rik	6.34	8.03e-06	0.000163
ENSMUSG00000085000	Gm14553	6.34	8.85e-06	0.000177
ENSMUSG00000069785	Gm11444	6.34	0.00036	0.00404
ENSMUSG00000083506	Gm13993	6.279	1.57e-05	0.00029
ENSMUSG00000000440	Pparg	6.279	6.15e-05	0.000926
ENSMUSG00000037610	Kcnmb2	6.279	6.86e-05	0.00102
ENSMUSG00000003484	Cyp4f18	6.279	0.0057	0.0362
ENSMUSG00000038327	Serpinb9f	6.216	2.82e-05	0.000476
ENSMUSG00000021943	Gdf10	6.216	9.09e-05	0.0013
ENSMUSG00000040747	Cd53	6.216	0.000137	0.00182
ENSMUSG00000043897	Vmn2r2	6.216	0.000202	0.0025
ENSMUSG00000022705	Drd3	6.196	9.06e-13	1.15e-10
ENSMUSG00000058618	AY761184	6.15	3.71e-05	0.000601
ENSMUSG00000074295	Gm6902	6.15	4.27e-05	0.000679
ENSMUSG00000054379	2410024N13Rik	6.102	2.94e-14	5.88e-12
ENSMUSG00000074113	Gm10629	6.08	4.86e-05	0.000759
ENSMUSG00000068463	B630019A10Rik	6.08	0.000105	0.00146
ENSMUSG00000074312	Gm6176	6.08	0.000186	0.00233
ENSMUSG00000027761	Aadac	6.08	0.000244	0.00293
ENSMUSG00000052371	1700109F18Rik	6.007	9.65e-05	0.00136
ENSMUSG00000090869	Gm17540	6.007	0.000282	0.00331
ENSMUSG00000031131	Vgll1	6.007	0.000315	0.00362
ENSMUSG00000043429	4922505E12Rik	5.931	0.000364	0.00408
ENSMUSG00000080241	Gm6269	5.931	0.000588	0.00602
ENSMUSG00000086274	Gm16677	5.85	0.000459	0.00496
ENSMUSG00000072907	Gm10436	5.85	0.00565	0.036
ENSMUSG00000049404	Rarres1	5.842	1.46e-20	1.5e-17
ENSMUSG00000041731	Pgm5	5.797	5.69e-11	4.56e-09
ENSMUSG00000086849	Gm13840	5.764	0.000243	0.00292
ENSMUSG00000091458	Gm17444	5.764	0.000321	0.00369
ENSMUSG00000039717	Ralyl	5.764	0.000491	0.00526
ENSMUSG00000082211	Gm15299	5.764	0.00126	0.011
ENSMUSG00000054885	4930578G10Rik	5.764	0.00142	0.0122
ENSMUSG00000028270	Gbp2	5.672	7.92e-11	6.1e-09
ENSMUSG00000091432	Gm17338	5.672	0.000553	0.00577
ENSMUSG00000047171	Helt	5.672	0.000581	0.00598
ENSMUSG00000078920	Ifi47	5.672	0.000834	0.00797
ENSMUSG00000025321	Itgb8	5.672	0.000887	0.00838
ENSMUSG00000076664	Ighv9-3	5.672	0.000922	0.00863
ENSMUSG00000033774	Npbwr1	5.672	0.00167	0.0139
ENSMUSG00000084344	Gm15305	5.672	0.00254	0.0193
ENSMUSG00000083987	Gm15311	5.672	0.00255	0.0193
ENSMUSG00000044624	Gm4922	5.672	0.00306	0.0222
ENSMUSG00000091048	Gm8207	5.672	0.00525	0.0339
ENSMUSG00000092144	Gm3370	5.672	0.00619	0.0384
ENSMUSG00000078210	Gm5924	5.583	1.14e-10	8.49e-09
ENSMUSG00000084125	Gm8757	5.575	0.000907	0.00851
ENSMUSG00000086396	4930555B11Rik	5.575	0.00113	0.0102
ENSMUSG00000025347	Mettl7b	5.575	0.00114	0.0102
ENSMUSG00000032110	Acrv1	5.575	0.00121	0.0107
ENSMUSG00000075911	n-R5s144	5.575	0.00123	0.0109
ENSMUSG00000024105	9130404H23Rik	5.575	0.00236	0.0182
ENSMUSG00000027867	Spag17	5.575	0.00239	0.0184
ENSMUSG00000055789	E330017A01Rik	5.575	0.00266	0.0199
ENSMUSG00000084034	Gm12617	5.559	3.1e-11	2.67e-09
ENSMUSG00000086909	Gm4926	5.47	0.000965	0.00892
ENSMUSG00000029074	Ttll10	5.47	0.00138	0.0119
ENSMUSG00000061961	Olfr815	5.47	0.00172	0.0142
ENSMUSG00000052974	Cyp2f2	5.47	0.00183	0.0149
ENSMUSG00000022357	Klhl38	5.47	0.00183	0.0149
ENSMUSG00000067604	Nms	5.47	0.00216	0.017
ENSMUSG00000072753	9230020A06Rik	5.47	0.00228	0.0177
ENSMUSG00000058803	Olfr340	5.47	0.00243	0.0187
ENSMUSG00000090529	Gm6803	5.47	0.0027	0.0201
ENSMUSG00000093018	AL672099.1	5.47	0.00328	0.0234
ENSMUSG00000068129	Cst7	5.47	0.00347	0.0245
ENSMUSG00000048126	Col6a3	5.47	0.00531	0.0343
ENSMUSG00000081715	Gm11828	5.358	0.00165	0.0138
ENSMUSG00000013083	2200002J24Rik	5.358	0.00166	0.0138
ENSMUSG00000059857	Ntng1	5.358	0.0018	0.0148
ENSMUSG00000035191	Rfpl4	5.358	0.00195	0.0157
ENSMUSG00000087538	Gm16341	5.358	0.00254	0.0193
ENSMUSG00000047363	Cstad	5.358	0.00294	0.0216
ENSMUSG00000093732	RP23-60H16.1	5.358	0.00327	0.0234
ENSMUSG00000082015	Gm13452	5.358	0.00479	0.0316
ENSMUSG00000091481	Gm17154	5.358	0.0051	0.0332
ENSMUSG00000035270	Impg2	5.358	0.00679	0.0413
ENSMUSG00000020052	Ascl1	5.33	5.78e-10	3.54e-08
ENSMUSG00000060416	Gm839	5.33	6.09e-08	2.21e-06
ENSMUSG00000078331	Gm5926	5.245	5.24e-07	1.52e-05
ENSMUSG00000006522	Itih3	5.235	0.00308	0.0223
ENSMUSG00000091762	Gm3191	5.235	0.00317	0.0229
ENSMUSG00000028778	Hcrtr1	5.235	0.00318	0.0229
ENSMUSG00000041735	Gm13178	5.235	0.00383	0.0266
ENSMUSG00000070568	1700039E15Rik	5.235	0.0041	0.028
ENSMUSG00000022762	Ncam2	5.235	0.006	0.0375
ENSMUSG00000078258	Gm11564	5.235	0.00742	0.0441
ENSMUSG00000063458	1700112E06Rik	5.235	0.00742	0.0441
ENSMUSG00000035582	Gdpd4	5.235	0.00753	0.0445
ENSMUSG00000084174	Sycn	5.235	0.00796	0.0465
ENSMUSG00000046991	Wdr27	5.215	2.29e-09	1.24e-07
ENSMUSG00000079650	Gm2864	5.185	4.43e-06	9.94e-05
ENSMUSG00000047369	Dnahc14	5.179	6.29e-12	6.36e-10
ENSMUSG00000080300	Gm14354	5.154	4.08e-06	9.26e-05
ENSMUSG00000048904	Neurog1	5.137	1.45e-12	1.73e-10
ENSMUSG00000078328	Gm2882	5.123	6.45e-06	0.000136
ENSMUSG00000083561	Gm5942	5.102	0.00497	0.0326
ENSMUSG00000031129	Slc9a9	5.102	0.00601	0.0375
ENSMUSG00000074805	Gm14047	5.102	0.00601	0.0375
ENSMUSG00000076662	Ighv9-1	5.102	0.00601	0.0375
ENSMUSG00000081443	Gm3880	5.102	0.00696	0.042
ENSMUSG00000085418	4930483C13Rik	5.102	0.00696	0.042
ENSMUSG00000031957	Ctrb1	5.102	0.00797	0.0465
ENSMUSG00000086789	Gm12228	5.102	0.00851	0.0488
ENSMUSG00000078964	Ces1b	5.058	1.56e-08	6.89e-07
ENSMUSG00000042269	Fam92b	5.058	2.86e-08	1.16e-06
ENSMUSG00000037440	Vnn1	4.918	2.94e-06	6.91e-05
ENSMUSG00000075469	Gm17205	4.881	2.17e-05	0.00038
ENSMUSG00000043168	4930426D05Rik	4.843	8.59e-06	0.000172
ENSMUSG00000049353	Rd3	4.827	1.28e-05	0.000245
ENSMUSG00000046743	Fat4	4.679	4.52e-06	0.000101
ENSMUSG00000060256	Tdpoz4	4.677	3.14e-23	4.76e-20
ENSMUSG00000056380	Gpr50	4.664	1.5e-07	4.96e-06
ENSMUSG00000091415	Akd1	4.65	4.42e-17	2.33e-14
ENSMUSG00000086726	Gm9458	4.588	2.11e-08	8.97e-07
ENSMUSG00000075277	6720416L17Rik	4.561	1.42e-08	6.34e-07
ENSMUSG00000000318	Clec10a	4.561	7e-08	2.52e-06
ENSMUSG00000055301	Adh7	4.456	8.54e-14	1.48e-11
ENSMUSG00000078662	Gm11757	4.447	8.47e-14	1.48e-11
ENSMUSG00000015619	Gata3	4.404	4.16e-21	4.88e-18
ENSMUSG00000073631	Gm10553	4.392	3.25e-10	2.11e-08
ENSMUSG00000021999	Cpb2	4.392	8.71e-08	3.08e-06
ENSMUSG00000078368	Gm2001	4.376	2.93e-10	1.94e-08
ENSMUSG00000072910	Gm16381	4.376	2.93e-10	1.94e-08
ENSMUSG00000042846	Lrrtm3	4.362	2.12e-07	6.78e-06
ENSMUSG00000074678	Defb25	4.362	5.58e-06	0.000121
ENSMUSG00000040569	Slc26a7	4.338	4.13e-05	0.000661
ENSMUSG00000067399	Trim43a	4.319	4.59e-24	9.86e-21
ENSMUSG00000078663	Gm11758	4.272	7.11e-16	2.58e-13
ENSMUSG00000024747	Aldh1a7	4.215	2.54e-09	1.36e-07
ENSMUSG00000078661	Gm13871	4.214	4.16e-11	3.45e-09
ENSMUSG00000022512	Cldn1	4.187	1.09e-09	6.31e-08
ENSMUSG00000043969	Emx2	4.164	0.000101	0.00141
ENSMUSG00000063881	Olfr376	4.111	3.82e-10	2.42e-08
ENSMUSG00000090987	Gm4781	4.109	9.15e-14	1.57e-11
ENSMUSG00000022894	Adamts5	4.1	0.000446	0.00484
ENSMUSG00000085706	Gm9428	4.076	1.12e-12	1.39e-10
ENSMUSG00000033187	BC016579	4.058	1.3e-06	3.4e-05
ENSMUSG00000084759	Gm4726	4.043	6.35e-10	3.87e-08
ENSMUSG00000064294	Aox3	4.038	1.01e-13	1.72e-11
ENSMUSG00000091502	Gm17293	4.034	0.000301	0.00349
ENSMUSG00000028217	Cdh17	4.021	8.42e-22	1.07e-18
ENSMUSG00000037482	Erv3	4.021	4.28e-09	2.16e-07
ENSMUSG00000081478	AA623943	4.014	4.51e-07	1.32e-05
ENSMUSG00000078660	Gm11756	3.998	2.5e-12	2.79e-10
ENSMUSG00000073817	Gm11239	3.987	2.41e-11	2.1e-09
ENSMUSG00000035539	E230008N13Rik	3.965	0.00042	0.0046
ENSMUSG00000083123	Gm6826	3.965	0.00134	0.0116
ENSMUSG00000057246	BC051142	3.965	0.00345	0.0244
ENSMUSG00000028341	Nr4a3	3.958	3.45e-08	1.35e-06
ENSMUSG00000024987	Cyp26a1	3.958	2.3e-07	7.25e-06
ENSMUSG00000080299	Gm14350	3.957	8.77e-09	4.16e-07
ENSMUSG00000087661	Gm6019	3.957	1.31e-07	4.39e-06
ENSMUSG00000083144	Gm14334	3.942	6.07e-08	2.21e-06
ENSMUSG00000047692	4930533K18Rik	3.94	8.3e-05	0.0012
ENSMUSG00000012042	4930579F01Rik	3.902	1.92e-08	8.25e-07
ENSMUSG00000023992	Trem2	3.892	0.000529	0.00557
ENSMUSG00000079188	Gm7694	3.892	0.000545	0.00571
ENSMUSG00000085536	Gm14950	3.892	0.000597	0.00609
ENSMUSG00000024737	Slc15a3	3.892	0.00092	0.00862
ENSMUSG00000039607	Rbms3	3.892	0.00557	0.0355
ENSMUSG00000075020	E530001K10Rik	3.869	1.02e-09	5.87e-08
ENSMUSG00000073818	Gm11238	3.86	3.5e-11	2.95e-09
ENSMUSG00000091255	Speer4e	3.841	9.41e-06	0.000186
ENSMUSG00000066136	Gm11237	3.836	3.02e-09	1.59e-07
ENSMUSG00000039977	Ccdc67	3.825	4.63e-09	2.33e-07
ENSMUSG00000070619	Gm13119	3.819	9.39e-10	5.52e-08
ENSMUSG00000084965	Gm13857	3.815	0.000791	0.00763
ENSMUSG00000014030	Pax5	3.815	0.000942	0.00877
ENSMUSG00000045790	Ccdc149	3.815	0.00262	0.0197
ENSMUSG00000090272	Mndal	3.81	6.11e-06	0.00013
ENSMUSG00000025955	Akr1cl	3.798	1.1e-11	1.04e-09
ENSMUSG00000070946	Gm428	3.79	3.42e-10	2.21e-08
ENSMUSG00000000982	Ccl3	3.79	2.02e-06	4.98e-05
ENSMUSG00000072813	E330014E10Rik	3.786	3.78e-08	1.47e-06
ENSMUSG00000072818	Gm16513	3.783	6.83e-13	8.86e-11
ENSMUSG00000022584	Ly6c2	3.779	4.51e-06	0.000101
ENSMUSG00000090823	2700012I20Rik	3.779	3.32e-05	0.000546
ENSMUSG00000090508	Gm7957	3.775	5e-10	3.09e-08
ENSMUSG00000021453	Gadd45g	3.771	1.94e-19	1.52e-16
ENSMUSG00000073043	Atoh1	3.742	5.09e-07	1.48e-05
ENSMUSG00000073819	Gm11236	3.739	2.36e-10	1.62e-08
ENSMUSG00000087106	Gm13964	3.736	2.25e-05	0.000392
ENSMUSG00000025610	ORF63	3.734	0.00126	0.011
ENSMUSG00000092625	Gm20404	3.734	0.00276	0.0205
ENSMUSG00000019905	Gprc6a	3.734	0.00403	0.0277
ENSMUSG00000042812	Foxf1a	3.734	0.00461	0.0306
ENSMUSG00000042417	Ccno	3.727	8.77e-27	3.23e-23
ENSMUSG00000026012	Cd28	3.72	0.00184	0.015
ENSMUSG00000029193	Cckar	3.711	8.87e-07	2.44e-05
ENSMUSG00000059668	Krt4	3.688	3.68e-08	1.43e-06
ENSMUSG00000026246	Alppl2	3.671	7.64e-11	5.92e-09
ENSMUSG00000033898	Cfhr2	3.671	5.12e-05	0.000793
ENSMUSG00000062905	Vmn1r32	3.671	6.27e-05	0.000943
ENSMUSG00000082870	Gm12165	3.671	7.03e-05	0.00104
ENSMUSG00000074505	Fat3	3.671	0.000107	0.00148
ENSMUSG00000069372	Ctxn3	3.669	3.02e-09	1.59e-07
ENSMUSG00000089991	Gm16332	3.667	2.72e-08	1.11e-06
ENSMUSG00000045591	Olig3	3.661	3.52e-11	2.95e-09
ENSMUSG00000090122	Kcne1l	3.659	3.27e-06	7.63e-05
ENSMUSG00000080538	U6atac	3.648	0.00221	0.0173
ENSMUSG00000021346	Prl8a8	3.648	0.00292	0.0214
ENSMUSG00000054822	1700041G16Rik	3.648	0.00369	0.0258
ENSMUSG00000082739	Olfr602-ps1	3.648	0.00385	0.0267
ENSMUSG00000024511	Rab27b	3.648	0.00462	0.0307
ENSMUSG00000050747	Trim15	3.648	0.00469	0.0311
ENSMUSG00000089655	Gm16004	3.648	0.00833	0.0481
ENSMUSG00000057400	Ces1c	3.646	4.37e-06	9.83e-05
ENSMUSG00000076667	Ighv3-3	3.646	0.000121	0.00164
ENSMUSG00000028269	Gbp1	3.646	0.0003	0.00348
ENSMUSG00000087007	Gm2231	3.645	1.33e-08	5.94e-07
ENSMUSG00000085477	Gm13335	3.634	5.78e-17	2.92e-14
ENSMUSG00000023886	Smoc2	3.632	2e-07	6.44e-06
ENSMUSG00000019888	Mgat4c	3.625	7.04e-27	3.03e-23
ENSMUSG00000010803	Gabra1	3.624	1.96e-09	1.07e-07
ENSMUSG00000050368	Hoxd10	3.621	2.16e-13	3.3e-11
ENSMUSG00000012520	Phox2b	3.601	6.74e-09	3.26e-07
ENSMUSG00000031635	Anxa10	3.598	2.13e-06	5.2e-05
ENSMUSG00000087346	Gm5699	3.594	1.03e-16	4.75e-14
ENSMUSG00000080660	AC108410.2	3.569	0.000114	0.00156
ENSMUSG00000033219	Gm9758	3.569	0.000219	0.00268
ENSMUSG00000021207	Akr1c21	3.56	1.98e-05	0.00035
ENSMUSG00000039438	Ttc36	3.557	0.00453	0.0303
ENSMUSG00000086126	5730457N03Rik	3.523	1.86e-13	2.93e-11
ENSMUSG00000093736	RP23-349I13.2	3.519	6.82e-06	0.000142
ENSMUSG00000055976	Cldn23	3.515	0.000247	0.00296
ENSMUSG00000072574	Gm17184	3.499	8.48e-05	0.00122
ENSMUSG00000021125	Arg2	3.487	1.23e-19	1.02e-16
ENSMUSG00000027913	Crct1	3.485	5.43e-16	2.06e-13
ENSMUSG00000070677	D5Ertd577e	3.48	8.95e-06	0.000178
ENSMUSG00000031757	Mt4	3.477	1.65e-06	4.14e-05
ENSMUSG00000074429	Gm9116	3.475	1.98e-09	1.08e-07
ENSMUSG00000079455	Gm16026	3.473	1.17e-11	1.09e-09
ENSMUSG00000091152	Gm13696	3.472	9.54e-16	3.24e-13
ENSMUSG00000036144	Meox2	3.471	1.87e-10	1.31e-08
ENSMUSG00000049719	Prss46	3.459	1.89e-05	0.000338
ENSMUSG00000090063	Dlx6as1	3.459	0.00039	0.00433
ENSMUSG00000036790	Slitrk2	3.459	0.00232	0.018
ENSMUSG00000085858	Gm15831	3.459	0.00465	0.0309
ENSMUSG00000042464	Hoxd4	3.459	0.00613	0.0381
ENSMUSG00000085461	Gm16954	3.459	0.0066	0.0404
ENSMUSG00000092166	Gm7942	3.455	2.91e-08	1.17e-06
ENSMUSG00000049546	4930474N05Rik	3.438	4.95e-09	2.47e-07
ENSMUSG00000087224	Gm2182	3.432	3.4e-08	1.34e-06
ENSMUSG00000021214	Akr1c18	3.421	7.18e-11	5.58e-09
ENSMUSG00000022878	Adipoq	3.419	3.69e-20	3.4e-17
ENSMUSG00000020053	Igf1	3.419	1.28e-13	2.11e-11
ENSMUSG00000047842	Diras2	3.416	9.14e-16	3.14e-13
ENSMUSG00000082088	Gm15753	3.416	6.66e-06	0.000139
ENSMUSG00000085876	Gm12409	3.409	3.98e-05	0.000639
ENSMUSG00000036578	Fxyd7	3.408	4.26e-10	2.68e-08
ENSMUSG00000025839	Pramel7	3.407	3.97e-14	7.59e-12
ENSMUSG00000092066	1700121N20Rik	3.401	0.000534	0.00561
ENSMUSG00000026058	Khdrbs2	3.401	0.000647	0.0065
ENSMUSG00000011008	Mcoln2	3.401	0.00201	0.016
ENSMUSG00000090693	Trim43c	3.397	1.24e-18	8.43e-16
ENSMUSG00000074432	Gm4858	3.397	1.42e-09	8.06e-08
ENSMUSG00000073500	Gm3106	3.397	1.98e-08	8.52e-07
ENSMUSG00000069796	Gm11426	3.397	2.54e-06	6.09e-05
ENSMUSG00000047531	Rtp2	3.397	2.24e-05	0.000391
ENSMUSG00000072608	Gm3633	3.396	8.97e-09	4.25e-07
ENSMUSG00000066137	Gm11487	3.395	9.05e-11	6.83e-09
ENSMUSG00000046957	Spz1	3.395	1.11e-07	3.82e-06
ENSMUSG00000086839	Gm11973	3.378	0.000102	0.00142
ENSMUSG00000089696	Gm4778	3.372	2.91e-08	1.17e-06
ENSMUSG00000064290	Gm5852	3.367	3.85e-09	1.97e-07
ENSMUSG00000091779	Gm6763	3.359	2.53e-08	1.04e-06
ENSMUSG00000062369	Dub1a	3.356	4.43e-07	1.31e-05
ENSMUSG00000058005	Tdpoz3	3.355	6.3e-13	8.32e-11
ENSMUSG00000070616	Gm13040	3.346	1.49e-08	6.61e-07
ENSMUSG00000023885	Thbs2	3.344	1.37e-06	3.55e-05
ENSMUSG00000024210	Ip6k3	3.341	0.000531	0.00559
ENSMUSG00000026285	Pdcd1	3.341	0.000566	0.00587
ENSMUSG00000006490	Prl8a9	3.341	0.000785	0.0076
ENSMUSG00000029015	Slc26a5	3.341	0.000793	0.00765
ENSMUSG00000021613	Hapln1	3.341	0.00278	0.0206
ENSMUSG00000074987	AI314831	3.34	9.96e-08	3.45e-06
ENSMUSG00000078510	Gm13101	3.337	8.54e-12	8.29e-10
ENSMUSG00000031871	Cdh5	3.335	8.35e-12	8.16e-10
ENSMUSG00000078137	Gm1337	3.335	2.44e-05	0.00042
ENSMUSG00000082795	Gm13193	3.335	4.39e-05	0.000695
ENSMUSG00000032332	Col12a1	3.332	0.000737	0.00723
ENSMUSG00000073726	Gm13043	3.322	9.82e-08	3.42e-06
ENSMUSG00000074011	Gm7682	3.321	6.64e-09	3.22e-07
ENSMUSG00000078514	Gm13057	3.32	3.39e-09	1.76e-07
ENSMUSG00000091335	Gm8766	3.32	2.32e-08	9.77e-07
ENSMUSG00000090854	Gm4340	3.317	2.23e-08	9.42e-07
ENSMUSG00000070618	BC080695	3.316	2.4e-11	2.1e-09
ENSMUSG00000053007	Creb5	3.315	8.89e-10	5.25e-08
ENSMUSG00000020953	Coch	3.31	2.62e-26	8.45e-23
ENSMUSG00000089658	Gm13695	3.307	4.56e-13	6.32e-11
ENSMUSG00000026407	Cacna1s	3.305	7.43e-13	9.59e-11
ENSMUSG00000020644	Id2	3.302	2.01e-45	2.59e-41
ENSMUSG00000073509	Gm3176	3.3	2.81e-08	1.14e-06
ENSMUSG00000074895	Eif4e1b	3.298	1.62e-05	0.000297
ENSMUSG00000059676	Tdpoz1	3.298	0.000619	0.00627
ENSMUSG00000045027	Prss22	3.291	0.00391	0.0271
ENSMUSG00000072814	Gm7982	3.284	2.25e-08	9.48e-07
ENSMUSG00000091063	Gm13698	3.28	3.74e-12	4.04e-10
ENSMUSG00000043073	Dub3	3.279	1.07e-08	4.95e-07
ENSMUSG00000058207	Serpina3k	3.277	0.00106	0.00962
ENSMUSG00000036594	H2-Aa	3.277	0.00133	0.0116
ENSMUSG00000071216	Oog1	3.277	0.00173	0.0143
ENSMUSG00000066027	Gm2042	3.277	0.00173	0.0143
ENSMUSG00000040197	Cd209e	3.277	0.00743	0.0441
ENSMUSG00000085878	Gm12823	3.272	3.19e-13	4.66e-11
ENSMUSG00000092146	Gm13694	3.265	1.36e-12	1.66e-10
ENSMUSG00000032537	Ephb1	3.264	0.00136	0.0118
ENSMUSG00000091729	Gm13697	3.262	5.28e-12	5.46e-10
ENSMUSG00000072821	Gm6351	3.261	7.21e-09	3.46e-07
ENSMUSG00000081007	Gm11543	3.261	2.21e-08	9.36e-07
ENSMUSG00000085866	Gm15218	3.26	5.8e-13	7.84e-11
ENSMUSG00000037034	Pax1	3.259	1.13e-07	3.86e-06
ENSMUSG00000066141	Gm11232	3.259	0.000391	0.00433
ENSMUSG00000090496	Gm13693	3.258	2.79e-12	3.08e-10
ENSMUSG00000086151	Gm5698	3.252	1.39e-10	1.01e-08
ENSMUSG00000078511	Gm13109	3.249	1.73e-07	5.66e-06
ENSMUSG00000052477	C130026I21Rik	3.248	3.76e-15	1.03e-12
ENSMUSG00000085973	Gm14742	3.247	2.04e-11	1.82e-09
ENSMUSG00000026609	Ush2a	3.246	4.95e-05	0.000771
ENSMUSG00000034353	Ramp1	3.246	0.00247	0.0189
ENSMUSG00000027338	Prnd	3.245	1.55e-10	1.11e-08
ENSMUSG00000072672	Gm10391	3.239	8.84e-26	2.54e-22
ENSMUSG00000047992	Fam69c	3.235	5e-06	0.000109
ENSMUSG00000029314	Agpat9	3.229	2.71e-10	1.82e-08
ENSMUSG00000048294	Krtap4-13	3.229	4.04e-09	2.05e-07
ENSMUSG00000068154	Insm1	3.225	3.32e-11	2.84e-09
ENSMUSG00000015340	Cybb	3.222	9.28e-17	4.5e-14
ENSMUSG00000084123	Gm13106	3.221	0.000105	0.00146
ENSMUSG00000072675	Gm10394	3.219	9.35e-25	2.19e-21
ENSMUSG00000079422	Gm7971	3.219	8.73e-08	3.08e-06
ENSMUSG00000045545	Krt14	3.211	0.00102	0.00937
ENSMUSG00000087238	Gm12865	3.211	0.00109	0.00982
ENSMUSG00000044749	Abca6	3.211	0.00113	0.0101
ENSMUSG00000072609	Gm9611	3.2	9.19e-09	4.34e-07
ENSMUSG00000091897	Gm17019	3.2	1.4e-06	3.61e-05
ENSMUSG00000022595	Lypd2	3.199	0.000346	0.00392
ENSMUSG00000092576	Gm7235	3.199	0.00127	0.0111
ENSMUSG00000072826	Gm16427	3.198	4.77e-05	0.000748
ENSMUSG00000021211	Akr1c12	3.192	1.34e-05	0.000254
ENSMUSG00000028946	Hes3	3.188	0.00101	0.00926
ENSMUSG00000089689	Gm4982	3.183	6.32e-13	8.32e-11
ENSMUSG00000046372	Gm5590	3.181	3.84e-08	1.48e-06
ENSMUSG00000093630	Gm3968	3.175	6.17e-08	2.23e-06
ENSMUSG00000072823	Gm16429	3.171	1.54e-07	5.07e-06
ENSMUSG00000057216	4933403O03Rik	3.163	5.73e-06	0.000124
ENSMUSG00000078260	Gm11569	3.16	2.68e-05	0.000457
ENSMUSG00000024774	Ankrd22	3.158	1.92e-12	2.22e-10
ENSMUSG00000079423	Gm3286	3.158	2.51e-05	0.000432
ENSMUSG00000089994	Gm16239	3.156	6.5e-12	6.52e-10
ENSMUSG00000074502	Ubtfl1	3.154	7.44e-07	2.07e-05
ENSMUSG00000085776	5430402O13Rik	3.154	2.9e-05	0.000487
ENSMUSG00000052479	A330008L17Rik	3.15	0.000151	0.00197
ENSMUSG00000019230	Lhx9	3.15	0.00119	0.0106
ENSMUSG00000089893	Gm9141	3.15	0.00164	0.0137
ENSMUSG00000042064	Myo3b	3.148	4.5e-09	2.26e-07
ENSMUSG00000079143	Gm11052	3.145	5.7e-11	4.56e-09
ENSMUSG00000045404	Kcnk13	3.142	0.00193	0.0155
ENSMUSG00000068879	Gm5773	3.127	8.95e-05	0.00128
ENSMUSG00000074427	Tdpoz5	3.127	0.000347	0.00392
ENSMUSG00000074425	Gm10697	3.127	0.000347	0.00392
ENSMUSG00000031898	Dpep3	3.125	3.93e-08	1.51e-06
ENSMUSG00000086249	Gm12724	3.113	4.15e-11	3.45e-09
ENSMUSG00000066477	Gm16551	3.111	6.62e-07	1.86e-05
ENSMUSG00000029755	Dlx5	3.108	1.64e-06	4.12e-05
ENSMUSG00000072816	Gm6468	3.108	1.35e-05	0.000256
ENSMUSG00000048502	Duxbl	3.105	8.68e-24	1.49e-20
ENSMUSG00000068859	Sp9	3.103	3.65e-07	1.09e-05
ENSMUSG00000036198	Arhgap36	3.103	7.65e-07	2.13e-05
ENSMUSG00000090268	Gm5286	3.1	6.38e-07	1.8e-05
ENSMUSG00000075269	Bex6	3.1	0.000159	0.00204
ENSMUSG00000090716	Gm3371	3.1	0.000273	0.00321
ENSMUSG00000072791	Abcb5	3.095	3.93e-06	8.94e-05
ENSMUSG00000032649	Glt25d2	3.093	1.77e-06	4.41e-05
ENSMUSG00000086161	Gm15389	3.093	6.79e-06	0.000141
ENSMUSG00000030897	Cnga4	3.093	7.49e-06	0.000154
ENSMUSG00000090524	Gm13691	3.089	6.22e-10	3.8e-08
ENSMUSG00000086914	Gm16124	3.082	1.04e-13	1.75e-11
ENSMUSG00000073498	Gm6502	3.078	1.89e-05	0.000339
ENSMUSG00000085992	Gm11515	3.078	4.83e-05	0.000755
ENSMUSG00000093723	Gm3987	3.073	1.22e-08	5.55e-07
ENSMUSG00000079162	Trim43b	3.069	9.61e-15	2.26e-12
ENSMUSG00000011463	Cpb1	3.069	0.0026	0.0196
ENSMUSG00000078626	Gm12790	3.068	2.08e-14	4.33e-12
ENSMUSG00000073499	Gm16522	3.066	6.82e-06	0.000142
ENSMUSG00000072824	Gm7792	3.06	4.33e-06	9.76e-05
ENSMUSG00000078980	Gm2035	3.06	3e-05	0.000502
ENSMUSG00000021750	Fam107a	3.055	7.16e-08	2.58e-06
ENSMUSG00000074008	Gm6509	3.053	6.49e-05	0.000971
ENSMUSG00000092165	Gm5624	3.052	7.69e-07	2.14e-05
ENSMUSG00000071713	Csf2rb	3.048	0.00202	0.0161
ENSMUSG00000022667	Cd200r1	3.048	0.00288	0.0212
ENSMUSG00000037801	Iqch	3.048	0.00356	0.025
ENSMUSG00000008932	Slc1a7	3.045	2.44e-09	1.31e-07
ENSMUSG00000093707	Gm3965	3.041	1.04e-05	0.000204
ENSMUSG00000087318	Gm12114	3.04	1.59e-14	3.53e-12
ENSMUSG00000087044	1700042G15Rik	3.037	0.000293	0.00342
ENSMUSG00000091252	Gm6346	3.032	7.38e-06	0.000152
ENSMUSG00000042581	Thsd7b	3.03	0.00019	0.00238
ENSMUSG00000072817	Gm10424	3.022	1.1e-05	0.000213
ENSMUSG00000019178	Styxl1	3.019	2.48e-06	5.97e-05
ENSMUSG00000086089	Gm11640	3.012	2.44e-13	3.67e-11
ENSMUSG00000073510	Gm7647	3.002	7.13e-05	0.00105
ENSMUSG00000090637	Gm6189	3	8.45e-09	4.02e-07
ENSMUSG00000055216	9430025C20Rik	2.999	4.73e-10	2.95e-08
ENSMUSG00000074424	Gm10696	2.999	9.03e-07	2.47e-05
ENSMUSG00000070933	Speer4d	2.998	1.73e-05	0.000315
ENSMUSG00000074009	Gm3147	2.997	2.04e-06	5.02e-05
ENSMUSG00000060962	Dmkn	2.996	0.000254	0.00303
ENSMUSG00000019779	Frk	2.992	0.00673	0.041
ENSMUSG00000072962	Gm16401	2.992	0.00779	0.0457
ENSMUSG00000020872	Tac4	2.992	0.00803	0.0467
ENSMUSG00000039578	Fam190a	2.989	5.35e-08	1.98e-06
ENSMUSG00000093513	Gm4018	2.982	4.76e-07	1.39e-05
ENSMUSG00000053964	Lgals4	2.972	3.63e-09	1.86e-07
ENSMUSG00000084758	Gm12798	2.968	1.68e-07	5.53e-06
ENSMUSG00000035057	4933434I20Rik	2.968	0.000143	0.00188
ENSMUSG00000084141	Olfr1372-ps1	2.954	8.47e-07	2.34e-05
ENSMUSG00000062329	Cytl1	2.953	0.000153	0.00198
ENSMUSG00000083227	Gm11546	2.953	0.000902	0.00848
ENSMUSG00000092084	Gm2056	2.951	9.74e-06	0.000192
ENSMUSG00000090770	Gm7970	2.947	1.56e-06	3.97e-05
ENSMUSG00000054568	Dub1	2.945	2.51e-07	7.8e-06
ENSMUSG00000075046	Gm10807	2.942	0.000336	0.00383
ENSMUSG00000071089	Trim75	2.941	3.78e-05	0.00061
ENSMUSG00000039683	Sdk1	2.939	4.55e-06	0.000102
ENSMUSG00000018698	Lhx1	2.939	9.48e-06	0.000187
ENSMUSG00000093554	RP24-370G23.8	2.939	2.85e-05	0.000482
ENSMUSG00000074428	Gm9117	2.939	0.00253	0.0193
ENSMUSG00000074426	Gm9125	2.939	0.00253	0.0193
ENSMUSG00000091907	Gm9107	2.939	0.00647	0.0398
ENSMUSG00000025838	Pramel6	2.937	3.02e-09	1.59e-07
ENSMUSG00000019848	Popdc3	2.935	2.48e-11	2.16e-09
ENSMUSG00000079034	Gm8300	2.931	3.72e-06	8.52e-05
ENSMUSG00000016458	Wt1	2.93	2.75e-12	3.04e-10
ENSMUSG00000046323	Dppa3	2.926	1.84e-14	3.94e-12
ENSMUSG00000046159	Chrm3	2.926	6.41e-06	0.000135
ENSMUSG00000072906	Gm8332	2.926	1.47e-05	0.000275
ENSMUSG00000069805	Fbp1	2.921	1.17e-16	5.28e-14
ENSMUSG00000034324	Tmem132c	2.917	1.49e-12	1.77e-10
ENSMUSG00000057315	Arhgap24	2.909	0.00014	0.00185
ENSMUSG00000046805	Mpeg1	2.909	0.000457	0.00494
ENSMUSG00000060487	Samd5	2.908	5.9e-07	1.69e-05
ENSMUSG00000057719	Sh3rf2	2.908	0.000259	0.00308
ENSMUSG00000051029	Serpinb1b	2.907	8.49e-13	1.08e-10
ENSMUSG00000067299	Crygd	2.907	7.89e-05	0.00115
ENSMUSG00000028736	Pax7	2.899	8.46e-08	2.99e-06
ENSMUSG00000093591	Gm3996	2.898	2.46e-06	5.92e-05
ENSMUSG00000040614	Nlrp9c	2.895	2.09e-05	0.000368
ENSMUSG00000051359	Ncald	2.892	2.24e-07	7.07e-06
ENSMUSG00000093567	Gm3959	2.889	3.4e-07	1.03e-05
ENSMUSG00000086048	Drr1	2.885	1.52e-25	3.92e-22
ENSMUSG00000072905	Gm5662	2.881	1.12e-05	0.000217
ENSMUSG00000044165	Bcl2l15	2.88	2.09e-08	8.93e-07
ENSMUSG00000028755	Cda	2.88	0.00175	0.0144
ENSMUSG00000086845	Gm13010	2.88	0.00243	0.0187
ENSMUSG00000035165	Kcne3	2.88	0.00431	0.0291
ENSMUSG00000066867	Oas1e	2.878	6.04e-05	0.000912
ENSMUSG00000053360	F730035P03Rik	2.878	0.00448	0.03
ENSMUSG00000012282	Wnt8a	2.872	3.2e-10	2.08e-08
ENSMUSG00000093397	Gm4014	2.871	0.000713	0.00703
ENSMUSG00000011154	1700026D08Rik	2.87	2.12e-06	5.17e-05
ENSMUSG00000052363	Zdhhc19	2.864	0.000373	0.00415
ENSMUSG00000092058	Gm10668	2.864	0.0073	0.0435
ENSMUSG00000090310	Gm5156	2.864	0.00731	0.0435
ENSMUSG00000074306	Gm4567	2.864	0.00731	0.0436
ENSMUSG00000081249	Gm11517	2.861	3.05e-12	3.34e-10
ENSMUSG00000093623	Gm3981	2.856	4.84e-06	0.000107
ENSMUSG00000029299	Abcg3	2.854	8.08e-14	1.43e-11
ENSMUSG00000079029	Gm2016	2.849	9.91e-07	2.69e-05
ENSMUSG00000069276	Gm10264	2.849	0.00014	0.00184
ENSMUSG00000074472	Zfp872	2.844	3.42e-06	7.91e-05
ENSMUSG00000051397	Tacstd2	2.844	3.55e-06	8.18e-05
ENSMUSG00000093464	Gm4897	2.844	8.04e-06	0.000163
ENSMUSG00000040152	Thbs1	2.842	4.92e-11	3.98e-09
ENSMUSG00000005503	Evx1	2.838	6.76e-09	3.27e-07
ENSMUSG00000028172	Tacr3	2.835	0.00523	0.0338
ENSMUSG00000093532	Gm3994	2.833	8.04e-06	0.000163
ENSMUSG00000035201	B020004J07Rik	2.831	6.73e-16	2.48e-13
ENSMUSG00000067813	Xkr9	2.829	7.3e-08	2.62e-06
ENSMUSG00000060534	Dcc	2.827	0.00385	0.0267
ENSMUSG00000054618	Gm9951	2.825	0.006	0.0375
ENSMUSG00000087567	Gm4755	2.825	0.00851	0.0488
ENSMUSG00000053963	6330403A02Rik	2.824	6.05e-09	2.96e-07
ENSMUSG00000085146	Eif2c5	2.82	0.00217	0.0171
ENSMUSG00000028584	Lrrc38	2.82	0.00475	0.0314
ENSMUSG00000032243	Itga11	2.82	0.00614	0.0381
ENSMUSG00000091999	Gm2858	2.819	2.11e-06	5.17e-05
ENSMUSG00000093494	Gm3984	2.819	1.93e-05	0.000344
ENSMUSG00000001300	Efnb2	2.817	6.79e-22	9.23e-19
ENSMUSG00000075610	Tmem92	2.817	1.71e-05	0.000312
ENSMUSG00000093435	Gm10678	2.816	1.2e-06	3.16e-05
ENSMUSG00000093636	Gm4003	2.811	7.43e-06	0.000153
ENSMUSG00000037390	Muc3	2.809	1.9e-16	8.17e-14
ENSMUSG00000070034	Sp110	2.809	2.7e-10	1.81e-08
ENSMUSG00000091385	Gm17573	2.809	2.31e-06	5.58e-05
ENSMUSG00000093527	Gm3998	2.798	6.3e-06	0.000134
ENSMUSG00000079030	Gm2046	2.797	1.76e-05	0.00032
ENSMUSG00000093643	Gm10679	2.794	1.98e-06	4.91e-05
ENSMUSG00000079018	Ly6c1	2.793	1.65e-17	9.69e-15
ENSMUSG00000039405	Prss23	2.791	3.37e-06	7.82e-05
ENSMUSG00000093568	RP23-425D13.2	2.781	3.25e-05	0.000536
ENSMUSG00000071217	Gm2022	2.777	1.72e-07	5.61e-06
ENSMUSG00000086143	Gm16685	2.776	3.1e-08	1.24e-06
ENSMUSG00000087246	Gm13346	2.768	0.00249	0.019
ENSMUSG00000091647	Gm4971	2.763	6.63e-06	0.000139
ENSMUSG00000025945	Crygf	2.757	0.00288	0.0212
ENSMUSG00000068547	Clca6	2.757	0.00808	0.0469
ENSMUSG00000091043	Glyatl3	2.756	0.000301	0.00349
ENSMUSG00000093612	Gm4001	2.745	1.32e-05	0.000251
ENSMUSG00000080158	Gm14385	2.744	2.01e-06	4.95e-05
ENSMUSG00000093613	Gm3980	2.744	3.29e-05	0.000542
ENSMUSG00000078792	Gm5890	2.742	0.000998	0.00918
ENSMUSG00000028635	Edn2	2.741	3.36e-07	1.02e-05
ENSMUSG00000022425	Enpp2	2.737	1.84e-08	7.94e-07
ENSMUSG00000035699	Osta	2.736	1.01e-18	7.06e-16
ENSMUSG00000085001	BB114351	2.736	0.00324	0.0232
ENSMUSG00000055312	0610012H03Rik	2.729	1.14e-06	3.02e-05
ENSMUSG00000079031	BB287469	2.727	1.49e-07	4.94e-06
ENSMUSG00000090752	Gm6401	2.726	0.00094	0.00876
ENSMUSG00000093415	Gm3989	2.721	1.87e-05	0.000336
ENSMUSG00000057321	Dub2a	2.719	9.76e-06	0.000192
ENSMUSG00000031738	Irx6	2.718	0.000548	0.00573
ENSMUSG00000093742	Gm3977	2.713	6.17e-06	0.000131
ENSMUSG00000057378	Ryr3	2.712	1.17e-11	1.09e-09
ENSMUSG00000070826	Zscan4-ps2	2.712	1.3e-05	0.000248
ENSMUSG00000030247	Kcnj8	2.71	0.00135	0.0117
ENSMUSG00000091572	Vmn2r3	2.708	9.67e-05	0.00136
ENSMUSG00000031636	Pdlim3	2.705	2.1e-11	1.86e-09
ENSMUSG00000078796	Zfp541	2.704	1.45e-09	8.15e-08
ENSMUSG00000026686	Lmx1a	2.697	1.59e-15	4.84e-13
ENSMUSG00000076821	Trav8n-2	2.696	0.000144	0.0019
ENSMUSG00000020690	Efcab3	2.696	0.000858	0.00816
ENSMUSG00000070828	Zscan4f	2.694	1.99e-05	0.000352
ENSMUSG00000022245	Skor1	2.69	1.64e-09	9.1e-08
ENSMUSG00000047216	Cdh19	2.69	0.00718	0.0431
ENSMUSG00000037664	Cdkn1c	2.688	1.04e-28	6.73e-25
ENSMUSG00000028730	Wdr65	2.684	9.93e-08	3.45e-06
ENSMUSG00000022496	Tnfrsf17	2.678	0.000146	0.00191
ENSMUSG00000086872	Gm14225	2.677	8.61e-05	0.00124
ENSMUSG00000075045	Gm4981	2.677	0.00874	0.0498
ENSMUSG00000090714	Zscan4d	2.673	2.95e-05	0.000495
ENSMUSG00000018893	Mb	2.671	1.17e-09	6.7e-08
ENSMUSG00000027360	Hdc	2.668	4.73e-12	4.92e-10
ENSMUSG00000038580	Sct	2.667	2.13e-07	6.79e-06
ENSMUSG00000004366	Sst	2.666	0.00406	0.0278
ENSMUSG00000026866	Kynu	2.665	0.000435	0.00474
ENSMUSG00000046879	Irgm1	2.664	2.53e-14	5.15e-12
ENSMUSG00000039563	2210406O10Rik	2.661	3.9e-10	2.47e-08
ENSMUSG00000000861	Bcl11a	2.658	4.4e-16	1.72e-13
ENSMUSG00000058624	Gda	2.656	0.000229	0.00278
ENSMUSG00000025952	Crygc	2.652	8.1e-07	2.24e-05
ENSMUSG00000037028	Gm12800	2.652	3.18e-06	7.44e-05
ENSMUSG00000093549	RP24-194K24.4	2.651	0.000508	0.0054
ENSMUSG00000026765	Lypd6b	2.651	0.00227	0.0177
ENSMUSG00000020848	Doc2b	2.648	0.000928	0.00867
ENSMUSG00000091844	Gm8251	2.642	1.3e-05	0.000249
ENSMUSG00000058537	Dux	2.641	0.000196	0.00244
ENSMUSG00000063681	Crb1	2.641	0.000721	0.00709
ENSMUSG00000026124	Cfc1	2.641	0.00278	0.0206
ENSMUSG00000074783	AU019990	2.638	8.22e-11	6.29e-09
ENSMUSG00000021708	Rasgrf2	2.637	6.46e-05	0.000968
ENSMUSG00000058976	Usp17l5	2.634	2.18e-06	5.31e-05
ENSMUSG00000074224	4932431P20Rik	2.629	1.29e-06	3.39e-05
ENSMUSG00000092019	Gm4027	2.628	7.04e-07	1.98e-05
ENSMUSG00000093719	Gm4016	2.626	0.000272	0.00321
ENSMUSG00000046523	Kctd4	2.623	1.83e-05	0.000331
ENSMUSG00000037921	Ddx60	2.621	1.7e-15	5.1e-13
ENSMUSG00000023333	Gcm1	2.621	2.15e-07	6.86e-06
ENSMUSG00000004872	Pax3	2.621	0.00707	0.0426
ENSMUSG00000021795	Sftpd	2.614	7.68e-14	1.38e-11
ENSMUSG00000084897	Gm14226	2.614	4.66e-11	3.79e-09
ENSMUSG00000087150	BC064078	2.614	4.13e-06	9.36e-05
ENSMUSG00000085670	A830052D11Rik	2.613	0.00128	0.0112
ENSMUSG00000032271	Nnmt	2.613	0.00303	0.022
ENSMUSG00000042453	Reln	2.612	7.1e-07	1.99e-05
ENSMUSG00000092127	Gm17580	2.611	5.69e-15	1.44e-12
ENSMUSG00000070870	Cryge	2.611	1.17e-06	3.09e-05
ENSMUSG00000028883	Sema3a	2.611	1.65e-05	0.000303
ENSMUSG00000054272	Zscan4c	2.611	2.89e-05	0.000486
ENSMUSG00000037736	Limch1	2.61	3.28e-14	6.46e-12
ENSMUSG00000058174	Gm5148	2.607	0.00031	0.00357
ENSMUSG00000030854	Ptpn5	2.607	0.0041	0.028
ENSMUSG00000091380	Gm17575	2.605	1.84e-14	3.94e-12
ENSMUSG00000071452	Gm11397	2.604	0.000759	0.00739
ENSMUSG00000031891	Hsd11b2	2.603	4.83e-11	3.92e-09
ENSMUSG00000070867	Gm12824	2.599	0.00204	0.0163
ENSMUSG00000022657	Cd96	2.597	0.00306	0.0222
ENSMUSG00000024225	Clps	2.596	1.99e-05	0.000352
ENSMUSG00000091164	Gm17716	2.595	0.000143	0.00188
ENSMUSG00000042499	Hoxd11	2.594	1.33e-08	5.94e-07
ENSMUSG00000073117	Gm7347	2.593	2.82e-06	6.65e-05
ENSMUSG00000029646	Cdx2	2.588	6.87e-09	3.31e-07
ENSMUSG00000073628	Gm10552	2.583	1.22e-16	5.43e-14
ENSMUSG00000063626	Unc5d	2.582	6.04e-12	6.16e-10
ENSMUSG00000023192	Grm2	2.581	1.76e-08	7.61e-07
ENSMUSG00000071235	Vrtn	2.578	1.08e-06	2.88e-05
ENSMUSG00000086008	Gm8817	2.578	0.000289	0.00338
ENSMUSG00000021803	Cdhr1	2.576	7.45e-15	1.78e-12
ENSMUSG00000025370	Cdh9	2.572	1.85e-14	3.94e-12
ENSMUSG00000044921	Rassf9	2.568	0.000122	0.00165
ENSMUSG00000028339	Col15a1	2.562	0.000681	0.00677
ENSMUSG00000073794	I0C0044D17Rik	2.557	0.00204	0.0163
ENSMUSG00000091279	Gm17643	2.557	0.00577	0.0365
ENSMUSG00000019997	Ctgf	2.555	3.85e-20	3.43e-17
ENSMUSG00000053604	Rpia	2.555	6.25e-19	4.75e-16
ENSMUSG00000000567	Sox9	2.552	5.01e-08	1.88e-06
ENSMUSG00000036422	Pcdh8	2.547	1.51e-08	6.7e-07
ENSMUSG00000090788	Gm9597	2.546	0.00012	0.00163
ENSMUSG00000046133	C130073F10Rik	2.544	5.29e-14	9.75e-12
ENSMUSG00000091835	Gm2075	2.542	2.48e-07	7.73e-06
ENSMUSG00000072473	1700024G13Rik	2.541	0.000111	0.00153
ENSMUSG00000091430	Gm17337	2.541	0.000247	0.00296
ENSMUSG00000086266	Igf2as	2.54	1.63e-10	1.16e-08
ENSMUSG00000043943	Naalad2	2.535	1.4e-05	0.000264
ENSMUSG00000022441	Efcab6	2.534	1.88e-09	1.04e-07
ENSMUSG00000060459	Kng2	2.531	8.44e-06	0.00017
ENSMUSG00000092012	Gm4782	2.527	9.68e-09	4.52e-07
ENSMUSG00000020826	Nos2	2.527	0.000668	0.00666
ENSMUSG00000090993	Gm17587	2.525	7.87e-05	0.00114
ENSMUSG00000091981	Gm8038	2.522	1.68e-08	7.33e-07
ENSMUSG00000046618	Olfml2a	2.519	0.0011	0.00989
ENSMUSG00000082874	Rpl15-ps1	2.515	0.00137	0.0118
ENSMUSG00000030849	Fgfr2	2.509	3.14e-13	4.6e-11
ENSMUSG00000027168	Pax6	2.505	1.11e-11	1.05e-09
ENSMUSG00000021536	Adcy2	2.505	8.81e-10	5.23e-08
ENSMUSG00000035566	Pcdh17	2.5	2.87e-10	1.92e-08
ENSMUSG00000086735	Gm13977	2.5	0.000237	0.00286
ENSMUSG00000033308	Dpyd	2.499	0.00428	0.0289
ENSMUSG00000044243	Bhlha9	2.499	0.0055	0.0352
ENSMUSG00000041272	Tox	2.496	6.56e-05	0.00098
ENSMUSG00000073608	Gm6086	2.49	4.32e-06	9.74e-05
ENSMUSG00000092138	Gm8607	2.489	5.99e-08	2.19e-06
ENSMUSG00000031963	Bmper	2.486	0.000206	0.00255
ENSMUSG00000093420	Gm4023	2.484	1.48e-05	0.000277
ENSMUSG00000085200	4930552P12Rik	2.48	6.59e-10	3.98e-08
ENSMUSG00000085124	Gm12766	2.48	0.000129	0.00174
ENSMUSG00000090760	Gm10634	2.48	0.000596	0.00609
ENSMUSG00000073724	Pramel4	2.478	6.85e-09	3.3e-07
ENSMUSG00000082111	Gm12479	2.476	0.000275	0.00324
ENSMUSG00000037940	Inpp4b	2.471	0.00111	0.00996
ENSMUSG00000073525	Gm10527	2.47	1.87e-05	0.000336
ENSMUSG00000036273	Lrrk2	2.468	2.01e-09	1.09e-07
ENSMUSG00000082352	Gm13228	2.465	7.14e-11	5.57e-09
ENSMUSG00000030307	Slc6a11	2.465	0.000113	0.00155
ENSMUSG00000090419	Gm7980	2.464	2.31e-05	0.0004
ENSMUSG00000030001	Figla	2.464	7.89e-05	0.00115
ENSMUSG00000029695	Aass	2.461	1.96e-23	3.16e-20
ENSMUSG00000084824	Gm16344	2.458	8.75e-16	3.05e-13
ENSMUSG00000060782	Gm8994	2.457	1.42e-11	1.3e-09
ENSMUSG00000091243	Vgll3	2.455	1.43e-12	1.72e-10
ENSMUSG00000049100	Pcdh10	2.454	3.59e-07	1.08e-05
ENSMUSG00000073045	Gm5570	2.453	3.97e-09	2.02e-07
ENSMUSG00000012705	Retn	2.453	4.76e-07	1.39e-05
ENSMUSG00000058099	Nfam1	2.451	2.66e-08	1.09e-06
ENSMUSG00000073723	Gm13102	2.45	1.4e-08	6.27e-07
ENSMUSG00000027985	Lef1	2.447	1.42e-15	4.42e-13
ENSMUSG00000072909	Gm16368	2.446	6.3e-08	2.28e-06
ENSMUSG00000091535	Gm17612	2.446	7.59e-06	0.000156
ENSMUSG00000092168	Gm9075	2.445	0.000409	0.00451
ENSMUSG00000034402	Kcnh5	2.445	0.000816	0.00784
ENSMUSG00000054196	Cthrc1	2.441	2.43e-10	1.65e-08
ENSMUSG00000038203	Hoxa13	2.44	2.28e-06	5.52e-05
ENSMUSG00000045777	6330512M04Rik	2.438	0.00372	0.026
ENSMUSG00000089804	Gm16136	2.437	3.88e-07	1.16e-05
ENSMUSG00000018907	Alox12e	2.437	3.32e-06	7.74e-05
ENSMUSG00000093389	RP23-349I13.1	2.435	0.000273	0.00322
ENSMUSG00000068452	Duox2	2.434	0.000218	0.00267
ENSMUSG00000091880	Zscan4e	2.424	7.11e-05	0.00105
ENSMUSG00000091643	Zscan4b	2.422	0.000102	0.00142
ENSMUSG00000008845	Cd163	2.417	0.00779	0.0457
ENSMUSG00000051726	Kcnf1	2.414	3.6e-09	1.85e-07
ENSMUSG00000071563	Gm5301	2.413	1.31e-07	4.4e-06
ENSMUSG00000026778	Prkcq	2.412	2.81e-16	1.15e-13
ENSMUSG00000018581	Dnahc11	2.41	3.45e-10	2.22e-08
ENSMUSG00000091691	Gm17667	2.41	0.000263	0.00311
ENSMUSG00000031375	Bgn	2.409	1.87e-07	6.07e-06
ENSMUSG00000014773	Dll1	2.408	2.26e-12	2.58e-10
ENSMUSG00000061039	Olfr920	2.408	8.77e-06	0.000175
ENSMUSG00000071564	Gm5989	2.406	1.92e-07	6.22e-06
ENSMUSG00000022661	Cd200	2.404	9.98e-10	5.8e-08
ENSMUSG00000001823	Hoxd12	2.402	0.00124	0.011
ENSMUSG00000018973	Hoxb1	2.402	0.0015	0.0127
ENSMUSG00000052058	Olfr901	2.402	0.00267	0.02
ENSMUSG00000028125	Abca4	2.398	7.43e-09	3.55e-07
ENSMUSG00000023826	Park2	2.398	9.87e-05	0.00139
ENSMUSG00000039385	Cdh6	2.397	2.98e-06	7.01e-05
ENSMUSG00000073658	Crygb	2.397	0.000148	0.00193
ENSMUSG00000018924	Alox15	2.393	2.09e-11	1.85e-09
ENSMUSG00000029830	Svopl	2.391	0.000762	0.00742
ENSMUSG00000091122	Gm8247	2.391	0.00281	0.0208
ENSMUSG00000081664	Gm15544	2.391	0.00366	0.0256
ENSMUSG00000024087	Cyp1b1	2.389	6.36e-11	5.02e-09
ENSMUSG00000058897	Col25a1	2.383	0.000147	0.00192
ENSMUSG00000070541	Gm9343	2.38	1.79e-05	0.000324
ENSMUSG00000079479	Gm9112	2.377	6.98e-06	0.000144
ENSMUSG00000026567	Adcy10	2.371	2.91e-05	0.000489
ENSMUSG00000093678	RP24-370G23.7	2.37	1.44e-06	3.7e-05
ENSMUSG00000085634	Gm15290	2.368	4.46e-06	0.0001
ENSMUSG00000044499	Hs3st5	2.365	0.00757	0.0447
ENSMUSG00000072109	A530040E14Rik	2.363	1.44e-12	1.72e-10
ENSMUSG00000049044	Rapgef4	2.36	4e-05	0.000642
ENSMUSG00000042671	Rgs8	2.36	0.000194	0.00243
ENSMUSG00000032204	Aqp9	2.359	1e-11	9.59e-10
ENSMUSG00000031712	Il15	2.358	0.00245	0.0188
ENSMUSG00000069044	Usp9y	2.358	0.00256	0.0194
ENSMUSG00000047230	Cldn2	2.356	0.00158	0.0133
ENSMUSG00000021108	Prkch	2.355	3.53e-13	5.09e-11
ENSMUSG00000075302	4933404M02Rik	2.353	0.00099	0.00913
ENSMUSG00000009378	Slc16a12	2.353	0.00409	0.028
ENSMUSG00000038598	AI481877	2.351	1.59e-12	1.87e-10
ENSMUSG00000027434	Nkx2-2	2.35	0.000213	0.00262
ENSMUSG00000080936	Olfr337-ps1	2.349	0.00251	0.0191
ENSMUSG00000090443	Gm16478	2.335	5.46e-05	0.000838
ENSMUSG00000070532	1700084C01Rik	2.334	0.000155	0.002
ENSMUSG00000028222	Calb1	2.331	7.15e-07	2e-05
ENSMUSG00000020633	Dcdc2c	2.33	1.62e-14	3.58e-12
ENSMUSG00000092152	Gm17026	2.33	3.71e-08	1.44e-06
ENSMUSG00000060586	H2-Eb1	2.319	3.82e-07	1.14e-05
ENSMUSG00000061397	Krt79	2.319	5.53e-06	0.00012
ENSMUSG00000090713	Gm8127	2.319	6.41e-06	0.000135
ENSMUSG00000069720	4930572O03Rik	2.319	0.000266	0.00314
ENSMUSG00000087395	Gm12705	2.318	0.000215	0.00264
ENSMUSG00000024731	Ms4a10	2.317	0.000179	0.00225
ENSMUSG00000041534	Rbp3	2.315	0.00034	0.00387
ENSMUSG00000031189	Aff2	2.315	0.00056	0.00583
ENSMUSG00000027004	Frzb	2.314	0.00269	0.0201
ENSMUSG00000045631	Tmprss12	2.313	2.45e-13	3.67e-11
ENSMUSG00000031364	Grpr	2.311	0.00467	0.031
ENSMUSG00000051225	Fam83a	2.309	3.43e-14	6.71e-12
ENSMUSG00000020912	Krt12	2.308	0.00668	0.0408
ENSMUSG00000026602	Nphs2	2.308	0.00712	0.0428
ENSMUSG00000093489	RP23-425D13.4	2.301	6.8e-15	1.64e-12
ENSMUSG00000020990	Cdkl1	2.28	1.51e-05	0.000281
ENSMUSG00000027470	Mylk2	2.28	0.000253	0.00302
ENSMUSG00000049092	Gpr137c	2.28	0.00771	0.0454
ENSMUSG00000045709	1700023L04Rik	2.279	8.97e-07	2.46e-05
ENSMUSG00000090535	Gm8540	2.276	1.08e-06	2.88e-05
ENSMUSG00000020774	Aspa	2.268	6.17e-13	8.26e-11
ENSMUSG00000089844	A530032D15Rik	2.268	1.5e-05	0.000279
ENSMUSG00000044220	Nkx2-3	2.266	4.18e-06	9.45e-05
ENSMUSG00000075042	4930431P03Rik	2.266	0.00418	0.0284
ENSMUSG00000047976	Kcna1	2.266	0.00513	0.0333
ENSMUSG00000019913	Sim1	2.266	0.00752	0.0445
ENSMUSG00000030650	Tmc5	2.262	7.32e-12	7.26e-10
ENSMUSG00000074892	B3galt5	2.26	0.000527	0.00556
ENSMUSG00000091170	Gm4307	2.255	2.3e-05	0.0004
ENSMUSG00000051022	Hs3st1	2.246	3.51e-06	8.1e-05
ENSMUSG00000040016	Ptger3	2.246	1.35e-05	0.000256
ENSMUSG00000000730	Dnmt3l	2.245	1.65e-20	1.57e-17
ENSMUSG00000026344	Lypd1	2.244	6.84e-12	6.82e-10
ENSMUSG00000043036	Ccdc63	2.243	1.25e-15	3.99e-13
ENSMUSG00000074415	2610203C20Rik	2.241	1.33e-06	3.48e-05
ENSMUSG00000021838	Samd4	2.234	1.24e-07	4.18e-06
ENSMUSG00000075015	Gm10801	2.232	0.000803	0.00774
ENSMUSG00000073524	Gm10526	2.231	1.23e-05	0.000237
ENSMUSG00000039529	Atp8b1	2.221	2.53e-05	0.000434
ENSMUSG00000026839	Upp2	2.22	0.00593	0.0372
ENSMUSG00000026770	Il2ra	2.217	3.49e-06	8.05e-05
ENSMUSG00000074677	Sirpb1c	2.217	0.00692	0.0419
ENSMUSG00000072945	Ripply1	2.216	5.17e-17	2.67e-14
ENSMUSG00000022371	Col14a1	2.216	6.21e-05	0.000935
ENSMUSG00000057818	1600029O15Rik	2.214	1.18e-06	3.1e-05
ENSMUSG00000041377	Ninj2	2.213	0.00299	0.0219
ENSMUSG00000034648	Lrrn1	2.212	1.33e-07	4.44e-06
ENSMUSG00000070890	Gm12794	2.212	0.00049	0.00525
ENSMUSG00000028699	Tspan1	2.207	3.78e-13	5.38e-11
ENSMUSG00000034005	Gal3st2	2.206	0.0029	0.0213
ENSMUSG00000039153	Runx2	2.206	0.0051	0.0332
ENSMUSG00000061356	Gm600	2.201	2.4e-08	1.01e-06
ENSMUSG00000026255	Efhd1	2.199	2.76e-13	4.09e-11
ENSMUSG00000092262	Gm20434	2.197	0.00869	0.0496
ENSMUSG00000091715	Gm4305	2.195	7.28e-05	0.00107
ENSMUSG00000024713	Pcsk5	2.194	0.000211	0.0026
ENSMUSG00000040723	Rcsd1	2.191	4.35e-11	3.56e-09
ENSMUSG00000045875	Adra1a	2.191	2.4e-05	0.000414
ENSMUSG00000021213	Akr1c13	2.185	5.27e-06	0.000115
ENSMUSG00000027376	Prom2	2.185	0.00104	0.00952
ENSMUSG00000051048	P4ha3	2.185	0.00161	0.0135
ENSMUSG00000066478	Gm5745	2.185	0.00504	0.033
ENSMUSG00000022893	Adamts1	2.184	1.77e-09	9.8e-08
ENSMUSG00000087645	F630040L22Rik	2.184	1.18e-08	5.42e-07
ENSMUSG00000079330	Lemd1	2.184	7.51e-08	2.68e-06
ENSMUSG00000085432	A330032B11Rik	2.183	1.14e-15	3.73e-13
ENSMUSG00000084790	Gm15879	2.182	6.62e-18	4.07e-15
ENSMUSG00000039193	Nlrc4	2.181	6.68e-17	3.31e-14
ENSMUSG00000040629	Mael	2.181	3.27e-15	9.16e-13
ENSMUSG00000032493	Prss44	2.181	4.58e-06	0.000102
ENSMUSG00000040650	Cyp2b23	2.18	2.29e-10	1.58e-08
ENSMUSG00000033063	Cntnap3	2.174	8.9e-08	3.13e-06
ENSMUSG00000030134	Rasgef1a	2.169	3.83e-08	1.48e-06
ENSMUSG00000060882	Kcnd2	2.169	5.07e-05	0.000787
ENSMUSG00000029123	Stk32b	2.169	5.23e-05	0.000808
ENSMUSG00000028600	Podn	2.169	0.000255	0.00304
ENSMUSG00000038349	Plcl1	2.168	0.00219	0.0172
ENSMUSG00000065701	Y_RNA	2.162	6.95e-05	0.00103
ENSMUSG00000092354	Gm20548	2.161	2.39e-10	1.64e-08
ENSMUSG00000040728	Esrp1	2.156	3.92e-09	2e-07
ENSMUSG00000058669	Nkx2-9	2.153	2.67e-13	3.98e-11
ENSMUSG00000075611	Gm11545	2.153	0.000134	0.00179
ENSMUSG00000022054	Nefm	2.151	4.63e-08	1.75e-06
ENSMUSG00000038980	BC066135	2.151	0.000195	0.00243
ENSMUSG00000085887	Gm11648	2.151	0.00192	0.0155
ENSMUSG00000034652	Cd300a	2.149	1.14e-15	3.73e-13
ENSMUSG00000052605	Isoc2b	2.149	2.86e-10	1.91e-08
ENSMUSG00000029337	Fgf5	2.148	0.000325	0.00372
ENSMUSG00000045693	Nlrp4e	2.146	0.00146	0.0124
ENSMUSG00000026548	Slamf9	2.143	1.62e-08	7.13e-07
ENSMUSG00000067276	Capn6	2.142	0.000946	0.00881
ENSMUSG00000020062	Slc5a8	2.14	7.81e-06	0.000159
ENSMUSG00000026227	2810459M11Rik	2.137	9.79e-05	0.00138
ENSMUSG00000037025	Foxa2	2.136	0.000801	0.00773
ENSMUSG00000081934	Gm12193	2.131	1.37e-05	0.000259
ENSMUSG00000009097	Tbx1	2.129	0.00456	0.0304
ENSMUSG00000091145	Gm4308	2.125	0.00513	0.0334
ENSMUSG00000033278	Ptprm	2.125	0.00619	0.0384
ENSMUSG00000086431	Gm14929	2.121	8.92e-05	0.00128
ENSMUSG00000081522	Gm13170	2.119	5.01e-06	0.00011
ENSMUSG00000086330	1700007J10Rik	2.118	5.15e-08	1.92e-06
ENSMUSG00000090421	Gm4303	2.118	0.000228	0.00277
ENSMUSG00000083952	Gm14675	2.115	0.00305	0.0222
ENSMUSG00000091329	1700112D23Rik	2.115	0.00511	0.0333
ENSMUSG00000084902	Gm281	2.113	3.36e-08	1.33e-06
ENSMUSG00000012428	Steap4	2.112	9.51e-10	5.57e-08
ENSMUSG00000029442	Wdr66	2.107	0.000552	0.00577
ENSMUSG00000033174	Mgll	2.106	9.18e-10	5.41e-08
ENSMUSG00000019846	Lama4	2.106	6.47e-06	0.000136
ENSMUSG00000024366	Gfra3	2.105	0.00175	0.0144
ENSMUSG00000084825	2410152P15Rik	2.096	0.000368	0.00411
ENSMUSG00000031551	Ido1	2.096	0.0036	0.0253
ENSMUSG00000021852	Slc35f4	2.095	6.35e-07	1.8e-05
ENSMUSG00000070803	Cited4	2.094	8.9e-06	0.000177
ENSMUSG00000060176	Kif27	2.092	2.48e-08	1.03e-06
ENSMUSG00000042286	Stab1	2.088	0.00452	0.0302
ENSMUSG00000068252	Apol7b	2.087	6.15e-08	2.23e-06
ENSMUSG00000032338	Hcn4	2.084	3.37e-05	0.000554
ENSMUSG00000015787	Abo	2.084	0.000139	0.00184
ENSMUSG00000010476	Ebf3	2.083	0.000149	0.00194
ENSMUSG00000040265	Dnm3	2.082	0.000492	0.00526
ENSMUSG00000028583	Pdpn	2.081	4.78e-16	1.84e-13
ENSMUSG00000074704	Rad21l	2.079	0.00282	0.0208
ENSMUSG00000055409	Nell1	2.079	0.0054	0.0348
ENSMUSG00000091333	BC051077	2.07	1.57e-20	1.56e-17
ENSMUSG00000021403	Serpinb9b	2.069	1.25e-15	3.99e-13
ENSMUSG00000068263	Ccdc48	2.069	5.62e-13	7.68e-11
ENSMUSG00000037362	Nov	2.068	5.97e-09	2.93e-07
ENSMUSG00000055737	Ghr	2.066	2.66e-08	1.09e-06
ENSMUSG00000039934	Pion	2.066	2.19e-07	6.95e-06
ENSMUSG00000048450	Msx1	2.065	1.44e-06	3.69e-05
ENSMUSG00000083704	Gm13153	2.065	3.71e-05	0.000601
ENSMUSG00000048782	Insc	2.063	3.89e-14	7.48e-12
ENSMUSG00000091733	Gm8094	2.063	0.000168	0.00214
ENSMUSG00000037892	Pcdh18	2.062	0.00486	0.032
ENSMUSG00000040133	Gpr176	2.062	0.00521	0.0338
ENSMUSG00000087373	Gm15892	2.062	0.00758	0.0447
ENSMUSG00000020160	Meis1	2.058	4.62e-12	4.84e-10
ENSMUSG00000041144	Dnahc7b	2.056	1e-05	0.000197
ENSMUSG00000040732	Erg	2.053	7.88e-05	0.00115
ENSMUSG00000030287	Itpr2	2.046	9.98e-07	2.7e-05
ENSMUSG00000082615	Gm13239	2.044	0.000839	0.00801
ENSMUSG00000019775	Rgs17	2.043	7.84e-06	0.00016
ENSMUSG00000091101	Gm4302	2.043	0.000835	0.00798
ENSMUSG00000050435	Ube2dnl	2.041	3.26e-11	2.8e-09
ENSMUSG00000022103	Gfra2	2.041	1.94e-09	1.06e-07
ENSMUSG00000086918	4930429F24Rik	2.038	0.0039	0.027
ENSMUSG00000030157	Clec2d	2.035	0.000642	0.00645
ENSMUSG00000085601	Gm4969	2.031	3.45e-05	0.000564
ENSMUSG00000026668	Ucma	2.03	0.00123	0.0108
ENSMUSG00000020798	Spns3	2.024	1.73e-06	4.34e-05
ENSMUSG00000055003	Lrtm2	2.021	3.18e-10	2.07e-08
ENSMUSG00000066944	4921513D11Rik	2.021	2.94e-07	9e-06
ENSMUSG00000022432	Smc1b	2.018	1.48e-12	1.76e-10
ENSMUSG00000074397	Foxr1	2.017	1.49e-15	4.57e-13
ENSMUSG00000052713	Zfp608	2.015	0.000104	0.00144
ENSMUSG00000073521	Gm10525	2.012	0.000594	0.00607
ENSMUSG00000044312	Neurog3	2.011	2.51e-10	1.7e-08
ENSMUSG00000034040	Wbscr17	2.011	1.66e-07	5.46e-06
ENSMUSG00000078509	Pramef17	2.01	5.67e-06	0.000123
ENSMUSG00000073868	Gm10590	2.007	9.43e-17	4.5e-14
ENSMUSG00000078362	Gm10930	2.002	1.01e-16	4.75e-14
ENSMUSG00000024868	Dkk1	2.002	1.47e-05	0.000274
ENSMUSG00000072607	Gm10378	1.99	3.55e-06	8.18e-05
ENSMUSG00000032231	Anxa2	1.988	2.45e-12	2.75e-10
ENSMUSG00000036892	Prodh2	1.985	0.000191	0.00239
ENSMUSG00000056498	Tmem154	1.979	0.000252	0.00301
ENSMUSG00000000214	Th	1.979	0.000403	0.00446
ENSMUSG00000085746	4930455B14Rik	1.978	1.58e-05	0.000292
ENSMUSG00000024503	Spink3	1.977	9.08e-11	6.83e-09
ENSMUSG00000086638	4930405A21Rik	1.977	4.5e-05	0.00071
ENSMUSG00000043282	Gm5531	1.976	4.31e-13	6.01e-11
ENSMUSG00000085307	Gm11525	1.975	4.44e-14	8.31e-12
ENSMUSG00000005681	Apoa2	1.975	0.000435	0.00474
ENSMUSG00000049436	Upk1b	1.975	0.00563	0.0359
ENSMUSG00000086416	Gm14002	1.974	6.51e-07	1.84e-05
ENSMUSG00000030670	Cyp2r1	1.973	0.000782	0.00758
ENSMUSG00000033501	Crygs	1.97	0.000151	0.00197
ENSMUSG00000053835	H2-T24	1.969	1.32e-11	1.21e-09
ENSMUSG00000087593	Gm16174	1.969	2.41e-08	1.01e-06
ENSMUSG00000025479	Cyp2e1	1.965	1.69e-17	9.71e-15
ENSMUSG00000090600	Gm3395	1.963	8.74e-22	1.07e-18
ENSMUSG00000027210	Meis2	1.962	2.14e-10	1.48e-08
ENSMUSG00000024697	Gna14	1.96	6.07e-06	0.00013
ENSMUSG00000086627	Gm16702	1.957	1.71e-14	3.74e-12
ENSMUSG00000079267	Gm5930	1.957	0.00291	0.0214
ENSMUSG00000024784	Gpha2	1.956	1.67e-09	9.25e-08
ENSMUSG00000072610	Gm7995	1.956	3.66e-07	1.1e-05
ENSMUSG00000073526	Gm10528	1.956	0.000871	0.00826
ENSMUSG00000025216	Lbx1	1.955	6.51e-06	0.000136
ENSMUSG00000048583	Igf2	1.953	6.31e-13	8.32e-11
ENSMUSG00000026610	Esrrg	1.952	0.000573	0.00592
ENSMUSG00000047735	Samd9l	1.951	2.37e-15	6.86e-13
ENSMUSG00000087264	1500002O10Rik	1.951	0.00107	0.0097
ENSMUSG00000034416	Pkd1l2	1.948	3.06e-08	1.23e-06
ENSMUSG00000024227	2610034M16Rik	1.948	0.00613	0.0381
ENSMUSG00000024421	Lama3	1.944	4.47e-08	1.7e-06
ENSMUSG00000024678	Ms4a4d	1.942	2.25e-05	0.000392
ENSMUSG00000072744	Gm8165	1.94	8.18e-06	0.000165
ENSMUSG00000036095	Dgkb	1.937	1.3e-05	0.000249
ENSMUSG00000069456	Rdh16	1.937	3.25e-05	0.000536
ENSMUSG00000072815	Gm7978	1.936	0.00454	0.0303
ENSMUSG00000066688	Gm13083	1.934	0.00808	0.0469
ENSMUSG00000086710	Gm13465	1.932	0.00488	0.0321
ENSMUSG00000046532	Ar	1.93	0.000852	0.00812
ENSMUSG00000082082	Gm13230	1.929	7.02e-19	5.17e-16
ENSMUSG00000066258	Trim12a	1.929	2.81e-14	5.66e-12
ENSMUSG00000026365	Cfh	1.929	0.000475	0.0051
ENSMUSG00000006056	Calcoco2	1.927	3.17e-14	6.29e-12
ENSMUSG00000087473	Gm13883	1.925	0.00182	0.0149
ENSMUSG00000026312	Cdh7	1.925	0.00593	0.0372
ENSMUSG00000086589	Gm12915	1.923	8.8e-05	0.00126
ENSMUSG00000090769	Gm2824	1.923	0.000387	0.0043
ENSMUSG00000024354	Slc23a1	1.921	7.28e-16	2.61e-13
ENSMUSG00000078954	Arhgap8	1.92	5.47e-20	4.7e-17
ENSMUSG00000005583	Mef2c	1.919	0.000574	0.00592
ENSMUSG00000027859	Ngf	1.919	0.00282	0.0209
ENSMUSG00000091738	Gm8723	1.916	0.000322	0.00369
ENSMUSG00000083575	Gm12533	1.916	0.000757	0.00739
ENSMUSG00000025004	Cyp2c40	1.916	0.0024	0.0185
ENSMUSG00000031530	Dusp4	1.915	5.04e-13	6.91e-11
ENSMUSG00000090398	Gm17609	1.912	3.16e-05	0.000525
ENSMUSG00000085547	Gm13767	1.912	0.00104	0.00953
ENSMUSG00000025002	Cyp2c55	1.912	0.00148	0.0125
ENSMUSG00000054474	Thnsl2	1.911	4.53e-12	4.78e-10
ENSMUSG00000034687	Fras1	1.911	1.13e-05	0.00022
ENSMUSG00000039304	Tnfsf10	1.907	2.41e-12	2.72e-10
ENSMUSG00000042448	Hoxd1	1.906	8.69e-06	0.000174
ENSMUSG00000064796	Telomerase-vert	1.906	0.00688	0.0417
ENSMUSG00000041361	Myzap	1.903	1.7e-07	5.57e-06
ENSMUSG00000028294	1700003M02Rik	1.901	7.81e-07	2.17e-05
ENSMUSG00000046245	Pilra	1.898	2.09e-13	3.23e-11
ENSMUSG00000034057	Gm239	1.898	0.00146	0.0125
ENSMUSG00000053687	Dpep2	1.896	2.38e-13	3.61e-11
ENSMUSG00000086427	Hoxa11as	1.896	3.1e-05	0.000516
ENSMUSG00000033576	Apol6	1.894	1.73e-05	0.000315
ENSMUSG00000087614	Gm12514	1.894	0.000614	0.00624
ENSMUSG00000022321	Cdh10	1.894	0.00128	0.0112
ENSMUSG00000045378	Pxt1	1.891	2.13e-06	5.2e-05
ENSMUSG00000007107	Atp1a4	1.891	1.11e-05	0.000216
ENSMUSG00000073208	Speer4c	1.891	0.00444	0.0297
ENSMUSG00000020891	Alox8	1.889	7.64e-10	4.57e-08
ENSMUSG00000056055	Sag	1.887	3.04e-16	1.23e-13
ENSMUSG00000043342	Hoxd9	1.887	0.00112	0.0101
ENSMUSG00000047155	Cyp4x1	1.885	6.33e-16	2.37e-13
ENSMUSG00000027107	Chrna1	1.883	6.26e-14	1.13e-11
ENSMUSG00000024399	Ltb	1.883	3.79e-13	5.38e-11
ENSMUSG00000078938	Syce3	1.881	2.2e-07	6.97e-06
ENSMUSG00000082663	Trav13-3	1.881	2.56e-07	7.92e-06
ENSMUSG00000069986	Gm8054	1.881	0.00172	0.0142
ENSMUSG00000022330	Osr2	1.88	1.12e-06	2.98e-05
ENSMUSG00000091552	Gm8711	1.879	0.00276	0.0205
ENSMUSG00000040710	St8sia4	1.878	4.55e-08	1.73e-06
ENSMUSG00000078922	Tgtp1	1.876	6.15e-09	3e-07
ENSMUSG00000006586	Runx1t1	1.874	5.76e-11	4.59e-09
ENSMUSG00000041966	Dcaf17	1.87	1.28e-16	5.58e-14
ENSMUSG00000079110	Capn3	1.869	1.44e-10	1.04e-08
ENSMUSG00000086256	Gm12052	1.868	1.91e-05	0.000341
ENSMUSG00000091856	Gm17701	1.867	1.02e-06	2.75e-05
ENSMUSG00000022877	Hrg	1.866	0.000241	0.0029
ENSMUSG00000009292	Trpm2	1.864	2.15e-15	6.3e-13
ENSMUSG00000069072	Slc7a14	1.864	3.85e-14	7.46e-12
ENSMUSG00000037370	Enpp1	1.863	1.53e-05	0.000284
ENSMUSG00000032006	Pdgfd	1.863	0.000505	0.00537
ENSMUSG00000026241	Nppc	1.861	0.000275	0.00324
ENSMUSG00000048582	Gja3	1.86	0.000352	0.00397
ENSMUSG00000051136	Ghsr	1.86	0.00389	0.0269
ENSMUSG00000022836	Mylk	1.859	1.25e-06	3.28e-05
ENSMUSG00000056307	Gm9994	1.857	0.00594	0.0372
ENSMUSG00000066500	Izumo2	1.857	0.00696	0.0421
ENSMUSG00000091431	Gm17336	1.854	6.49e-13	8.46e-11
ENSMUSG00000009545	Kcnq1	1.854	0.000631	0.00638
ENSMUSG00000029359	Tesc	1.853	1.5e-09	8.43e-08
ENSMUSG00000087488	Gm16990	1.853	1.26e-07	4.26e-06
ENSMUSG00000035451	Foxa1	1.852	0.00013	0.00174
ENSMUSG00000047977	Synb	1.851	2.35e-14	4.81e-12
ENSMUSG00000005836	Gata6	1.85	0.000126	0.00169
ENSMUSG00000090746	Gm17654	1.848	0.000314	0.00361
ENSMUSG00000085035	Gm12031	1.847	3.47e-10	2.23e-08
ENSMUSG00000090709	Gm17173	1.84	0.0051	0.0332
ENSMUSG00000027314	Dll4	1.84	0.00623	0.0385
ENSMUSG00000087299	Gm12953	1.838	6.1e-15	1.51e-12
ENSMUSG00000078921	Tgtp2	1.838	2.09e-07	6.71e-06
ENSMUSG00000093760	RP23-152I2.1	1.836	4.79e-15	1.25e-12
ENSMUSG00000024935	Slc1a1	1.836	8.39e-11	6.4e-09
ENSMUSG00000078302	Foxd1	1.836	1.89e-05	0.000338
ENSMUSG00000087560	Gm15396	1.835	3.56e-11	2.97e-09
ENSMUSG00000090621	Gm4419	1.831	3.1e-15	8.8e-13
ENSMUSG00000085101	Gm13227	1.831	6.45e-06	0.000136
ENSMUSG00000022636	Alcam	1.831	0.000163	0.00209
ENSMUSG00000036766	Dner	1.828	1.69e-07	5.55e-06
ENSMUSG00000025535	4930579G22Rik	1.828	0.000196	0.00245
ENSMUSG00000022753	Tmem30c	1.826	3.41e-15	9.46e-13
ENSMUSG00000086919	Gm11497	1.826	7.97e-12	7.85e-10
ENSMUSG00000033684	Qsox1	1.825	5.26e-15	1.34e-12
ENSMUSG00000021365	Nedd9	1.825	2.73e-05	0.000463
ENSMUSG00000090477	Gm8068	1.825	0.0007	0.00693
ENSMUSG00000037605	Lphn3	1.823	1.25e-05	0.000241
ENSMUSG00000024256	Adcyap1	1.823	0.00159	0.0133
ENSMUSG00000020818	Mfsd11	1.822	2e-15	5.95e-13
ENSMUSG00000032656	2017-03-03	1.822	5.93e-09	2.92e-07
ENSMUSG00000087359	Gm17478	1.82	0.000702	0.00694
ENSMUSG00000042817	Flt3	1.819	4.49e-15	1.18e-12
ENSMUSG00000086061	Gm13075	1.818	4.26e-15	1.15e-12
ENSMUSG00000089818	Gm15950	1.818	5.93e-15	1.49e-12
ENSMUSG00000050050	Ccdc158	1.818	1.32e-08	5.94e-07
ENSMUSG00000055078	Gabra5	1.817	9.8e-05	0.00138
ENSMUSG00000090337	Gm8122	1.816	0.00406	0.0278
ENSMUSG00000092153	Gm17266	1.816	0.00539	0.0347
ENSMUSG00000038879	Nipal2	1.814	0.000571	0.00591
ENSMUSG00000092102	Gm17712	1.814	0.00181	0.0148
ENSMUSG00000049001	A930038C07Rik	1.812	0.000554	0.00577
ENSMUSG00000026581	Sell	1.812	0.000608	0.00619
ENSMUSG00000072822	BC061212	1.812	0.00309	0.0224
ENSMUSG00000086629	2810403D21Rik	1.811	6.79e-15	1.64e-12
ENSMUSG00000012350	Ehf	1.81	0.00038	0.00423
ENSMUSG00000090121	Abhd12b	1.809	1.49e-06	3.8e-05
ENSMUSG00000085789	4732419C18Rik	1.809	5.36e-05	0.000827
ENSMUSG00000017057	Il13ra1	1.808	3.35e-09	1.75e-07
ENSMUSG00000061601	Pclo	1.806	9.24e-07	2.53e-05
ENSMUSG00000015134	Aldh1a3	1.805	1.97e-14	4.12e-12
ENSMUSG00000027215	Cd82	1.803	9.37e-05	0.00133
ENSMUSG00000090291	Lrrc10b	1.803	0.0028	0.0207
ENSMUSG00000086171	C630020P19Rik	1.802	8.75e-06	0.000175
ENSMUSG00000091739	Gm8701	1.802	0.000701	0.00694
ENSMUSG00000031841	Cdh13	1.802	0.000821	0.00788
ENSMUSG00000026031	Cflar	1.801	1.03e-14	2.38e-12
ENSMUSG00000030930	Chst15	1.801	0.000172	0.00218
ENSMUSG00000084925	1810062O18Rik	1.8	0.00225	0.0176
ENSMUSG00000071234	Tmem90a	1.8	0.00376	0.0262
ENSMUSG00000039783	Kmo	1.796	0.00763	0.045
ENSMUSG00000052525	Spdya	1.793	3.17e-05	0.000526
ENSMUSG00000086742	Gm16201	1.792	0.000138	0.00182
ENSMUSG00000076795	Trav8d-2	1.792	0.00118	0.0105
ENSMUSG00000004360	9330159F19Rik	1.788	8.46e-09	4.02e-07
ENSMUSG00000017692	Rhbdl3	1.787	1.3e-07	4.37e-06
ENSMUSG00000063011	Msln	1.787	9.87e-06	0.000194
ENSMUSG00000035517	Tdrd7	1.786	1.26e-08	5.7e-07
ENSMUSG00000020695	Mrc2	1.786	5.86e-07	1.68e-05
ENSMUSG00000036356	Csgalnact1	1.785	5.06e-08	1.89e-06
ENSMUSG00000090834	Gm17476	1.785	6.96e-05	0.00103
ENSMUSG00000055567	Unc80	1.785	0.00111	0.00997
ENSMUSG00000052334	1700024B05Rik	1.783	4.39e-05	0.000695
ENSMUSG00000061353	Cxcl12	1.783	9.82e-05	0.00138
ENSMUSG00000020467	Efemp1	1.782	4.83e-05	0.000755
ENSMUSG00000038298	Pdzk1	1.782	0.00137	0.0119
ENSMUSG00000031438	Rnf128	1.781	1.31e-05	0.000249
ENSMUSG00000023964	Calcr	1.781	3.54e-05	0.000577
ENSMUSG00000022780	Mfi2	1.78	0.000125	0.00169
ENSMUSG00000041794	Myrip	1.779	5.34e-05	0.000824
ENSMUSG00000073236	2500004C02Rik	1.778	1.36e-12	1.66e-10
ENSMUSG00000063698	Sfxn4	1.777	1.05e-11	9.94e-10
ENSMUSG00000070342	Gm10287	1.777	5.8e-11	4.6e-09
ENSMUSG00000052295	8030423F21Rik	1.776	1.88e-08	8.11e-07
ENSMUSG00000078508	Gm13128	1.776	7.48e-06	0.000153
ENSMUSG00000026674	Ddr2	1.773	1.13e-09	6.5e-08
ENSMUSG00000020023	Tmcc3	1.772	3.41e-06	7.88e-05
ENSMUSG00000032067	Pts	1.771	3.89e-09	1.99e-07
ENSMUSG00000092159	Gm2135	1.769	3.68e-08	1.43e-06
ENSMUSG00000057722	Lepr	1.768	7.03e-11	5.52e-09
ENSMUSG00000060508	Nlrp9b	1.768	2.09e-06	5.12e-05
ENSMUSG00000093656	RP24-201C14.10	1.768	0.00305	0.0222
ENSMUSG00000039110	Mycbpap	1.768	0.00322	0.0231
ENSMUSG00000075270	Pde11a	1.767	0.00138	0.0119
ENSMUSG00000027849	Syt6	1.767	0.00169	0.014
ENSMUSG00000051000	Fam160a1	1.766	9.43e-05	0.00134
ENSMUSG00000060002	Chpt1	1.765	1.42e-15	4.42e-13
ENSMUSG00000090258	Churc1	1.764	9.69e-14	1.66e-11
ENSMUSG00000043541	Casc1	1.764	1.27e-07	4.27e-06
ENSMUSG00000091976	Gm2104	1.763	3.51e-08	1.37e-06
ENSMUSG00000072678	Cphx	1.762	3.61e-08	1.41e-06
ENSMUSG00000065767	U2	1.762	0.000154	0.002
ENSMUSG00000074771	Ankrd5	1.762	0.00247	0.0189
ENSMUSG00000017493	Igfbp4	1.76	4.36e-15	1.16e-12
ENSMUSG00000091345	Col6a5	1.759	1.79e-06	4.46e-05
ENSMUSG00000091614	Gm17657	1.758	0.00139	0.0119
ENSMUSG00000029564	4930519G04Rik	1.756	0.00375	0.0261
ENSMUSG00000050526	4933406M09Rik	1.755	0.000286	0.00335
ENSMUSG00000004508	Gab2	1.755	0.00525	0.0339
ENSMUSG00000033526	Ppip5k1	1.754	1.16e-14	2.66e-12
ENSMUSG00000084843	B230312C02Rik	1.753	3.5e-11	2.95e-09
ENSMUSG00000040812	Agbl2	1.752	1.95e-09	1.06e-07
ENSMUSG00000024176	Sox8	1.751	5.64e-07	1.63e-05
ENSMUSG00000087547	2410019O14Rik	1.75	8.99e-12	8.67e-10
ENSMUSG00000005803	Sqrdl	1.749	0.000267	0.00315
ENSMUSG00000053490	Trim60	1.749	0.000731	0.00718
ENSMUSG00000086940	Gm12746	1.747	3.74e-05	0.000605
ENSMUSG00000020838	Slc6a4	1.745	0.00739	0.0439
ENSMUSG00000074212	Dnajb14	1.744	1.15e-13	1.92e-11
ENSMUSG00000029287	Tgfbr3	1.742	1.45e-07	4.82e-06
ENSMUSG00000090893	Gm4840	1.739	0.000207	0.00255
ENSMUSG00000030330	Ing4	1.736	4.12e-15	1.12e-12
ENSMUSG00000091711	Gm2885	1.736	0.00103	0.00944
ENSMUSG00000067212	H2-T23	1.735	5.86e-14	1.07e-11
ENSMUSG00000026655	Fam107b	1.735	2.53e-10	1.71e-08
ENSMUSG00000051940	5031410I06Rik	1.734	0.000657	0.00658
ENSMUSG00000074911	Gm17362	1.731	4.49e-14	8.33e-12
ENSMUSG00000023235	Ccl25	1.73	8.01e-12	7.86e-10
ENSMUSG00000024883	Rin1	1.73	1.72e-10	1.22e-08
ENSMUSG00000029644	Pdx1	1.729	2.23e-05	0.00039
ENSMUSG00000019966	Kitl	1.727	2.36e-12	2.68e-10
ENSMUSG00000005357	Slc1a6	1.727	7.55e-05	0.00111
ENSMUSG00000053390	Zfp952	1.726	5.14e-15	1.33e-12
ENSMUSG00000071203	Naip5	1.726	1.01e-06	2.72e-05
ENSMUSG00000046480	Scn4b	1.726	0.00115	0.0103
ENSMUSG00000022055	Nefl	1.725	2.32e-07	7.31e-06
ENSMUSG00000060227	Casc4	1.724	1.89e-14	4e-12
ENSMUSG00000027322	Siglec1	1.723	2.9e-13	4.28e-11
ENSMUSG00000031937	2200002K05Rik	1.723	5.26e-10	3.23e-08
ENSMUSG00000091088	4921514A10Rik	1.722	1.66e-09	9.23e-08
ENSMUSG00000061577	Gpr114	1.72	0.000134	0.00178
ENSMUSG00000058740	Kcnt1	1.72	0.00091	0.00853
ENSMUSG00000030109	Slc6a12	1.719	9.51e-05	0.00135
ENSMUSG00000031709	Tbc1d9	1.718	1.67e-08	7.31e-07
ENSMUSG00000042807	Hecw2	1.717	1.03e-10	7.68e-09
ENSMUSG00000082576	Gm12058	1.717	0.00291	0.0214
ENSMUSG00000038213	Tapbpl	1.716	3.59e-13	5.15e-11
ENSMUSG00000021592	Arsk	1.715	9.54e-13	1.21e-10
ENSMUSG00000091273	Gm6673	1.715	0.00115	0.0103
ENSMUSG00000029470	P2rx4	1.713	3.39e-10	2.19e-08
ENSMUSG00000032128	Robo3	1.712	0.00029	0.00339
ENSMUSG00000085051	Gm11542	1.712	0.000469	0.00505
ENSMUSG00000030074	Gxylt2	1.712	0.00709	0.0426
ENSMUSG00000078160	Gm16503	1.711	1.38e-05	0.000261
ENSMUSG00000087371	Gm15541	1.708	2.9e-15	8.31e-13
ENSMUSG00000054181	A930012O16Rik	1.708	5.12e-05	0.000794
ENSMUSG00000022679	Mpv17l	1.707	4.13e-14	7.79e-12
ENSMUSG00000020181	Nav3	1.702	0.00416	0.0283
ENSMUSG00000074785	Plxnc1	1.699	4.54e-06	0.000102
ENSMUSG00000026894	Morn5	1.697	0.00247	0.0189
ENSMUSG00000041923	Nol4	1.697	0.00301	0.022
ENSMUSG00000049902	4921517D22Rik	1.696	0.00264	0.0198
ENSMUSG00000044678	Ly6k	1.695	0.000236	0.00285
ENSMUSG00000031284	Pak3	1.694	6.04e-08	2.2e-06
ENSMUSG00000039616	Mocos	1.694	2.09e-06	5.12e-05
ENSMUSG00000049107	Ntf3	1.693	6.88e-05	0.00102
ENSMUSG00000081255	Gm5380	1.693	0.000108	0.00149
ENSMUSG00000034205	Loxl2	1.692	1.17e-14	2.68e-12
ENSMUSG00000045928	4933440M02Rik	1.692	0.00181	0.0148
ENSMUSG00000086567	Gm16247	1.691	0.00191	0.0154
ENSMUSG00000039069	Gtpbp5	1.69	6.74e-15	1.64e-12
ENSMUSG00000032268	Tmprss5	1.69	6.81e-06	0.000142
ENSMUSG00000054304	D130007C19Rik	1.689	1.01e-12	1.26e-10
ENSMUSG00000079242	C730034F03Rik	1.689	7.14e-10	4.31e-08
ENSMUSG00000060512	0610040J01Rik	1.689	1.2e-07	4.07e-06
ENSMUSG00000022603	1700016M24Rik	1.689	1.02e-06	2.75e-05
ENSMUSG00000047189	Gm9818	1.688	0.000254	0.00303
ENSMUSG00000017412	Cacnb4	1.688	0.000502	0.00535
ENSMUSG00000081489	Gm14672	1.688	0.00424	0.0288
ENSMUSG00000022292	Rrm2b	1.687	1.27e-12	1.56e-10
ENSMUSG00000026888	Grb14	1.683	8.4e-07	2.32e-05
ENSMUSG00000028132	Tmem56	1.683	0.00013	0.00174
ENSMUSG00000020154	Ptprb	1.682	0.00239	0.0184
ENSMUSG00000032323	Cyp11a1	1.681	2.19e-06	5.31e-05
ENSMUSG00000040751	Lat2	1.68	0.00297	0.0217
ENSMUSG00000021396	Nxnl2	1.677	8.73e-06	0.000175
ENSMUSG00000043003	Rasef	1.677	0.000315	0.00362
ENSMUSG00000038094	Atp13a4	1.677	0.000551	0.00577
ENSMUSG00000049202	4930515G13Rik	1.676	0.00515	0.0334
ENSMUSG00000042942	Greb1l	1.674	2.66e-06	6.33e-05
ENSMUSG00000034940	Synrg	1.671	2.07e-13	3.22e-11
ENSMUSG00000039232	Stx11	1.669	3.46e-05	0.000565
ENSMUSG00000086592	Gm12682	1.669	0.00546	0.035
ENSMUSG00000051977	Prdm9	1.668	1.58e-13	2.51e-11
ENSMUSG00000091344	1700037F24Rik	1.666	2.76e-06	6.53e-05
ENSMUSG00000000326	Comt	1.665	1.2e-14	2.71e-12
ENSMUSG00000047798	Cd300lf	1.663	0.00491	0.0322
ENSMUSG00000027243	Harbi1	1.661	7.88e-14	1.4e-11
ENSMUSG00000086615	Gm16862	1.658	5.49e-12	5.63e-10
ENSMUSG00000029596	Sdsl	1.658	0.00408	0.028
ENSMUSG00000038692	Hoxb4	1.658	0.00646	0.0398
ENSMUSG00000082730	Gm11363	1.658	0.00783	0.0459
ENSMUSG00000087262	Gm15250	1.657	5.98e-06	0.000129
ENSMUSG00000030214	Plbd1	1.657	8.93e-05	0.00128
ENSMUSG00000075225	Ccdc162	1.653	1.15e-06	3.04e-05
ENSMUSG00000091833	Gm17317	1.653	0.000286	0.00335
ENSMUSG00000031549	Ido2	1.653	0.000592	0.00606
ENSMUSG00000035277	Arx	1.651	0.000546	0.00572
ENSMUSG00000074802	Gas2l3	1.65	4.21e-13	5.91e-11
ENSMUSG00000004626	Stxbp2	1.648	7.57e-15	1.79e-12
ENSMUSG00000002997	Prkar2b	1.648	3.63e-10	2.32e-08
ENSMUSG00000022543	4930451G09Rik	1.648	0.00416	0.0283
ENSMUSG00000079407	1700110I01Rik	1.647	7.15e-05	0.00105
ENSMUSG00000016763	Scube1	1.647	0.000148	0.00193
ENSMUSG00000021725	Parp8	1.647	0.000432	0.00471
ENSMUSG00000027344	Fsip1	1.647	0.00218	0.0171
ENSMUSG00000041836	Ptpre	1.642	4.97e-05	0.000772
ENSMUSG00000028992	Nmnat1	1.641	6.48e-13	8.46e-11
ENSMUSG00000069825	Spata22	1.641	5.74e-07	1.65e-05
ENSMUSG00000027419	Pcsk2	1.641	0.000485	0.00521
ENSMUSG00000056972	Magel2	1.64	1.2e-08	5.5e-07
ENSMUSG00000024134	Six2	1.638	0.00406	0.0278
ENSMUSG00000091423	Gm17509	1.637	4.49e-07	1.32e-05
ENSMUSG00000086580	Gm15280	1.636	7.02e-06	0.000145
ENSMUSG00000020627	Klhl29	1.636	7.9e-06	0.000161
ENSMUSG00000033191	Tie1	1.636	0.00574	0.0364
ENSMUSG00000020297	Nsg2	1.635	2.62e-06	6.26e-05
ENSMUSG00000034560	A230046K03Rik	1.634	1.3e-13	2.12e-11
ENSMUSG00000090672	Gm17256	1.634	4.19e-11	3.45e-09
ENSMUSG00000050197	Rhox13	1.634	1.34e-06	3.5e-05
ENSMUSG00000025889	Snca	1.634	0.0015	0.0127
ENSMUSG00000009687	Fxyd5	1.632	6.35e-05	0.000953
ENSMUSG00000081105	Gm14087	1.632	0.00628	0.0388
ENSMUSG00000057729	Prtn3	1.631	0.00549	0.0352
ENSMUSG00000030399	Ckm	1.631	0.00729	0.0435
ENSMUSG00000034308	Sdr42e1	1.628	7.44e-05	0.00109
ENSMUSG00000087067	Gm11532	1.628	0.00703	0.0423
ENSMUSG00000033400	Agl	1.627	1.06e-12	1.32e-10
ENSMUSG00000028525	Pde4b	1.626	0.00309	0.0224
ENSMUSG00000035910	Dcdc2a	1.625	0.000753	0.00736
ENSMUSG00000087320	Gm16613	1.624	4.19e-07	1.24e-05
ENSMUSG00000041000	Trim62	1.624	4e-05	0.000642
ENSMUSG00000073406	H2-Bl	1.623	2.94e-12	3.22e-10
ENSMUSG00000037754	Ppp1r16b	1.622	8.54e-11	6.5e-09
ENSMUSG00000092008	Cyp2c69	1.622	0.000308	0.00356
ENSMUSG00000074555	Gm10714	1.621	0.00639	0.0393
ENSMUSG00000042808	Gpx2	1.619	2.06e-06	5.07e-05
ENSMUSG00000042200	Cdrt4	1.619	0.00516	0.0335
ENSMUSG00000026180	Cxcr2	1.618	3.52e-11	2.95e-09
ENSMUSG00000083913	Gm14219	1.617	0.00256	0.0194
ENSMUSG00000037347	Chst7	1.615	0.000146	0.00191
ENSMUSG00000025983	Ccdc150	1.615	0.000406	0.00448
ENSMUSG00000041202	Pla2g2d	1.615	0.00421	0.0286
ENSMUSG00000065968	Ifitm7	1.614	0.0042	0.0286
ENSMUSG00000050334	C130071C03Rik	1.612	0.000104	0.00144
ENSMUSG00000056602	Fry	1.611	1.85e-12	2.15e-10
ENSMUSG00000078996	Vmn2r-ps106	1.611	0.000104	0.00144
ENSMUSG00000041301	Cftr	1.611	0.0011	0.00996
ENSMUSG00000075546	Gm10858	1.609	9.07e-08	3.18e-06
ENSMUSG00000070645	Ren1	1.609	0.000632	0.00638
ENSMUSG00000079265	Gm8257	1.608	1.19e-05	0.000229
ENSMUSG00000068399	Gm7247	1.608	0.00154	0.013
ENSMUSG00000021221	Dpf3	1.607	0.0002	0.00248
ENSMUSG00000025128	Bhlhe22	1.606	1.55e-05	0.000287
ENSMUSG00000068048	Rhox9	1.604	0.000218	0.00266
ENSMUSG00000074768	Bhmt	1.603	0.000208	0.00256
ENSMUSG00000024922	Ovol1	1.601	6.01e-06	0.000129
ENSMUSG00000033634	Cml2	1.601	1.1e-05	0.000214
ENSMUSG00000055493	Epm2a	1.6	8.81e-05	0.00126
ENSMUSG00000046613	Vwa5b2	1.6	0.000108	0.00149
ENSMUSG00000038170	Pde4dip	1.599	9.78e-13	1.23e-10
ENSMUSG00000037826	Ppm1k	1.598	4.03e-12	4.34e-10
ENSMUSG00000075304	Sp5	1.598	0.000445	0.00483
ENSMUSG00000042129	Rassf4	1.596	4.63e-06	0.000103
ENSMUSG00000034127	Tspan8	1.596	6.46e-05	0.000968
ENSMUSG00000038765	Lmx1b	1.596	0.00334	0.0238
ENSMUSG00000083410	Gm14300	1.595	2.71e-06	6.44e-05
ENSMUSG00000004651	Tyr	1.594	1.27e-10	9.34e-09
ENSMUSG00000052415	Tchh	1.594	1.04e-05	0.000204
ENSMUSG00000047428	Dlk2	1.594	0.00134	0.0117
ENSMUSG00000084409	Gm14700	1.594	0.0034	0.0241
ENSMUSG00000083906	Gm15186	1.594	0.0065	0.04
ENSMUSG00000086740	Gm17029	1.593	3.35e-12	3.63e-10
ENSMUSG00000073403	Gm10499	1.593	4.45e-12	4.71e-10
ENSMUSG00000047414	Flrt2	1.593	3.41e-08	1.34e-06
ENSMUSG00000083081	Gm13223	1.593	2.99e-05	0.000501
ENSMUSG00000074292	Gm10660	1.592	9.57e-05	0.00135
ENSMUSG00000086295	4933433G15Rik	1.592	0.000505	0.00537
ENSMUSG00000084771	Gm15139	1.592	0.00735	0.0437
ENSMUSG00000087020	Gm16283	1.591	0.000306	0.00354
ENSMUSG00000028059	Arhgef2	1.59	1.43e-14	3.2e-12
ENSMUSG00000040158	Tax1bp3	1.588	9.01e-12	8.67e-10
ENSMUSG00000030530	Furin	1.587	1.69e-13	2.68e-11
ENSMUSG00000006784	Ttc25	1.587	1.34e-10	9.78e-09
ENSMUSG00000046186	Cd109	1.587	0.000206	0.00254
ENSMUSG00000054302	Eapp	1.586	1e-11	9.59e-10
ENSMUSG00000029279	Brdt	1.586	2.55e-05	0.000437
ENSMUSG00000087474	Gm12100	1.583	2.59e-10	1.74e-08
ENSMUSG00000085994	Gm16733	1.583	1.32e-07	4.44e-06
ENSMUSG00000074890	Lcmt2	1.581	4.1e-14	7.78e-12
ENSMUSG00000093606	B130034C11Rik	1.581	1.14e-07	3.91e-06
ENSMUSG00000032380	Dapk2	1.581	1.35e-06	3.51e-05
ENSMUSG00000092003	Gm3906	1.58	1.43e-10	1.03e-08
ENSMUSG00000048029	Eno4	1.579	1.22e-08	5.55e-07
ENSMUSG00000057948	Unc13d	1.578	3.06e-10	2.01e-08
ENSMUSG00000010086	Rnf112	1.578	0.000366	0.0041
ENSMUSG00000026018	Ica1l	1.577	4.03e-06	9.16e-05
ENSMUSG00000022747	St3gal6	1.576	0.00105	0.00958
ENSMUSG00000086127	Gm11934	1.575	1.67e-11	1.51e-09
ENSMUSG00000031489	Adrb3	1.574	4.6e-13	6.35e-11
ENSMUSG00000087374	Gm15457	1.574	0.00109	0.00981
ENSMUSG00000074743	Thbd	1.574	0.00242	0.0186
ENSMUSG00000084911	Gm16185	1.572	8.43e-12	8.21e-10
ENSMUSG00000019102	Aldh3a1	1.571	1.55e-06	3.94e-05
ENSMUSG00000021749	Oit1	1.571	2.4e-05	0.000414
ENSMUSG00000000805	Car4	1.571	0.000237	0.00286
ENSMUSG00000025582	Nptx1	1.57	3.14e-07	9.58e-06
ENSMUSG00000024247	Pkdcc	1.567	0.00146	0.0124
ENSMUSG00000019124	Scrn1	1.566	2.07e-10	1.44e-08
ENSMUSG00000010592	Dazl	1.566	2.6e-07	8.01e-06
ENSMUSG00000029757	Dync1i1	1.566	9.26e-05	0.00131
ENSMUSG00000087385	AA415398	1.565	1.49e-05	0.000277
ENSMUSG00000086873	Gm15672	1.565	0.000494	0.00528
ENSMUSG00000031849	Comp	1.565	0.000863	0.0082
ENSMUSG00000061259	Tmprss11d	1.562	0.000888	0.00838
ENSMUSG00000028955	Vamp3	1.561	5.46e-12	5.62e-10
ENSMUSG00000058057	Mettl7a3	1.561	4.91e-10	3.04e-08
ENSMUSG00000030549	Rhcg	1.561	0.000658	0.00658
ENSMUSG00000034224	Slc38a8	1.559	2.35e-05	0.000408
ENSMUSG00000072674	Gm10393	1.556	0.000126	0.00169
ENSMUSG00000086649	Gm15286	1.556	0.00275	0.0205
ENSMUSG00000086798	Gm16222	1.555	5.58e-07	1.61e-05
ENSMUSG00000021469	Msx2	1.553	2.9e-06	6.82e-05
ENSMUSG00000056492	Gpr116	1.551	6.73e-05	0.001
ENSMUSG00000067356	B430203G13Rik	1.551	0.00116	0.0104
ENSMUSG00000055874	Foxi3	1.55	4.71e-06	0.000105
ENSMUSG00000036641	Ccdc148	1.55	0.00182	0.0148
ENSMUSG00000023191	Leprel2	1.549	1.08e-11	1.02e-09
ENSMUSG00000075256	Cerkl	1.549	0.000498	0.00532
ENSMUSG00000026803	Ttf1	1.548	1.3e-11	1.2e-09
ENSMUSG00000026584	Scyl3	1.547	1.26e-13	2.08e-11
ENSMUSG00000025602	Zfp202	1.547	1.09e-08	5.06e-07
ENSMUSG00000025726	Slc28a1	1.547	1.99e-08	8.53e-07
ENSMUSG00000053580	Tanc2	1.545	2.15e-14	4.43e-12
ENSMUSG00000085603	Gm11346	1.545	0.000135	0.0018
ENSMUSG00000029211	Gabra4	1.545	0.00225	0.0176
ENSMUSG00000039671	Zmynd8	1.544	1.82e-12	2.12e-10
ENSMUSG00000061411	8430427H17Rik	1.544	3.35e-11	2.85e-09
ENSMUSG00000068638	4930403O15Rik	1.544	9.82e-08	3.42e-06
ENSMUSG00000056025	Clca1	1.544	3.87e-06	8.83e-05
ENSMUSG00000023403	Stk31	1.543	4.67e-10	2.92e-08
ENSMUSG00000046699	Slitrk4	1.543	0.000485	0.0052
ENSMUSG00000052142	Rasal3	1.543	0.00659	0.0404
ENSMUSG00000085379	2310058D17Rik	1.542	1.98e-06	4.9e-05
ENSMUSG00000068748	Ptprz1	1.541	2.38e-05	0.000411
ENSMUSG00000028173	Wls	1.541	3.16e-05	0.000524
ENSMUSG00000043913	Ccdc60	1.54	3.95e-07	1.17e-05
ENSMUSG00000031824	6430548M08Rik	1.54	6.09e-06	0.00013
ENSMUSG00000050463	Krt78	1.54	0.00796	0.0465
ENSMUSG00000075420	1110017F19Rik	1.54	0.0081	0.047
ENSMUSG00000044674	Fzd1	1.538	1.96e-05	0.000348
ENSMUSG00000078607	1810010H24Rik	1.535	5.57e-05	0.000853
ENSMUSG00000040703	Cyp2s1	1.533	3.53e-09	1.82e-07
ENSMUSG00000060961	Slc4a4	1.533	0.00244	0.0187
ENSMUSG00000020790	Ankfy1	1.532	4.08e-12	4.35e-10
ENSMUSG00000026879	Gsn	1.532	5.93e-08	2.17e-06
ENSMUSG00000061517	Sox21	1.532	1.82e-06	4.52e-05
ENSMUSG00000022015	Tnfsf11	1.531	3.23e-09	1.69e-07
ENSMUSG00000027009	Itga4	1.531	0.0024	0.0185
ENSMUSG00000045573	Penk	1.528	7.91e-08	2.82e-06
ENSMUSG00000035184	Fam124a	1.528	1.62e-06	4.1e-05
ENSMUSG00000083805	Gm14848	1.528	0.00824	0.0477
ENSMUSG00000026401	Daf2	1.527	0.000556	0.00579
ENSMUSG00000019832	Rab32	1.525	2.04e-05	0.00036
ENSMUSG00000009941	Nxf2	1.525	0.00241	0.0185
ENSMUSG00000080180	Gm17235	1.524	1.13e-05	0.000218
ENSMUSG00000033327	Tnxb	1.524	0.000438	0.00476
ENSMUSG00000044468	Fam46c	1.523	3.55e-09	1.83e-07
ENSMUSG00000085446	A430046D13Rik	1.523	9.04e-09	4.27e-07
ENSMUSG00000075707	Dio3	1.522	8.99e-07	2.46e-05
ENSMUSG00000059625	Sohlh1	1.522	0.00316	0.0228
ENSMUSG00000091869	9330104G04Rik	1.521	3.06e-05	0.00051
ENSMUSG00000027102	Hoxd8	1.521	0.0076	0.0448
ENSMUSG00000051596	Otop1	1.52	0.00198	0.0159
ENSMUSG00000041831	Sytl3	1.52	0.00809	0.047
ENSMUSG00000043319	Cox8c	1.519	0.00104	0.00952
ENSMUSG00000091931	Moap1	1.518	1.35e-10	9.87e-09
ENSMUSG00000070902	Zfp352	1.517	9.99e-05	0.0014
ENSMUSG00000024899	Papss2	1.515	6.56e-05	0.00098
ENSMUSG00000083125	Gm16203	1.515	0.00442	0.0296
ENSMUSG00000028457	Atp8b5	1.512	2.18e-05	0.000382
ENSMUSG00000092788	AL591905.1	1.51	0.00547	0.0351
ENSMUSG00000019866	Aim1	1.508	1.12e-06	2.98e-05
ENSMUSG00000036902	Neto2	1.504	4.33e-09	2.18e-07
ENSMUSG00000020604	Arsg	1.504	1.81e-05	0.000327
ENSMUSG00000025386	Pde6g	1.503	4.22e-08	1.62e-06
ENSMUSG00000028804	Csmd2	1.502	0.0021	0.0166
ENSMUSG00000043782	Ccdc64b	1.502	0.00354	0.0249
ENSMUSG00000092682	AL671866.1	1.502	0.00686	0.0416
ENSMUSG00000028195	Cyr61	1.501	8.14e-08	2.89e-06
ENSMUSG00000072830	Gm10425	1.5	4.84e-07	1.41e-05
ENSMUSG00000087365	C430049B03Rik	1.5	0.000349	0.00395
ENSMUSG00000082377	Gm14415	1.499	2.46e-07	7.68e-06
ENSMUSG00000081140	Gm8178	1.498	0.000208	0.00257
ENSMUSG00000081371	Gm13155	1.498	0.000213	0.00262
ENSMUSG00000034098	Fstl5	1.498	0.000425	0.00465
ENSMUSG00000027684	Mecom	1.497	0.000215	0.00264
ENSMUSG00000030313	Dennd5b	1.495	8.8e-11	6.68e-09
ENSMUSG00000029762	Akr1b8	1.493	2.38e-11	2.09e-09
ENSMUSG00000048373	Fgfbp1	1.493	6.31e-07	1.79e-05
ENSMUSG00000093247	AC120136.2	1.493	0.00837	0.0482
ENSMUSG00000036853	Mcoln3	1.491	0.000296	0.00345
ENSMUSG00000078997	Vmn2r-ps105	1.491	0.000775	0.00752
ENSMUSG00000084914	Gm16786	1.491	0.00302	0.022
ENSMUSG00000002565	Scin	1.49	0.000734	0.0072
ENSMUSG00000069041	Slc25a31	1.489	7.02e-07	1.97e-05
ENSMUSG00000006200	Rhox6	1.489	2.24e-05	0.000391
ENSMUSG00000062017	Abca14	1.489	0.00184	0.015
ENSMUSG00000028158	Mttp	1.488	5.19e-10	3.19e-08
ENSMUSG00000040254	Sema3d	1.488	9.68e-05	0.00136
ENSMUSG00000037740	Mrps26	1.487	2.06e-11	1.83e-09
ENSMUSG00000000732	Icosl	1.485	3.14e-12	3.42e-10
ENSMUSG00000085152	Gm11496	1.48	6.9e-06	0.000143
ENSMUSG00000021259	Cyp46a1	1.48	0.000692	0.00686
ENSMUSG00000027831	Veph1	1.479	9.92e-05	0.00139
ENSMUSG00000048332	Lhfp	1.477	5.99e-06	0.000129
ENSMUSG00000028901	Gmeb1	1.476	1.94e-12	2.23e-10
ENSMUSG00000021367	Edn1	1.475	2.95e-07	9.02e-06
ENSMUSG00000022382	Wnt7b	1.473	0.00156	0.0131
ENSMUSG00000026579	F5	1.471	0.000598	0.0061
ENSMUSG00000006058	Snf8	1.466	3.54e-10	2.27e-08
ENSMUSG00000031538	Plat	1.466	6.12e-06	0.00013
ENSMUSG00000052676	Zmat1	1.464	3.64e-07	1.09e-05
ENSMUSG00000056174	Col8a2	1.464	6.13e-05	0.000925
ENSMUSG00000063692	Gm5576	1.463	7.36e-07	2.06e-05
ENSMUSG00000027868	Tbx15	1.463	4.19e-06	9.47e-05
ENSMUSG00000045102	Poln	1.463	0.00288	0.0213
ENSMUSG00000026051	1500015O10Rik	1.463	0.00294	0.0216
ENSMUSG00000063406	Tmed5	1.462	1.37e-12	1.66e-10
ENSMUSG00000083200	Gm15066	1.461	5.28e-07	1.53e-05
ENSMUSG00000045330	4933402E13Rik	1.459	0.000245	0.00295
ENSMUSG00000031737	Irx5	1.459	0.00282	0.0208
ENSMUSG00000031576	Kcnu1	1.457	4.34e-05	0.000689
ENSMUSG00000025815	Dhtkd1	1.456	2.67e-12	2.97e-10
ENSMUSG00000050174	Nudt6	1.455	1.26e-05	0.000241
ENSMUSG00000086404	Gm6787	1.454	0.00504	0.0329
ENSMUSG00000023903	Mmp25	1.453	3.05e-05	0.000509
ENSMUSG00000023046	Igfbp6	1.453	0.00824	0.0477
ENSMUSG00000086309	A930007I19Rik	1.452	0.00366	0.0256
ENSMUSG00000057293	1700054O19Rik	1.451	0.00554	0.0354
ENSMUSG00000046846	Spesp1	1.449	1.27e-05	0.000245
ENSMUSG00000086617	Gm11635	1.449	4.51e-05	0.000711
ENSMUSG00000034336	Ina	1.445	1.75e-06	4.38e-05
ENSMUSG00000084350	1700029I01Rik	1.444	5.93e-11	4.7e-09
ENSMUSG00000087575	Gm12976	1.443	6.82e-08	2.46e-06
ENSMUSG00000000731	Aire	1.443	5.08e-07	1.48e-05
ENSMUSG00000086635	4932415G12Rik	1.442	0.00122	0.0108
ENSMUSG00000052302	Tbc1d30	1.441	0.000586	0.00601
ENSMUSG00000086261	Gm3765	1.44	4.52e-05	0.000714
ENSMUSG00000043644	0610009L18Rik	1.44	0.000898	0.00845
ENSMUSG00000020072	Pbld1	1.439	2.94e-09	1.55e-07
ENSMUSG00000037138	Aff3	1.439	0.000325	0.00372
ENSMUSG00000022180	Slc7a8	1.436	0.000373	0.00415
ENSMUSG00000047854	Stx19	1.436	0.00516	0.0335
ENSMUSG00000085482	A230083N12Rik	1.435	0.000566	0.00587
ENSMUSG00000038244	Mical2	1.433	4.02e-07	1.19e-05
ENSMUSG00000043248	Gm9780	1.433	4.87e-05	0.000759
ENSMUSG00000022370	Mrpl13	1.432	1.58e-09	8.83e-08
ENSMUSG00000030865	2010110P09Rik	1.431	0.00733	0.0436
ENSMUSG00000057572	Zbtb8os	1.43	8.2e-11	6.29e-09
ENSMUSG00000026126	Ptpn18	1.43	0.00235	0.0182
ENSMUSG00000072681	Plac9	1.427	4.75e-05	0.000746
ENSMUSG00000015981	Stk32c	1.427	0.00136	0.0118
ENSMUSG00000085013	4930556M19Rik	1.426	0.000101	0.00142
ENSMUSG00000056306	6030405A18Rik	1.426	0.000829	0.00794
ENSMUSG00000028786	Tmem54	1.426	0.00256	0.0194
ENSMUSG00000024410	3110002H16Rik	1.425	1.21e-10	8.94e-09
ENSMUSG00000038860	Garnl3	1.425	1.32e-09	7.52e-08
ENSMUSG00000086480	Gm15287	1.425	0.00516	0.0335
ENSMUSG00000060034	Ctf2	1.424	5.88e-06	0.000127
ENSMUSG00000062393	Dgkk	1.423	0.00026	0.00309
ENSMUSG00000024905	Mtl5	1.422	5.48e-05	0.00084
ENSMUSG00000024810	Il33	1.421	0.00498	0.0326
ENSMUSG00000028571	Cyp2j13	1.42	0.000824	0.00789
ENSMUSG00000037709	Fam13a	1.42	0.000957	0.00887
ENSMUSG00000086414	Gm15645	1.418	4.32e-10	2.71e-08
ENSMUSG00000091267	Gm17322	1.418	2.11e-09	1.15e-07
ENSMUSG00000081595	Gm13036	1.418	0.00332	0.0237
ENSMUSG00000067916	Gm13139	1.417	3.94e-10	2.49e-08
ENSMUSG00000040370	Lyrm5	1.417	3.42e-07	1.03e-05
ENSMUSG00000054169	Ceacam10	1.417	0.00367	0.0257
ENSMUSG00000001025	S100a6	1.415	3.36e-07	1.02e-05
ENSMUSG00000045672	Col27a1	1.414	0.000206	0.00254
ENSMUSG00000022483	Col2a1	1.411	1.65e-05	0.000302
ENSMUSG00000063245	Gm13248	1.41	3.72e-10	2.37e-08
ENSMUSG00000059498	Fcgr3	1.41	0.000221	0.0027
ENSMUSG00000079164	Tlr5	1.41	0.000508	0.0054
ENSMUSG00000025727	A930017K11Rik	1.409	0.000306	0.00354
ENSMUSG00000024833	Pola2	1.406	3.4e-11	2.88e-09
ENSMUSG00000031486	Gpr124	1.406	0.000262	0.00311
ENSMUSG00000037492	Zmat4	1.405	1.43e-09	8.09e-08
ENSMUSG00000020424	Gatsl3	1.405	7.41e-09	3.55e-07
ENSMUSG00000093650	RP23-454G7.1	1.405	1.04e-05	0.000204
ENSMUSG00000000305	Cdh4	1.405	1.23e-05	0.000236
ENSMUSG00000083068	Gm11800	1.405	0.00086	0.00817
ENSMUSG00000070605	Gm13251	1.404	5.16e-11	4.15e-09
ENSMUSG00000086950	Gm16907	1.401	0.000224	0.00272
ENSMUSG00000031392	Irak1	1.399	1.4e-10	1.02e-08
ENSMUSG00000020359	Agxt2l2	1.399	1.62e-10	1.15e-08
ENSMUSG00000031373	Car5b	1.398	2.27e-07	7.17e-06
ENSMUSG00000080471	AL670236.1	1.398	0.00568	0.0361
ENSMUSG00000019647	Sema6a	1.396	0.00524	0.0339
ENSMUSG00000025885	Myo5b	1.394	0.000186	0.00233
ENSMUSG00000026726	Cubn	1.394	0.00294	0.0216
ENSMUSG00000073412	Lst1	1.393	0.00102	0.00939
ENSMUSG00000056162	Cndp1	1.393	0.00212	0.0168
ENSMUSG00000020374	Rasgef1c	1.393	0.00375	0.0261
ENSMUSG00000004885	Crabp2	1.392	3.79e-07	1.13e-05
ENSMUSG00000092143	Gm17452	1.39	0.00422	0.0286
ENSMUSG00000026589	Sec16b	1.39	0.00635	0.0392
ENSMUSG00000028634	Hivep3	1.389	0.00354	0.0249
ENSMUSG00000031342	Gpm6b	1.389	0.00475	0.0314
ENSMUSG00000036019	Tmtc2	1.388	0.000529	0.00557
ENSMUSG00000082313	Gm11701	1.388	0.00097	0.00896
ENSMUSG00000062184	Hs6st2	1.388	0.00146	0.0124
ENSMUSG00000038668	Lpar1	1.387	4.97e-11	4.01e-09
ENSMUSG00000090025	Gm16088	1.387	2.54e-06	6.09e-05
ENSMUSG00000032265	Fam46a	1.387	5.91e-05	0.000898
ENSMUSG00000031022	BC051019	1.387	0.00856	0.049
ENSMUSG00000081965	Gm11620	1.385	8.49e-06	0.000171
ENSMUSG00000091140	Gm17124	1.385	0.00182	0.0149
ENSMUSG00000085527	Gm15535	1.384	5.53e-08	2.04e-06
ENSMUSG00000051515	Fam181b	1.384	0.000438	0.00476
ENSMUSG00000037108	Zcwpw1	1.383	1.47e-10	1.05e-08
ENSMUSG00000029727	Cyp3a13	1.381	0.00735	0.0437
ENSMUSG00000022761	Lztr1	1.38	1.43e-08	6.38e-07
ENSMUSG00000038352	Arl5c	1.38	8.73e-08	3.08e-06
ENSMUSG00000030075	Cntn3	1.38	0.000952	0.00884
ENSMUSG00000087113	Gm11714	1.378	5.62e-05	0.000858
ENSMUSG00000039782	Cpeb2	1.377	6.7e-05	0.000997
ENSMUSG00000028780	Sema3c	1.377	0.000804	0.00774
ENSMUSG00000074259	Gramd2	1.376	3.06e-08	1.23e-06
ENSMUSG00000045231	BC106179	1.376	0.000184	0.00232
ENSMUSG00000020014	Gm872	1.374	1.58e-06	4.01e-05
ENSMUSG00000029648	Flt1	1.374	0.000146	0.00191
ENSMUSG00000021381	Barx1	1.372	0.00376	0.0261
ENSMUSG00000035653	Lrfn5	1.371	0.000632	0.00638
ENSMUSG00000025020	Slit1	1.37	0.00316	0.0228
ENSMUSG00000056342	Usp34	1.369	2.4e-10	1.64e-08
ENSMUSG00000055022	Cntn1	1.367	0.00127	0.0111
ENSMUSG00000032000	Birc3	1.366	5.91e-09	2.91e-07
ENSMUSG00000020227	Irak3	1.366	9.45e-09	4.43e-07
ENSMUSG00000026755	Arpc5l	1.365	1.47e-09	8.25e-08
ENSMUSG00000021700	Rab3c	1.365	0.000905	0.00849
ENSMUSG00000021411	1300014I06Rik	1.365	0.00403	0.0277
ENSMUSG00000025082	Vwa2	1.364	3.33e-06	7.74e-05
ENSMUSG00000002475	Abhd3	1.364	5.46e-05	0.000838
ENSMUSG00000090918	1700007L15Rik	1.364	0.0016	0.0134
ENSMUSG00000029458	Brap	1.363	7.67e-11	5.93e-09
ENSMUSG00000073749	A330069E16Rik	1.363	9.71e-07	2.65e-05
ENSMUSG00000074834	Vmn2r-ps104	1.362	0.00489	0.0321
ENSMUSG00000026942	Traf2	1.361	1.88e-09	1.04e-07
ENSMUSG00000043719	Col6a6	1.36	0.000227	0.00275
ENSMUSG00000039720	Got1l1	1.359	0.000109	0.0015
ENSMUSG00000087484	2900089D17Rik	1.358	0.00579	0.0366
ENSMUSG00000068220	Lgals1	1.356	2.91e-10	1.94e-08
ENSMUSG00000008129	4930432K21Rik	1.356	2.46e-08	1.03e-06
ENSMUSG00000071716	Apol7e	1.356	0.00349	0.0247
ENSMUSG00000091946	Gm17518	1.355	0.000619	0.00628
ENSMUSG00000066007	Zfp600	1.353	1.16e-09	6.69e-08
ENSMUSG00000028750	Pla2g2c	1.352	0.000922	0.00863
ENSMUSG00000036782	Klhl13	1.351	3.44e-08	1.35e-06
ENSMUSG00000053030	Spink2	1.351	0.000247	0.00296
ENSMUSG00000022197	Pdzd2	1.35	0.000391	0.00434
ENSMUSG00000073226	Gm10482	1.348	0.00537	0.0346
ENSMUSG00000030110	Ret	1.347	0.000123	0.00166
ENSMUSG00000029778	Adcyap1r1	1.347	0.000296	0.00345
ENSMUSG00000093565	2610019E17Rik	1.346	3.29e-05	0.000542
ENSMUSG00000090456	Vmn2r-ps100	1.346	0.00296	0.0217
ENSMUSG00000033949	Trim36	1.345	6.21e-07	1.77e-05
ENSMUSG00000059003	Grin2a	1.345	0.000445	0.00483
ENSMUSG00000024534	Sncaip	1.344	0.00205	0.0163
ENSMUSG00000023999	Kif6	1.343	0.00264	0.0198
ENSMUSG00000087165	2010001A14Rik	1.342	0.0012	0.0106
ENSMUSG00000091383	Hist1h2al	1.341	4.66e-05	0.000732
ENSMUSG00000022324	Matn2	1.341	0.00161	0.0135
ENSMUSG00000085302	Gm14031	1.34	0.000993	0.00914
ENSMUSG00000004668	Abca13	1.338	0.000176	0.00222
ENSMUSG00000054423	Cadps	1.338	0.00265	0.0199
ENSMUSG00000047495	Dlgap2	1.336	0.00205	0.0163
ENSMUSG00000040424	Hipk4	1.336	0.00352	0.0248
ENSMUSG00000052353	9930013L23Rik	1.334	0.00445	0.0298
ENSMUSG00000037847	BC016495	1.333	2.28e-07	7.19e-06
ENSMUSG00000078497	Gm13145	1.332	2.09e-08	8.93e-07
ENSMUSG00000026399	Cd55	1.332	1.15e-07	3.92e-06
ENSMUSG00000040187	Arntl2	1.331	0.000479	0.00514
ENSMUSG00000053338	Tarm1	1.331	0.00175	0.0144
ENSMUSG00000002733	Plekha3	1.329	9.53e-11	7.15e-09
ENSMUSG00000000359	Rem1	1.329	0.0024	0.0185
ENSMUSG00000054675	Tmem119	1.328	0.00255	0.0193
ENSMUSG00000039329	Tex19.1	1.327	3.34e-06	7.76e-05
ENSMUSG00000029650	Slc46a3	1.327	0.00683	0.0414
ENSMUSG00000023072	Ccdc123	1.326	9.88e-10	5.75e-08
ENSMUSG00000086825	Gm15675	1.323	0.00162	0.0135
ENSMUSG00000091753	Gm17432	1.323	0.00492	0.0323
ENSMUSG00000084846	A730011C13Rik	1.323	0.00514	0.0334
ENSMUSG00000093106	AC136976.1	1.323	0.00815	0.0472
ENSMUSG00000022947	Cbr3	1.322	8.82e-07	2.42e-05
ENSMUSG00000031255	Sytl4	1.322	0.000305	0.00353
ENSMUSG00000020435	Osbp2	1.322	0.00103	0.00941
ENSMUSG00000031925	Maml2	1.322	0.00153	0.0129
ENSMUSG00000006678	Pola1	1.318	2.46e-10	1.67e-08
ENSMUSG00000032009	Sesn3	1.318	3.72e-08	1.44e-06
ENSMUSG00000027634	Ndrg3	1.317	1.43e-09	8.09e-08
ENSMUSG00000022040	Ephx2	1.317	4.12e-05	0.00066
ENSMUSG00000083578	Gm11247	1.316	0.00248	0.019
ENSMUSG00000026748	Plxdc2	1.314	4.8e-06	0.000106
ENSMUSG00000013584	Aldh1a2	1.314	1.72e-05	0.000313
ENSMUSG00000070031	Sp140	1.313	0.000171	0.00218
ENSMUSG00000028023	Pitx2	1.312	0.00237	0.0183
ENSMUSG00000019989	Enpp3	1.309	6.53e-06	0.000137
ENSMUSG00000087436	Gm16156	1.308	0.000199	0.00247
ENSMUSG00000039384	Dusp10	1.306	1.46e-05	0.000273
ENSMUSG00000035403	Crb2	1.306	6.68e-05	0.000996
ENSMUSG00000048978	Nrsn1	1.306	0.000753	0.00736
ENSMUSG00000066647	Gm5113	1.305	5.31e-08	1.97e-06
ENSMUSG00000081766	2210409E12Rik	1.305	0.00261	0.0197
ENSMUSG00000063531	Sema3e	1.304	3.2e-05	0.00053
ENSMUSG00000000632	Sez6	1.304	0.000625	0.00634
ENSMUSG00000038147	Cd84	1.303	1.96e-05	0.000349
ENSMUSG00000024235	Map3k8	1.303	9.7e-05	0.00136
ENSMUSG00000084848	4933408N05Rik	1.303	0.00203	0.0162
ENSMUSG00000080451	AC159290.2	1.302	0.00583	0.0368
ENSMUSG00000047220	Ccdc36	1.301	6.79e-07	1.91e-05
ENSMUSG00000026768	Itga8	1.301	0.00187	0.0151
ENSMUSG00000031075	Ano1	1.3	2.76e-05	0.000467
ENSMUSG00000064373	Sepp1	1.297	9.76e-08	3.41e-06
ENSMUSG00000072623	Zfp9	1.296	3.42e-05	0.000559
ENSMUSG00000024154	Gtf2a1l	1.296	0.000656	0.00657
ENSMUSG00000020718	Polg2	1.295	1.43e-09	8.09e-08
ENSMUSG00000085295	4930430E12Rik	1.294	0.000832	0.00796
ENSMUSG00000071042	Rasgrp3	1.294	0.00578	0.0366
ENSMUSG00000031647	Mfap3l	1.292	2.73e-06	6.48e-05
ENSMUSG00000032207	Lipc	1.292	9.48e-06	0.000187
ENSMUSG00000090388	Mir706	1.292	0.00035	0.00396
ENSMUSG00000031618	Nr3c2	1.291	1.86e-05	0.000335
ENSMUSG00000025081	Tdrd1	1.29	6.05e-07	1.73e-05
ENSMUSG00000050345	4930486L24Rik	1.288	0.00124	0.0109
ENSMUSG00000036466	Megf11	1.287	3.29e-05	0.000542
ENSMUSG00000040856	Dlk1	1.287	0.000741	0.00725
ENSMUSG00000022790	Igsf11	1.287	0.00189	0.0153
ENSMUSG00000057534	Gm15698	1.286	0.00215	0.017
ENSMUSG00000032181	Scg3	1.286	0.003	0.0219
ENSMUSG00000056553	Ptprn2	1.285	0.000511	0.00542
ENSMUSG00000025083	Afap1l2	1.284	0.00226	0.0176
ENSMUSG00000020427	Igfbp3	1.281	2.53e-08	1.05e-06
ENSMUSG00000031283	Chrdl1	1.278	0.00376	0.0262
ENSMUSG00000079730	Gm2833	1.277	0.000296	0.00345
ENSMUSG00000018217	Pmp22	1.276	0.000146	0.00191
ENSMUSG00000015843	Rxrg	1.276	0.00035	0.00396
ENSMUSG00000031825	Crispld2	1.275	1.84e-05	0.000331
ENSMUSG00000086822	5330413P13Rik	1.273	0.00304	0.0221
ENSMUSG00000001100	Poldip2	1.272	2.66e-09	1.42e-07
ENSMUSG00000056735	A930024E05Rik	1.272	3.64e-06	8.34e-05
ENSMUSG00000001819	Hoxd13	1.272	5.37e-05	0.000828
ENSMUSG00000010825	Grid2ip	1.271	0.00422	0.0287
ENSMUSG00000067919	Rex2	1.269	2.49e-08	1.03e-06
ENSMUSG00000022594	Lynx1	1.269	0.00145	0.0124
ENSMUSG00000086096	Gm12688	1.268	2.62e-06	6.26e-05
ENSMUSG00000047996	Prrg1	1.268	0.000335	0.00382
ENSMUSG00000086474	9130204K15Rik	1.267	1.7e-07	5.57e-06
ENSMUSG00000022229	Atp12a	1.263	0.00486	0.032
ENSMUSG00000045179	Sox3	1.259	0.00103	0.00943
ENSMUSG00000039552	Rsph4a	1.257	0.00322	0.0231
ENSMUSG00000005124	Wisp1	1.255	0.00638	0.0393
ENSMUSG00000059327	Eda	1.254	1.79e-07	5.83e-06
ENSMUSG00000090611	C330013E15Rik	1.254	0.000458	0.00496
ENSMUSG00000074071	Fam169b	1.253	7.99e-08	2.85e-06
ENSMUSG00000039031	Arhgap18	1.253	8.95e-05	0.00128
ENSMUSG00000032623	Oas1d	1.252	1.06e-06	2.85e-05
ENSMUSG00000040657	1700063H04Rik	1.252	0.000224	0.00272
ENSMUSG00000057058	Skap1	1.252	0.00214	0.0169
ENSMUSG00000030551	Nr2f2	1.251	0.00182	0.0149
ENSMUSG00000027229	4933406J08Rik	1.251	0.00219	0.0172
ENSMUSG00000026452	Syt2	1.251	0.00438	0.0294
ENSMUSG00000086219	2410137F16Rik	1.25	0.000116	0.00158
ENSMUSG00000028907	Utp11l	1.249	5.07e-08	1.89e-06
ENSMUSG00000029490	Mfsd7a	1.249	0.00516	0.0335
ENSMUSG00000038216	Pnmt	1.246	0.00388	0.0269
ENSMUSG00000028351	Dbc1	1.245	0.000168	0.00214
ENSMUSG00000034258	Mfsd7c	1.244	0.000454	0.00491
ENSMUSG00000034936	Arl4d	1.242	1.99e-06	4.93e-05
ENSMUSG00000034903	Cobll1	1.242	0.00152	0.0129
ENSMUSG00000022892	App	1.241	1.42e-05	0.000267
ENSMUSG00000084002	Gm13146	1.241	1.6e-05	0.000294
ENSMUSG00000030206	Gsg1	1.24	0.000359	0.00404
ENSMUSG00000039356	Exosc2	1.239	1.71e-08	7.47e-07
ENSMUSG00000040339	Fam102b	1.239	5.24e-07	1.52e-05
ENSMUSG00000025324	Atp10a	1.237	0.00546	0.035
ENSMUSG00000039065	Fam173b	1.236	2.28e-06	5.51e-05
ENSMUSG00000007872	Id3	1.235	2.78e-08	1.13e-06
ENSMUSG00000057880	Abat	1.235	2.66e-05	0.000454
ENSMUSG00000021187	Tc2n	1.235	4.34e-05	0.00069
ENSMUSG00000040483	Xaf1	1.234	2.87e-08	1.16e-06
ENSMUSG00000017765	Slc12a4	1.234	2.53e-07	7.86e-06
ENSMUSG00000084799	Gm11602	1.234	0.000896	0.00844
ENSMUSG00000025173	Wdr45l	1.233	1.04e-07	3.57e-06
ENSMUSG00000032878	Ccdc85a	1.231	1.63e-06	4.11e-05
ENSMUSG00000079227	Ccr5	1.231	0.000951	0.00884
ENSMUSG00000039865	Slc44a3	1.231	0.00663	0.0406
ENSMUSG00000027615	Hps3	1.229	2.07e-08	8.84e-07
ENSMUSG00000086082	1700113A16Rik	1.229	3.72e-05	0.000603
ENSMUSG00000032065	Tex12	1.229	0.00311	0.0225
ENSMUSG00000054493	Gm9947	1.227	0.000611	0.00622
ENSMUSG00000035615	Frmpd1	1.227	0.0012	0.0107
ENSMUSG00000056300	Gm13247	1.226	2.11e-08	8.98e-07
ENSMUSG00000028214	Gem	1.225	0.00187	0.0152
ENSMUSG00000074170	Plekhf1	1.224	2.1e-06	5.15e-05
ENSMUSG00000084812	Gm17445	1.223	3.58e-06	8.23e-05
ENSMUSG00000030869	Ndufab1	1.221	1.01e-07	3.5e-06
ENSMUSG00000041688	Amot	1.22	0.000453	0.0049
ENSMUSG00000036533	Cdc42ep3	1.217	2.04e-07	6.54e-06
ENSMUSG00000015501	Hivep2	1.216	0.00345	0.0245
ENSMUSG00000029121	Crmp1	1.215	2.82e-07	8.67e-06
ENSMUSG00000018543	1700001P01Rik	1.215	0.00128	0.0112
ENSMUSG00000030882	Dnhd1	1.213	0.00218	0.0171
ENSMUSG00000081219	Bambi-ps1	1.213	0.0024	0.0185
ENSMUSG00000011382	Dhdh	1.212	1.63e-08	7.16e-07
ENSMUSG00000027199	Gatm	1.212	3.68e-05	0.000597
ENSMUSG00000028435	Aqp3	1.211	3.34e-05	0.000549
ENSMUSG00000029823	Luc7l2	1.209	2.14e-08	9.08e-07
ENSMUSG00000022236	Ropn1l	1.208	0.00301	0.022
ENSMUSG00000047712	Ust	1.207	0.000695	0.00689
ENSMUSG00000092662	AC087556.1	1.207	0.00399	0.0275
ENSMUSG00000065824	7SK	1.205	9.57e-05	0.00135
ENSMUSG00000027574	Nkain4	1.205	0.000234	0.00283
ENSMUSG00000082593	Gm11331	1.205	0.00215	0.0169
ENSMUSG00000033554	Dph5	1.204	2.76e-07	8.49e-06
ENSMUSG00000055670	Zzef1	1.202	2.54e-09	1.36e-07
ENSMUSG00000029026	Trp73	1.201	1.34e-05	0.000254
ENSMUSG00000003411	Rab3b	1.2	3.71e-06	8.5e-05
ENSMUSG00000085208	4632419I22Rik	1.199	1.14e-08	5.28e-07
ENSMUSG00000020226	Slc5a4b	1.199	0.000171	0.00217
ENSMUSG00000070570	Slc17a7	1.198	0.00014	0.00185
ENSMUSG00000012017	Scarf2	1.198	0.0036	0.0253
ENSMUSG00000085795	Zfp703	1.197	0.00215	0.017
ENSMUSG00000026475	Rgs16	1.196	0.00185	0.015
ENSMUSG00000038463	Olfml2b	1.195	0.000526	0.00555
ENSMUSG00000079662	Ntn3	1.194	0.00047	0.00506
ENSMUSG00000032035	Ets1	1.193	6.03e-05	0.000912
ENSMUSG00000032066	Bco2	1.193	0.0081	0.047
ENSMUSG00000054161	Fam83e	1.192	0.00363	0.0255
ENSMUSG00000026979	Psd4	1.191	0.000246	0.00295
ENSMUSG00000048772	Tmem53	1.191	0.00263	0.0198
ENSMUSG00000038264	Sema7a	1.188	3.06e-06	7.17e-05
ENSMUSG00000064325	Hhip	1.188	0.00023	0.00278
ENSMUSG00000091751	C030010L15Rik	1.188	0.00855	0.049
ENSMUSG00000082112	Gm14445	1.187	0.000297	0.00346
ENSMUSG00000036611	Eepd1	1.186	8.41e-05	0.00122
ENSMUSG00000057072	1700022P22Rik	1.186	0.00141	0.0121
ENSMUSG00000028926	Cdk14	1.186	0.00188	0.0152
ENSMUSG00000052854	Nrk	1.184	0.000144	0.00189
ENSMUSG00000002020	Ltbp2	1.184	0.00812	0.0471
ENSMUSG00000058186	Gm13242	1.182	2.41e-07	7.55e-06
ENSMUSG00000078689	Mup6	1.182	5.14e-05	0.000795
ENSMUSG00000040165	Cd209c	1.181	3.09e-06	7.23e-05
ENSMUSG00000025401	Myo1a	1.181	0.00128	0.0112
ENSMUSG00000086503	Xist	1.178	0.00771	0.0454
ENSMUSG00000031325	4930519F16Rik	1.177	5.78e-05	0.000881
ENSMUSG00000074529	C330013J21Rik	1.177	0.00202	0.0161
ENSMUSG00000024084	Qpct	1.176	0.000161	0.00206
ENSMUSG00000084315	Vmn1r-ps128	1.174	0.00415	0.0283
ENSMUSG00000004865	Srpk1	1.17	9.27e-09	4.36e-07
ENSMUSG00000020044	Timp3	1.17	0.000204	0.00252
ENSMUSG00000085623	Gm16041	1.166	0.000291	0.0034
ENSMUSG00000016150	Odz1	1.166	0.00228	0.0177
ENSMUSG00000073633	Fbxo36	1.165	4.96e-05	0.000772
ENSMUSG00000056598	Lrrc48	1.165	7.84e-05	0.00114
ENSMUSG00000046844	Vat1l	1.164	1.19e-06	3.14e-05
ENSMUSG00000021876	Rnase4	1.164	1.22e-05	0.000235
ENSMUSG00000032899	Styk1	1.162	0.00142	0.0122
ENSMUSG00000038836	Agbl3	1.162	0.00193	0.0156
ENSMUSG00000037762	Slc16a9	1.16	9.47e-05	0.00134
ENSMUSG00000042821	Snai1	1.16	0.00108	0.00976
ENSMUSG00000056771	Gm10010	1.16	0.00296	0.0217
ENSMUSG00000068373	D430041D05Rik	1.159	0.00758	0.0448
ENSMUSG00000071317	Bves	1.156	0.000176	0.00222
ENSMUSG00000087161	Gm16845	1.156	0.00284	0.021
ENSMUSG00000032401	Lctl	1.156	0.00404	0.0277
ENSMUSG00000060393	Gm5580	1.155	7.03e-06	0.000145
ENSMUSG00000082999	Gm13238	1.153	8.98e-05	0.00128
ENSMUSG00000022455	Wbp2nl	1.152	0.00247	0.0189
ENSMUSG00000028758	Kif17	1.152	0.00264	0.0199
ENSMUSG00000027227	Sord	1.151	5.34e-08	1.98e-06
ENSMUSG00000045106	Ccdc73	1.151	0.000947	0.00881
ENSMUSG00000027030	Stk39	1.15	0.00246	0.0188
ENSMUSG00000003352	Cacnb3	1.149	3.98e-06	9.06e-05
ENSMUSG00000092279	1500011B03Rik	1.148	0.000309	0.00357
ENSMUSG00000038489	Polr2l	1.147	4.25e-08	1.63e-06
ENSMUSG00000091219	Gm17254	1.147	0.000362	0.00406
ENSMUSG00000033486	Catsper2	1.146	0.00296	0.0217
ENSMUSG00000069188	Gm13192	1.145	0.000341	0.00387
ENSMUSG00000093203	AL844481.1	1.145	0.00766	0.0451
ENSMUSG00000026114	Cnga3	1.143	0.000155	0.002
ENSMUSG00000092839	AL606908.1	1.143	0.000423	0.00464
ENSMUSG00000036292	Gramd1c	1.143	0.00441	0.0296
ENSMUSG00000074863	Gm5665	1.142	1.39e-05	0.000262
ENSMUSG00000038331	Satb2	1.141	0.00318	0.0229
ENSMUSG00000024304	Cdh2	1.14	0.00479	0.0316
ENSMUSG00000033149	Phldb2	1.139	0.000604	0.00616
ENSMUSG00000090019	Gimap1	1.139	0.00587	0.0369
ENSMUSG00000085241	Snhg3	1.137	0.00218	0.0171
ENSMUSG00000022160	Mettl3	1.136	3.22e-08	1.29e-06
ENSMUSG00000079037	Prnp	1.136	2.86e-07	8.76e-06
ENSMUSG00000031539	Ap3m2	1.136	3.52e-07	1.06e-05
ENSMUSG00000060550	H2-Q7	1.134	3.79e-06	8.66e-05
ENSMUSG00000009248	Ascl2	1.134	0.00488	0.0321
ENSMUSG00000040687	Madd	1.133	1.17e-07	3.97e-06
ENSMUSG00000086429	Gt(ROSA)26Sor	1.133	0.000114	0.00156
ENSMUSG00000021504	B4galt7	1.132	3.38e-06	7.83e-05
ENSMUSG00000087313	Dleu2	1.132	0.00723	0.0432
ENSMUSG00000004031	Fam5b	1.13	0.000139	0.00184
ENSMUSG00000039533	Mmd2	1.13	0.00014	0.00185
ENSMUSG00000001520	Nrip2	1.128	2.91e-05	0.000488
ENSMUSG00000048899	Rimkla	1.128	0.00103	0.00945
ENSMUSG00000024063	Lbh	1.128	0.00153	0.0129
ENSMUSG00000027381	Bcl2l11	1.127	1.72e-06	4.32e-05
ENSMUSG00000047793	Sned1	1.126	1.66e-05	0.000305
ENSMUSG00000001948	Spa17	1.126	0.00168	0.014
ENSMUSG00000034780	B3galt1	1.126	0.00273	0.0203
ENSMUSG00000071454	Dtnb	1.125	8.24e-08	2.92e-06
ENSMUSG00000000938	Hoxa10	1.125	0.00049	0.00525
ENSMUSG00000087403	2900056M20Rik	1.124	8.32e-05	0.0012
ENSMUSG00000031608	Galnt7	1.123	0.000244	0.00293
ENSMUSG00000032456	Nmnat3	1.122	0.00184	0.015
ENSMUSG00000069305	Hist1h4n	1.122	0.0023	0.0179
ENSMUSG00000041078	Grid1	1.122	0.00581	0.0367
ENSMUSG00000013539	D16H22S680E	1.118	8.21e-06	0.000165
ENSMUSG00000027695	Pld1	1.118	1.18e-05	0.000228
ENSMUSG00000028005	Gucy1b3	1.117	0.00175	0.0144
ENSMUSG00000040473	A330021E22Rik	1.115	0.00476	0.0315
ENSMUSG00000063628	Gm7665	1.113	0.000114	0.00156
ENSMUSG00000041134	Cyyr1	1.113	0.000125	0.00168
ENSMUSG00000054074	2810030E01Rik	1.111	0.000106	0.00146
ENSMUSG00000026532	Spna1	1.111	0.00262	0.0197
ENSMUSG00000042985	Upk3b	1.111	0.00367	0.0257
ENSMUSG00000030672	Mylpf	1.11	7.92e-05	0.00115
ENSMUSG00000028698	Pik3r3	1.108	2.86e-07	8.76e-06
ENSMUSG00000090828	Sox2ot	1.108	4.79e-05	0.00075
ENSMUSG00000030494	Rhpn2	1.106	0.00064	0.00644
ENSMUSG00000040653	Ppp1r14c	1.106	0.000989	0.00912
ENSMUSG00000044461	Shisa2	1.105	9.77e-07	2.66e-05
ENSMUSG00000050965	Prkca	1.105	0.000298	0.00347
ENSMUSG00000019850	Tnfaip3	1.105	0.00236	0.0183
ENSMUSG00000028519	Dab1	1.104	1.55e-05	0.000287
ENSMUSG00000000031	H19	1.103	0.00277	0.0205
ENSMUSG00000092117	Gm17520	1.099	0.00726	0.0434
ENSMUSG00000040003	Magi2	1.098	9.13e-05	0.0013
ENSMUSG00000029333	Rasgef1b	1.098	0.00211	0.0167
ENSMUSG00000038271	Iffo1	1.097	1.43e-06	3.67e-05
ENSMUSG00000006205	Htra1	1.097	0.000153	0.00199
ENSMUSG00000035305	Ror1	1.094	0.00199	0.0159
ENSMUSG00000056313	1810011O10Rik	1.094	0.00841	0.0484
ENSMUSG00000040164	Kcns1	1.094	0.00865	0.0494
ENSMUSG00000040329	Il7	1.093	0.000419	0.0046
ENSMUSG00000026109	Tmeff2	1.091	0.00875	0.0498
ENSMUSG00000030465	Psd3	1.089	0.00179	0.0147
ENSMUSG00000034555	Tex16	1.089	0.004	0.0276
ENSMUSG00000035357	Pdzrn3	1.088	0.00589	0.037
ENSMUSG00000059447	Hadhb	1.087	4.89e-06	0.000107
ENSMUSG00000040990	Sh3kbp1	1.086	0.00107	0.00971
ENSMUSG00000039209	Rpl39l	1.085	3.22e-05	0.000532
ENSMUSG00000026024	Als2	1.084	2.47e-08	1.03e-06
ENSMUSG00000021314	Amph	1.082	2.88e-05	0.000486
ENSMUSG00000046997	Spsb4	1.081	6.41e-05	0.000961
ENSMUSG00000075312	Gm13597	1.078	2.54e-06	6.09e-05
ENSMUSG00000027907	S100a11	1.077	5.77e-07	1.66e-05
ENSMUSG00000008384	Sertad1	1.076	8.1e-06	0.000163
ENSMUSG00000061048	Cdh3	1.076	0.000151	0.00196
ENSMUSG00000035799	Twist1	1.076	0.00564	0.0359
ENSMUSG00000035237	Lcat	1.074	0.000701	0.00693
ENSMUSG00000084980	4921508A21Rik	1.074	0.00872	0.0497
ENSMUSG00000026389	Steap3	1.073	6.07e-05	0.000916
ENSMUSG00000025473	Adam8	1.072	0.00347	0.0245
ENSMUSG00000027217	Tspan18	1.071	0.000164	0.0021
ENSMUSG00000083360	Gm13105	1.071	0.00105	0.0096
ENSMUSG00000036923	Stox1	1.071	0.00554	0.0354
ENSMUSG00000054099	Slc25a40	1.07	0.000155	0.00201
ENSMUSG00000027238	Frmd5	1.07	0.000265	0.00314
ENSMUSG00000028278	Rragd	1.069	6.55e-05	0.000979
ENSMUSG00000021062	Rab15	1.068	0.000145	0.0019
ENSMUSG00000048482	Bdnf	1.068	0.00198	0.0159
ENSMUSG00000042751	Nmnat2	1.067	1.39e-05	0.000262
ENSMUSG00000030844	Rgs10	1.066	0.00299	0.0219
ENSMUSG00000027408	Cpxm1	1.063	1.33e-05	0.000254
ENSMUSG00000036867	Smad6	1.063	0.000131	0.00175
ENSMUSG00000073680	Tmem88b	1.063	0.00393	0.0271
ENSMUSG00000090430	Snhg4	1.062	7.41e-05	0.00109
ENSMUSG00000078932	CN725425	1.062	0.00045	0.00488
ENSMUSG00000027508	Pag1	1.062	0.00143	0.0123
ENSMUSG00000049721	Gal3st1	1.061	0.00103	0.00946
ENSMUSG00000001946	Esam	1.061	0.00181	0.0148
ENSMUSG00000027858	Tspan2	1.06	0.000708	0.00699
ENSMUSG00000037697	Ddhd1	1.059	1.54e-05	0.000286
ENSMUSG00000034758	Tle6	1.058	2e-05	0.000354
ENSMUSG00000039461	Tcta	1.057	0.000698	0.00691
ENSMUSG00000086468	2900053O20Rik	1.057	0.000904	0.00849
ENSMUSG00000020451	Limk2	1.056	2.54e-07	7.87e-06
ENSMUSG00000014846	Tppp3	1.056	1.12e-06	2.97e-05
ENSMUSG00000031931	Ankrd49	1.056	9.47e-06	0.000187
ENSMUSG00000034573	Ptpn13	1.056	0.000158	0.00204
ENSMUSG00000056708	Ier5	1.055	0.000105	0.00145
ENSMUSG00000031910	Has3	1.054	0.000612	0.00623
ENSMUSG00000032724	Abtb2	1.054	0.00264	0.0198
ENSMUSG00000081998	Gm13245	1.054	0.00723	0.0432
ENSMUSG00000039337	Tex19.2	1.053	0.000691	0.00685
ENSMUSG00000039942	Ptger4	1.053	0.00111	0.01
ENSMUSG00000027820	Mme	1.052	6.63e-05	0.000989
ENSMUSG00000004473	Clec11a	1.051	0.00026	0.00309
ENSMUSG00000091451	C430039J16Rik	1.051	0.00423	0.0287
ENSMUSG00000069581	C330046G03Rik	1.049	0.00832	0.048
ENSMUSG00000035439	Haus8	1.047	4.48e-07	1.32e-05
ENSMUSG00000048706	D4Bwg0951e	1.047	8.49e-05	0.00122
ENSMUSG00000018451	6330403K07Rik	1.045	0.0031	0.0224
ENSMUSG00000044345	Marveld1	1.044	0.000573	0.00592
ENSMUSG00000083479	Gm11883	1.044	0.000718	0.00707
ENSMUSG00000050335	Lgals3	1.043	1.3e-05	0.000249
ENSMUSG00000090797	Gm17335	1.04	9.69e-06	0.000191
ENSMUSG00000060579	Fhit	1.04	0.00735	0.0437
ENSMUSG00000042042	Csgalnact2	1.038	1.2e-05	0.000232
ENSMUSG00000045107	1810063B07Rik	1.038	2.69e-05	0.000458
ENSMUSG00000032726	Bmp8a	1.038	0.00165	0.0137
ENSMUSG00000059325	Hopx	1.035	0.00665	0.0407
ENSMUSG00000020140	Lgr5	1.034	0.000936	0.00874
ENSMUSG00000078640	Gm11627	1.033	0.00119	0.0106
ENSMUSG00000039200	Atf7ip2	1.032	5.83e-06	0.000126
ENSMUSG00000038370	Pcp4l1	1.032	0.00117	0.0104
ENSMUSG00000006587	Snai3	1.032	0.00268	0.02
ENSMUSG00000070858	Gm1673	1.032	0.00507	0.0331
ENSMUSG00000019756	Prl8a1	1.031	1.63e-05	0.000299
ENSMUSG00000089901	Gm8113	1.031	3.34e-05	0.000549
ENSMUSG00000086841	2410006H16Rik	1.031	5.59e-05	0.000854
ENSMUSG00000028184	Lphn2	1.031	0.000758	0.00739
ENSMUSG00000002107	Celf2	1.031	0.00362	0.0254
ENSMUSG00000036622	Atp13a2	1.029	4.45e-07	1.31e-05
ENSMUSG00000024501	Dpysl3	1.029	0.000152	0.00197
ENSMUSG00000055296	D730040F13Rik	1.028	9.46e-08	3.31e-06
ENSMUSG00000007888	Crlf1	1.028	0.000588	0.00602
ENSMUSG00000085137	Gm16740	1.028	0.00338	0.024
ENSMUSG00000011034	Slc5a1	1.027	0.000398	0.00441
ENSMUSG00000042118	Bhmt2	1.027	0.000486	0.00521
ENSMUSG00000020639	Pfn4	1.026	0.00777	0.0456
ENSMUSG00000084903	Gm16624	1.024	3.51e-07	1.06e-05
ENSMUSG00000047115	D330028D13Rik	1.024	3.86e-05	0.000621
ENSMUSG00000032565	Nudt16	1.024	0.000659	0.00659
ENSMUSG00000035551	Igfbpl1	1.022	3.23e-05	0.000534
ENSMUSG00000030669	Calca	1.022	3.5e-05	0.000571
ENSMUSG00000090262	Mpv17	1.021	2.63e-06	6.26e-05
ENSMUSG00000086290	Snhg12	1.021	0.000819	0.00786
ENSMUSG00000014245	Pigl	1.017	9.95e-07	2.7e-05
ENSMUSG00000086218	Gm16755	1.017	0.00306	0.0222
ENSMUSG00000062619	2310039H08Rik	1.016	2.83e-05	0.000478
ENSMUSG00000030693	Klk10	1.016	0.00523	0.0338
ENSMUSG00000030725	Lipt2	1.015	0.000163	0.00208
ENSMUSG00000085525	Gm13166	1.015	0.000175	0.00221
ENSMUSG00000036285	Noa1	1.008	4.21e-07	1.25e-05
ENSMUSG00000055692	Tmem191c	1.007	0.00176	0.0145
ENSMUSG00000015222	Mtap2	1.006	0.000539	0.00566
ENSMUSG00000028226	Mmp16	1.005	0.00293	0.0215
ENSMUSG00000066175	2510046G10Rik	1.004	0.00801	0.0466
ENSMUSG00000086276	2500002B13Rik	1.002	2.11e-05	0.00037
ENSMUSG00000084372	Gm13988	1.002	0.0029	0.0213
ENSMUSG00000028789	Adc	1.001	0.000134	0.00178
ENSMUSG00000027639	Samhd1	1	6.38e-07	1.8e-05
ENSMUSG00000018593	Sparc	1	3.89e-06	8.87e-05

## Sheet: shGas41-1 down gene
Id	Annotation	logFC	PValue	FDR
ENSMUSG00000081357	Xlr4e-ps	-6.919	3.11e-05	0.000518
ENSMUSG00000038165	1700022A21Rik	-6.08	0.000158	0.00203
ENSMUSG00000051212	Gpr183	-6.007	2.4e-05	0.000414
ENSMUSG00000076818	Trav6n-7	-5.47	0.000939	0.00876
ENSMUSG00000076792	Trav6d-7	-5.358	0.00179	0.0147
ENSMUSG00000086631	Gm12784	-5.102	0.00554	0.0354
ENSMUSG00000093149	AC163694.1	-4.954	0.00869	0.0496
ENSMUSG00000081680	Gm14473	-4.763	0.000186	0.00233
ENSMUSG00000084332	Gm8840	-4.635	0.0018	0.0147
ENSMUSG00000082384	Gm12437	-4.543	1.55e-06	3.94e-05
ENSMUSG00000082270	Gm14375	-3.94	2.19e-06	5.32e-05
ENSMUSG00000081612	Xlr5e-ps	-3.685	3.82e-08	1.48e-06
ENSMUSG00000020171	Yeats4	-3.619	2.57e-66	6.63e-62
ENSMUSG00000083564	Gm11929	-3.515	0.00427	0.0289
ENSMUSG00000054622	D730045B01Rik	-3.242	0.00811	0.047
ENSMUSG00000083921	Gm15750	-2.947	0.00336	0.0239
ENSMUSG00000047492	Inhbe	-2.928	3.32e-11	2.84e-09
ENSMUSG00000084956	Gm16194	-2.88	0.00257	0.0194
ENSMUSG00000022215	Fitm1	-2.834	4.09e-05	0.000655
ENSMUSG00000085761	4930455G09Rik	-2.776	0.000199	0.00247
ENSMUSG00000045733	Sprn	-2.762	0.000355	0.004
ENSMUSG00000003657	Calb2	-2.746	1.09e-27	5.64e-24
ENSMUSG00000040280	Ndufa4l2	-2.72	1.81e-05	0.000327
ENSMUSG00000081804	Xlr5d-ps	-2.71	1.23e-05	0.000237
ENSMUSG00000072479	Xlr5b	-2.686	1.81e-19	1.46e-16
ENSMUSG00000029711	Epo	-2.664	2.66e-05	0.000453
ENSMUSG00000085595	Gm16090	-2.613	0.00128	0.0112
ENSMUSG00000058328	Xlr5a	-2.553	1.61e-17	9.67e-15
ENSMUSG00000039330	Tsga10ip	-2.548	0.00572	0.0363
ENSMUSG00000040490	Lrfn2	-2.519	2.72e-06	6.46e-05
ENSMUSG00000085371	Gm3160	-2.511	0.000331	0.00378
ENSMUSG00000017868	Sgk2	-2.502	8.2e-16	2.9e-13
ENSMUSG00000067764	Xlr5c	-2.486	1.29e-12	1.58e-10
ENSMUSG00000001588	Acap1	-2.478	4.03e-23	5.78e-20
ENSMUSG00000092906	AC098743.1	-2.471	0.00703	0.0423
ENSMUSG00000086951	1700051A21Rik	-2.417	0.000563	0.00585
ENSMUSG00000038009	Dnajc22	-2.402	8.48e-24	1.49e-20
ENSMUSG00000019429	Ffar3	-2.353	4.77e-07	1.4e-05
ENSMUSG00000022219	Cideb	-2.311	0.00279	0.0207
ENSMUSG00000074870	Cts3	-2.308	0.00411	0.0281
ENSMUSG00000081940	Xlr3e-ps	-2.28	0.00115	0.0103
ENSMUSG00000071745	DXBay18	-2.272	9.53e-09	4.46e-07
ENSMUSG00000030838	Ush1c	-2.252	4.22e-08	1.62e-06
ENSMUSG00000067771	Gm14685	-2.229	6.41e-09	3.12e-07
ENSMUSG00000048070	Pirt	-2.221	4.39e-16	1.72e-13
ENSMUSG00000074896	Ifit3	-2.204	0.000398	0.0044
ENSMUSG00000087397	Gm16256	-2.19	0.00267	0.02
ENSMUSG00000063672	Nkx6-3	-2.185	7.8e-24	1.49e-20
ENSMUSG00000048865	Arhgap30	-2.175	2.89e-17	1.59e-14
ENSMUSG00000092104	Gm17713	-2.169	0.0001	0.00141
ENSMUSG00000032558	Nphp3	-2.156	8.77e-29	6.73e-25
ENSMUSG00000031448	Adprhl1	-2.146	0.00268	0.02
ENSMUSG00000007209	Ceacam9	-2.123	8.09e-05	0.00117
ENSMUSG00000088254	SCARNA14	-2.105	0.00166	0.0139
ENSMUSG00000040829	Zmynd15	-2.09	2.11e-12	2.41e-10
ENSMUSG00000038188	Scarf1	-2.081	4.7e-12	4.91e-10
ENSMUSG00000050762	Prss27	-2.071	5.01e-06	0.00011
ENSMUSG00000087648	E130018N17Rik	-2.056	3.47e-05	0.000567
ENSMUSG00000024863	Mbl2	-2.056	0.000587	0.00601
ENSMUSG00000026959	Grin1	-2.033	9.86e-08	3.43e-06
ENSMUSG00000025389	Mip	-2.01	1.72e-08	7.51e-07
ENSMUSG00000086384	Gm12357	-2.007	0.00747	0.0443
ENSMUSG00000040471	Ggt6	-2.001	0.000146	0.00191
ENSMUSG00000045934	Mtmr11	-1.984	1.16e-08	5.33e-07
ENSMUSG00000074647	Fam83c	-1.971	0.000529	0.00557
ENSMUSG00000041789	2700046A07Rik	-1.965	0.00109	0.00984
ENSMUSG00000062170	Fmr1nb	-1.962	1.91e-10	1.34e-08
ENSMUSG00000041468	Gpr12	-1.96	0.00134	0.0116
ENSMUSG00000049097	Ankrd34a	-1.947	1.92e-07	6.22e-06
ENSMUSG00000052117	D630039A03Rik	-1.947	2.1e-07	6.73e-06
ENSMUSG00000028978	Nos3	-1.923	8.35e-14	1.47e-11
ENSMUSG00000086741	Gm15816	-1.906	2.16e-06	5.27e-05
ENSMUSG00000087091	4930509E16Rik	-1.892	9.95e-08	3.45e-06
ENSMUSG00000010830	Kdelr3	-1.884	2.24e-18	1.48e-15
ENSMUSG00000078963	Hsbp1l1	-1.865	0.000777	0.00754
ENSMUSG00000044043	Pcdhb14	-1.864	6.24e-06	0.000132
ENSMUSG00000060791	Gmfg	-1.858	1.95e-10	1.36e-08
ENSMUSG00000024818	Slc25a45	-1.851	2.78e-05	0.000471
ENSMUSG00000020086	H2afy2	-1.843	5.18e-21	5.82e-18
ENSMUSG00000024885	Aldh3b1	-1.841	1.44e-05	0.00027
ENSMUSG00000076845	Trav12-3	-1.84	0.00397	0.0274
ENSMUSG00000003379	Cd79a	-1.837	4.88e-08	1.83e-06
ENSMUSG00000059891	Tsks	-1.836	6.38e-06	0.000135
ENSMUSG00000043986	4932411G14Rik	-1.835	4.38e-05	0.000694
ENSMUSG00000020871	Dlx4	-1.832	6.37e-12	6.42e-10
ENSMUSG00000082629	Gm5639	-1.804	9.27e-06	0.000184
ENSMUSG00000034777	Vax2	-1.802	1.08e-06	2.88e-05
ENSMUSG00000042873	Lhfpl4	-1.799	4.63e-08	1.75e-06
ENSMUSG00000013921	Clip3	-1.789	1.43e-13	2.3e-11
ENSMUSG00000030329	C530028O21Rik	-1.786	4.18e-11	3.45e-09
ENSMUSG00000028167	Bdh2	-1.783	2.12e-13	3.25e-11
ENSMUSG00000040969	D630013G24Rik	-1.783	8.11e-07	2.24e-05
ENSMUSG00000029228	Lnx1	-1.78	3.2e-05	0.00053
ENSMUSG00000022436	Sh3bp1	-1.779	1.4e-13	2.28e-11
ENSMUSG00000079105	C7	-1.773	0.00217	0.017
ENSMUSG00000085830	E130003G02Rik	-1.769	2.44e-07	7.61e-06
ENSMUSG00000033419	Snap91	-1.764	1.04e-11	9.91e-10
ENSMUSG00000025212	Sfxn3	-1.756	1.27e-11	1.17e-09
ENSMUSG00000042788	Fam166b	-1.718	0.00855	0.049
ENSMUSG00000036731	2310002J15Rik	-1.717	0.00106	0.00967
ENSMUSG00000025085	Ablim1	-1.712	2.99e-08	1.2e-06
ENSMUSG00000021319	Sfrp4	-1.71	1.01e-18	7.06e-16
ENSMUSG00000034792	Gna15	-1.71	2.05e-13	3.2e-11
ENSMUSG00000062464	Gm9705	-1.706	4.31e-05	0.000685
ENSMUSG00000032517	Mobp	-1.702	2.74e-08	1.12e-06
ENSMUSG00000027794	Sohlh2	-1.696	6.47e-21	6.96e-18
ENSMUSG00000086605	Gm14290	-1.68	0.000585	0.006
ENSMUSG00000092509	Gm20394	-1.677	6.42e-06	0.000135
ENSMUSG00000030630	Fah	-1.676	1.03e-06	2.78e-05
ENSMUSG00000006724	Cyp27b1	-1.674	1.71e-05	0.000312
ENSMUSG00000084882	Gm16047	-1.673	5.9e-05	0.000898
ENSMUSG00000020847	Rph3al	-1.669	2.18e-06	5.3e-05
ENSMUSG00000046378	Asphd1	-1.65	0.00209	0.0166
ENSMUSG00000047880	Cxcr5	-1.649	0.00622	0.0385
ENSMUSG00000024403	Atp6v1g2	-1.647	1.76e-06	4.39e-05
ENSMUSG00000038840	Birc7	-1.647	0.000499	0.00532
ENSMUSG00000050533	Gm9845	-1.638	1.38e-05	0.00026
ENSMUSG00000087006	Gm13889	-1.635	6.61e-07	1.86e-05
ENSMUSG00000091387	Gcnt4	-1.63	8.81e-05	0.00126
ENSMUSG00000071658	Gng3	-1.629	4.89e-18	3.08e-15
ENSMUSG00000066319	Rtp3	-1.624	6.49e-06	0.000136
ENSMUSG00000051735	Rinl	-1.621	2.75e-17	1.54e-14
ENSMUSG00000070337	Gpr179	-1.616	1.39e-06	3.6e-05
ENSMUSG00000038777	Sema6c	-1.615	7.8e-13	1e-10
ENSMUSG00000078853	Igtp	-1.61	4.95e-09	2.47e-07
ENSMUSG00000044393	Dsg2	-1.608	6.18e-13	8.26e-11
ENSMUSG00000084348	Gm14608	-1.599	0.00187	0.0151
ENSMUSG00000032062	2310030G06Rik	-1.596	4.38e-08	1.67e-06
ENSMUSG00000025221	Kcnip2	-1.596	2.27e-07	7.17e-06
ENSMUSG00000003559	As3mt	-1.591	6.22e-12	6.32e-10
ENSMUSG00000074653	Lrrc31	-1.59	2.66e-08	1.09e-06
ENSMUSG00000031714	Gab1	-1.582	3.13e-10	2.05e-08
ENSMUSG00000004933	Matk	-1.573	1.24e-07	4.19e-06
ENSMUSG00000030263	Lrmp	-1.572	5.74e-13	7.8e-11
ENSMUSG00000024619	Cdx1	-1.565	1.21e-06	3.17e-05
ENSMUSG00000015090	Ptgds	-1.562	0.000275	0.00323
ENSMUSG00000036186	Fam69b	-1.561	2.26e-16	9.56e-14
ENSMUSG00000026829	Gbgt1	-1.561	3.28e-05	0.000541
ENSMUSG00000045045	Lrfn4	-1.56	4.08e-09	2.06e-07
ENSMUSG00000002204	Napsa	-1.56	5.06e-07	1.47e-05
ENSMUSG00000054256	Msi1	-1.56	1.44e-06	3.7e-05
ENSMUSG00000051067	Lingo3	-1.558	1.02e-06	2.76e-05
ENSMUSG00000038086	Hspb2	-1.556	2.61e-09	1.39e-07
ENSMUSG00000025318	Jph3	-1.554	6.21e-06	0.000132
ENSMUSG00000024776	Stambpl1	-1.553	1.32e-08	5.94e-07
ENSMUSG00000066652	Lefty2	-1.55	0.000672	0.00669
ENSMUSG00000050150	Nhedc1	-1.544	3.19e-17	1.71e-14
ENSMUSG00000040616	Tmem51	-1.54	1.1e-15	3.68e-13
ENSMUSG00000054034	Tceal5	-1.532	1.96e-07	6.33e-06
ENSMUSG00000023411	Nfatc4	-1.526	2.57e-08	1.06e-06
ENSMUSG00000091154	1700024N20Rik	-1.526	0.00604	0.0377
ENSMUSG00000002324	Rec8	-1.521	6.7e-12	6.7e-10
ENSMUSG00000039349	C130074G19Rik	-1.519	1.43e-10	1.03e-08
ENSMUSG00000040212	Emp3	-1.515	1.9e-05	0.00034
ENSMUSG00000033860	Fgg	-1.509	0.000198	0.00246
ENSMUSG00000029005	2610109H07Rik	-1.508	5.09e-09	2.53e-07
ENSMUSG00000025038	Efhc2	-1.507	1.11e-06	2.97e-05
ENSMUSG00000033220	Rac2	-1.506	7.9e-05	0.00115
ENSMUSG00000030852	Tacc2	-1.504	4.82e-10	3e-08
ENSMUSG00000042345	Ubash3a	-1.501	3e-10	1.97e-08
ENSMUSG00000067768	Xlr4b	-1.501	4.96e-09	2.47e-07
ENSMUSG00000044080	S100a1	-1.499	9.4e-06	0.000186
ENSMUSG00000026380	Tfcp2l1	-1.492	1.2e-08	5.5e-07
ENSMUSG00000034041	Lyl1	-1.487	0.00702	0.0423
ENSMUSG00000016028	Celsr1	-1.484	1.7e-07	5.57e-06
ENSMUSG00000004231	Pax2	-1.483	0.000437	0.00475
ENSMUSG00000030830	Itgal	-1.481	8.85e-10	5.24e-08
ENSMUSG00000047904	Sstr2	-1.481	0.000325	0.00372
ENSMUSG00000078365	Mos	-1.481	0.0028	0.0208
ENSMUSG00000063430	Wscd2	-1.474	1.22e-10	8.95e-09
ENSMUSG00000048440	Cyp4f16	-1.472	3.3e-13	4.78e-11
ENSMUSG00000079386	Gm3173	-1.47	0.00106	0.00963
ENSMUSG00000023169	Slc38a1	-1.467	1.47e-11	1.34e-09
ENSMUSG00000030353	Tead4	-1.467	5.01e-08	1.88e-06
ENSMUSG00000007021	Syngr3	-1.466	1.09e-08	5.04e-07
ENSMUSG00000042190	Cmklr1	-1.452	1.62e-08	7.13e-07
ENSMUSG00000073779	B230314M03Rik	-1.446	6.56e-10	3.97e-08
ENSMUSG00000038521	C1s	-1.44	1.22e-08	5.55e-07
ENSMUSG00000032015	Pou2f3	-1.438	1.3e-05	0.000249
ENSMUSG00000002500	Rpl3l	-1.436	7.22e-06	0.000149
ENSMUSG00000026980	Ly75	-1.434	1e-08	4.67e-07
ENSMUSG00000059213	Ddn	-1.433	0.000554	0.00577
ENSMUSG00000032298	Neil1	-1.432	6.78e-11	5.33e-09
ENSMUSG00000032554	Trf	-1.432	1.21e-08	5.52e-07
ENSMUSG00000083847	Xlr3d-ps	-1.427	2.16e-05	0.000379
ENSMUSG00000066438	3830431G21Rik	-1.425	5.4e-14	9.88e-12
ENSMUSG00000029163	Emilin1	-1.423	3.12e-10	2.04e-08
ENSMUSG00000048827	Pkd1l3	-1.423	1.33e-06	3.47e-05
ENSMUSG00000046070	Igfals	-1.422	2.2e-08	9.33e-07
ENSMUSG00000038745	Nlrp6	-1.42	5.57e-08	2.04e-06
ENSMUSG00000069729	Arid1b	-1.413	3.27e-07	9.94e-06
ENSMUSG00000008153	Clstn3	-1.409	7.47e-09	3.56e-07
ENSMUSG00000020799	Tekt1	-1.407	2.72e-09	1.44e-07
ENSMUSG00000005465	Il27ra	-1.405	7.96e-06	0.000162
ENSMUSG00000022847	Thpo	-1.404	1.83e-07	5.95e-06
ENSMUSG00000045608	Dbx2	-1.402	0.000595	0.00608
ENSMUSG00000034452	Slc24a1	-1.401	9.38e-09	4.41e-07
ENSMUSG00000031298	Gpr64	-1.398	0.00224	0.0175
ENSMUSG00000074281	Gm12522	-1.395	1.06e-05	0.000206
ENSMUSG00000030699	Tbx6	-1.395	0.000386	0.00429
ENSMUSG00000074273	Gm10657	-1.393	0.00826	0.0478
ENSMUSG00000022475	Hdac7	-1.39	1.91e-09	1.05e-07
ENSMUSG00000006403	Adamts4	-1.39	1.51e-08	6.69e-07
ENSMUSG00000071230	Npw	-1.389	1.68e-05	0.000307
ENSMUSG00000079845	Xlr4a	-1.387	1.41e-06	3.63e-05
ENSMUSG00000037071	Scd1	-1.387	3.55e-06	8.18e-05
ENSMUSG00000040525	Cblc	-1.386	7.75e-06	0.000158
ENSMUSG00000040972	Igsf21	-1.381	3.42e-09	1.77e-07
ENSMUSG00000028976	Slc2a5	-1.38	7.57e-08	2.7e-06
ENSMUSG00000036915	Kirrel2	-1.379	5.77e-09	2.85e-07
ENSMUSG00000046057	Gm15428	-1.379	8.04e-06	0.000163
ENSMUSG00000040204	2810417H13Rik	-1.376	1.46e-13	2.34e-11
ENSMUSG00000036957	Lrfn3	-1.376	2.8e-05	0.000474
ENSMUSG00000031958	Ldhd	-1.37	5e-06	0.000109
ENSMUSG00000049872	Fam26e	-1.369	1.16e-08	5.34e-07
ENSMUSG00000032346	Ooep	-1.362	7.83e-12	7.74e-10
ENSMUSG00000034482	Ly6g5c	-1.357	0.00804	0.0467
ENSMUSG00000006469	Slc34a3	-1.356	1.07e-06	2.86e-05
ENSMUSG00000034226	Rhov	-1.355	3.36e-09	1.75e-07
ENSMUSG00000021676	Iqgap2	-1.355	3.5e-07	1.06e-05
ENSMUSG00000031362	Xlr4c	-1.353	2.93e-07	8.98e-06
ENSMUSG00000043298	C030030A07Rik	-1.353	7.68e-05	0.00112
ENSMUSG00000029544	Cabp1	-1.349	9.71e-10	5.67e-08
ENSMUSG00000043279	Trim56	-1.347	0.000108	0.00149
ENSMUSG00000050737	Ptges	-1.345	4.76e-12	4.93e-10
ENSMUSG00000025383	Il23a	-1.345	1.62e-05	0.000298
ENSMUSG00000091202	Gm3685	-1.343	0.000496	0.00529
ENSMUSG00000048528	Nkx1-2	-1.342	3.89e-06	8.87e-05
ENSMUSG00000039234	Sec24d	-1.341	1.35e-09	7.68e-08
ENSMUSG00000058966	Fam57b	-1.338	4.15e-06	9.41e-05
ENSMUSG00000029376	Mthfd2l	-1.337	9.66e-08	3.38e-06
ENSMUSG00000085149	Gm16825	-1.334	1.11e-05	0.000215
ENSMUSG00000030321	BC060267	-1.332	3.25e-08	1.29e-06
ENSMUSG00000034786	Gpsm3	-1.331	2.49e-09	1.34e-07
ENSMUSG00000087189	D130017N08Rik	-1.33	1.27e-09	7.25e-08
ENSMUSG00000040841	Six5	-1.328	1.36e-06	3.53e-05
ENSMUSG00000031302	Nlgn3	-1.326	4.54e-06	0.000102
ENSMUSG00000025203	Scd2	-1.324	4.18e-05	0.000667
ENSMUSG00000080708	Ccnd3-ps	-1.323	0.00527	0.034
ENSMUSG00000023949	Tcte1	-1.319	2.42e-07	7.56e-06
ENSMUSG00000038508	Gdf15	-1.314	8.11e-10	4.82e-08
ENSMUSG00000027317	Ppp1r14d	-1.309	5.24e-08	1.95e-06
ENSMUSG00000042404	Dennd4b	-1.304	2.21e-09	1.2e-07
ENSMUSG00000040891	Foxa3	-1.304	1.04e-05	0.000203
ENSMUSG00000047415	Gpr68	-1.3	0.000121	0.00164
ENSMUSG00000043155	Hpdl	-1.299	2.41e-12	2.72e-10
ENSMUSG00000024114	Prss41	-1.298	1.12e-11	1.05e-09
ENSMUSG00000030956	Fam53b	-1.298	1.39e-06	3.6e-05
ENSMUSG00000023047	Amhr2	-1.297	7.91e-10	4.72e-08
ENSMUSG00000022091	Sorbs3	-1.297	2.07e-07	6.64e-06
ENSMUSG00000044005	Gls2	-1.295	1.52e-12	1.79e-10
ENSMUSG00000020098	Pcbd1	-1.293	3.17e-07	9.66e-06
ENSMUSG00000079484	Phyhd1	-1.293	0.00633	0.039
ENSMUSG00000020176	Grb10	-1.292	4.45e-10	2.79e-08
ENSMUSG00000050405	Tmem151b	-1.292	9.87e-07	2.68e-05
ENSMUSG00000044716	Dok7	-1.29	0.00449	0.03
ENSMUSG00000001281	Itgb7	-1.287	2.55e-09	1.36e-07
ENSMUSG00000069895	Atxn1l	-1.285	2.2e-07	6.96e-06
ENSMUSG00000082588	Gm15443	-1.283	2.05e-10	1.43e-08
ENSMUSG00000029603	Dtx1	-1.282	6.25e-06	0.000132
ENSMUSG00000052751	Repin1	-1.279	2.37e-07	7.43e-06
ENSMUSG00000049288	Lix1l	-1.278	1.17e-08	5.38e-07
ENSMUSG00000003341	Atp8b3	-1.275	0.00011	0.00151
ENSMUSG00000013562	4833413E03Rik	-1.274	0.0039	0.027
ENSMUSG00000022440	C1qtnf6	-1.273	7.95e-06	0.000162
ENSMUSG00000087244	Gm7284	-1.272	0.000477	0.00513
ENSMUSG00000015790	Surf1	-1.271	4.06e-12	4.34e-10
ENSMUSG00000020773	Trim47	-1.271	2.66e-06	6.33e-05
ENSMUSG00000050671	Ism2	-1.267	0.00151	0.0128
ENSMUSG00000092119	Gm17523	-1.267	0.00743	0.0441
ENSMUSG00000006235	Epor	-1.266	4.88e-06	0.000107
ENSMUSG00000022671	Mzt2	-1.265	1.06e-13	1.77e-11
ENSMUSG00000030272	Camk1	-1.262	8.76e-08	3.08e-06
ENSMUSG00000051146	Camk2n2	-1.261	1.59e-06	4.03e-05
ENSMUSG00000034930	Rtkn	-1.26	0.000569	0.00589
ENSMUSG00000007216	Zfp775	-1.253	3.21e-09	1.68e-07
ENSMUSG00000028528	Dnajc6	-1.247	6.06e-09	2.96e-07
ENSMUSG00000062077	Trim54	-1.247	0.00375	0.0261
ENSMUSG00000086641	Gm13663	-1.247	0.00626	0.0387
ENSMUSG00000024386	Proc	-1.245	5.55e-05	0.00085
ENSMUSG00000017446	C1qtnf1	-1.243	0.000577	0.00595
ENSMUSG00000086238	Gm14258	-1.237	0.00153	0.0129
ENSMUSG00000046470	Sox18	-1.232	0.000175	0.00222
ENSMUSG00000041798	Gck	-1.23	3.92e-05	0.00063
ENSMUSG00000032802	Srxn1	-1.229	4.16e-13	5.87e-11
ENSMUSG00000042216	Sgsm1	-1.229	2.09e-05	0.000368
ENSMUSG00000075410	Gm11744	-1.228	1e-05	0.000197
ENSMUSG00000004500	Zfp324	-1.227	1.59e-09	8.9e-08
ENSMUSG00000034551	Hdx	-1.227	2.67e-06	6.34e-05
ENSMUSG00000030519	Apba2	-1.226	2.51e-07	7.8e-06
ENSMUSG00000084973	Gm13848	-1.225	0.00703	0.0424
ENSMUSG00000046152	Fut10	-1.223	2.96e-10	1.95e-08
ENSMUSG00000010663	Fads1	-1.222	7.17e-10	4.32e-08
ENSMUSG00000069835	Sat2	-1.221	2.05e-05	0.000362
ENSMUSG00000043372	Hexim2	-1.219	1.76e-10	1.24e-08
ENSMUSG00000025161	Slc16a3	-1.219	0.000362	0.00406
ENSMUSG00000026347	Tmem163	-1.218	0.000114	0.00156
ENSMUSG00000085412	Gm15055	-1.217	1.63e-09	9.06e-08
ENSMUSG00000010051	Hyal1	-1.216	2.75e-06	6.51e-05
ENSMUSG00000034730	Bai1	-1.215	6.89e-07	1.94e-05
ENSMUSG00000037820	Tgm2	-1.215	4.57e-05	0.00072
ENSMUSG00000046287	Pnma3	-1.214	0.000645	0.00648
ENSMUSG00000073000	Gm10451	-1.213	7.41e-10	4.45e-08
ENSMUSG00000052915	Msl1	-1.212	4.9e-08	1.84e-06
ENSMUSG00000000223	Drp2	-1.203	0.000198	0.00246
ENSMUSG00000067714	Lpar5	-1.202	9.05e-06	0.00018
ENSMUSG00000028199	Cryz	-1.201	4.47e-11	3.65e-09
ENSMUSG00000002147	Stat6	-1.195	7.1e-11	5.55e-09
ENSMUSG00000031170	Slc38a5	-1.193	9.2e-05	0.00131
ENSMUSG00000025429	Pstpip2	-1.193	0.000211	0.0026
ENSMUSG00000011486	Slc25a41	-1.191	0.000849	0.00809
ENSMUSG00000003273	Car11	-1.189	1.17e-06	3.09e-05
ENSMUSG00000017950	Hnf4a	-1.189	1.5e-05	0.00028
ENSMUSG00000037012	Hk1	-1.181	1.26e-08	5.7e-07
ENSMUSG00000040189	Ccdc114	-1.181	4.39e-08	1.67e-06
ENSMUSG00000013158	4933405L10Rik	-1.178	0.0021	0.0166
ENSMUSG00000020919	Stat5b	-1.177	4.88e-06	0.000107
ENSMUSG00000048012	Zfp473	-1.176	9.03e-11	6.83e-09
ENSMUSG00000002332	Dhrs1	-1.174	2.32e-10	1.6e-08
ENSMUSG00000045232	Rln3	-1.171	6.35e-07	1.8e-05
ENSMUSG00000091735	Gpr62	-1.171	0.00258	0.0195
ENSMUSG00000089876	Tmem102	-1.169	8.01e-06	0.000163
ENSMUSG00000044628	Rnf208	-1.168	2.89e-05	0.000486
ENSMUSG00000035547	Capn5	-1.165	2.11e-05	0.00037
ENSMUSG00000044177	Wfikkn2	-1.162	2.36e-05	0.000408
ENSMUSG00000066607	6030419C18Rik	-1.161	0.00011	0.00151
ENSMUSG00000039518	Cdsn	-1.159	1.17e-07	3.97e-06
ENSMUSG00000038807	Rap1gap2	-1.157	0.000504	0.00537
ENSMUSG00000089953	Gm757	-1.156	0.00595	0.0373
ENSMUSG00000021904	Sema3g	-1.155	0.00154	0.013
ENSMUSG00000048626	Klf17	-1.152	0.00851	0.0488
ENSMUSG00000030499	Kctd15	-1.149	3.27e-06	7.63e-05
ENSMUSG00000072662	Gm5887	-1.147	0.000638	0.00643
ENSMUSG00000027646	Src	-1.146	5.96e-06	0.000128
ENSMUSG00000040026	Saa3	-1.146	0.000667	0.00665
ENSMUSG00000000409	Lck	-1.145	1.1e-10	8.18e-09
ENSMUSG00000083567	Gm11451	-1.145	0.00139	0.012
ENSMUSG00000093631	Eif2c2	-1.143	6.1e-06	0.00013
ENSMUSG00000048924	Ccdc125	-1.14	3.26e-08	1.29e-06
ENSMUSG00000026288	Inpp5d	-1.138	5.81e-09	2.87e-07
ENSMUSG00000032420	Nt5e	-1.137	2.16e-07	6.86e-06
ENSMUSG00000015599	Ttbk1	-1.136	0.000365	0.00409
ENSMUSG00000000753	Serpinf1	-1.136	0.00429	0.029
ENSMUSG00000030319	Cand2	-1.135	7.28e-07	2.04e-05
ENSMUSG00000005973	Rcn1	-1.134	1.8e-11	1.62e-09
ENSMUSG00000026623	Lpgat1	-1.134	2.52e-08	1.04e-06
ENSMUSG00000022505	Emp2	-1.133	2.39e-06	5.76e-05
ENSMUSG00000021047	Nova1	-1.132	1.74e-06	4.35e-05
ENSMUSG00000027612	Mmp24	-1.132	2.6e-06	6.23e-05
ENSMUSG00000027555	Car13	-1.128	7.2e-08	2.58e-06
ENSMUSG00000087381	Gm16008	-1.128	0.000343	0.0039
ENSMUSG00000007039	Ddah2	-1.125	1.29e-08	5.83e-07
ENSMUSG00000038552	Fndc4	-1.124	6.98e-09	3.36e-07
ENSMUSG00000070304	Scn2b	-1.122	1.93e-07	6.25e-06
ENSMUSG00000057842	Zfp595	-1.121	7.2e-08	2.58e-06
ENSMUSG00000046204	Pnma2	-1.12	1.25e-08	5.68e-07
ENSMUSG00000035041	Creb3l3	-1.119	0.000262	0.00311
ENSMUSG00000006651	Aplp1	-1.118	3.39e-08	1.34e-06
ENSMUSG00000008035	Mid1ip1	-1.118	4.99e-06	0.000109
ENSMUSG00000050195	Scd4	-1.118	0.00827	0.0478
ENSMUSG00000069874	Irgm2	-1.117	8.01e-06	0.000163
ENSMUSG00000060284	Sp7	-1.115	0.00239	0.0184
ENSMUSG00000009216	Fam163b	-1.112	0.000181	0.00228
ENSMUSG00000030731	Syt3	-1.111	3.97e-07	1.18e-05
ENSMUSG00000042249	Adrbk2	-1.111	6.1e-06	0.00013
ENSMUSG00000033255	Gm5134	-1.111	6.23e-06	0.000132
ENSMUSG00000044216	Kcnj4	-1.11	6.37e-06	0.000135
ENSMUSG00000039838	Slc45a1	-1.11	0.000264	0.00313
ENSMUSG00000086596	Susd5	-1.11	0.000634	0.00639
ENSMUSG00000055629	B4galnt4	-1.107	1.41e-07	4.7e-06
ENSMUSG00000004341	Gpx6	-1.107	0.000966	0.00893
ENSMUSG00000067215	Usp51	-1.104	0.000201	0.00249
ENSMUSG00000005686	Ampd3	-1.103	4.69e-06	0.000104
ENSMUSG00000003418	St8sia6	-1.101	9.74e-07	2.65e-05
ENSMUSG00000006219	Fblim1	-1.099	1.81e-08	7.84e-07
ENSMUSG00000030402	Ppm1n	-1.099	1.97e-07	6.35e-06
ENSMUSG00000027864	Ptgfrn	-1.098	1.36e-05	0.000258
ENSMUSG00000018909	Arrb1	-1.097	1.28e-05	0.000245
ENSMUSG00000006930	Hap1	-1.095	1.77e-08	7.67e-07
ENSMUSG00000018474	Chd3	-1.093	3.57e-05	0.000582
ENSMUSG00000004263	Atn1	-1.092	1.58e-06	4.01e-05
ENSMUSG00000000486	2017-09-01	-1.09	9.44e-10	5.53e-08
ENSMUSG00000024420	Zfp521	-1.09	1.44e-05	0.00027
ENSMUSG00000001555	Fkbp10	-1.087	1.48e-06	3.78e-05
ENSMUSG00000002459	Rgs20	-1.085	0.000418	0.00459
ENSMUSG00000070708	Gtsf1l	-1.083	3.26e-06	7.61e-05
ENSMUSG00000039765	Cc2d2a	-1.082	1.53e-06	3.91e-05
ENSMUSG00000026090	2010300C02Rik	-1.08	9.57e-05	0.00135
ENSMUSG00000003032	Klf4	-1.079	3.07e-08	1.23e-06
ENSMUSG00000030717	Nupr1	-1.079	1.19e-07	4.05e-06
ENSMUSG00000073125	Xlr3b	-1.077	2.12e-07	6.78e-06
ENSMUSG00000032011	Thy1	-1.076	2.57e-06	6.16e-05
ENSMUSG00000000957	Mmp14	-1.075	8.48e-07	2.34e-05
ENSMUSG00000042388	Dlgap3	-1.074	3.3e-06	7.69e-05
ENSMUSG00000025870	Arl10	-1.073	1.74e-06	4.34e-05
ENSMUSG00000042759	Apobr	-1.073	3.39e-06	7.86e-05
ENSMUSG00000087655	Gm5091	-1.072	1.33e-07	4.44e-06
ENSMUSG00000020805	Slc13a5	-1.072	3.88e-07	1.16e-05
ENSMUSG00000053175	Bcl3	-1.072	1.41e-06	3.64e-05
ENSMUSG00000039824	Myl6b	-1.072	8.34e-06	0.000168
ENSMUSG00000034675	Dbn1	-1.068	1.01e-07	3.49e-06
ENSMUSG00000042097	Zfp239	-1.067	7.91e-10	4.72e-08
ENSMUSG00000026870	D730039F16Rik	-1.066	0.0075	0.0444
ENSMUSG00000040464	Gtpbp10	-1.065	5.16e-10	3.18e-08
ENSMUSG00000015879	Fam184b	-1.065	9.67e-07	2.64e-05
ENSMUSG00000042367	Gjb3	-1.064	5.43e-09	2.7e-07
ENSMUSG00000071064	Zfp827	-1.064	2.81e-06	6.64e-05
ENSMUSG00000038903	Ccdc68	-1.064	0.00539	0.0347
ENSMUSG00000023987	Pgc	-1.063	5.38e-05	0.000828
ENSMUSG00000038605	Samd10	-1.062	4.67e-06	0.000104
ENSMUSG00000042357	Gjb5	-1.061	6.69e-08	2.42e-06
ENSMUSG00000052584	Serp2	-1.061	0.000101	0.00141
ENSMUSG00000069045	Ddx3y	-1.06	3.71e-10	2.36e-08
ENSMUSG00000091022	Gm3115	-1.06	0.000707	0.00698
ENSMUSG00000031799	Tpm4	-1.059	1.17e-10	8.68e-09
ENSMUSG00000020310	Madcam1	-1.059	0.00879	0.05
ENSMUSG00000025037	Maoa	-1.057	5.94e-10	3.63e-08
ENSMUSG00000034168	6430527G18Rik	-1.057	3.5e-08	1.37e-06
ENSMUSG00000007594	Hapln4	-1.057	1.61e-05	0.000296
ENSMUSG00000021474	Sfxn1	-1.052	2.23e-11	1.97e-09
ENSMUSG00000030089	Slc41a3	-1.052	0.000757	0.00739
ENSMUSG00000035585	Tsen34	-1.05	1.21e-10	8.94e-09
ENSMUSG00000026177	Slc11a1	-1.05	6.9e-06	0.000143
ENSMUSG00000027315	Spint1	-1.049	6.43e-10	3.91e-08
ENSMUSG00000026730	Pter	-1.049	1.91e-06	4.75e-05
ENSMUSG00000018750	Zbtb4	-1.049	0.00062	0.00628
ENSMUSG00000038025	Phf2	-1.048	0.000299	0.00347
ENSMUSG00000041237	Pklr	-1.046	0.000563	0.00585
ENSMUSG00000036968	Cnpy4	-1.045	1.31e-08	5.92e-07
ENSMUSG00000039873	Neurl2	-1.044	0.000505	0.00537
ENSMUSG00000030030	1700003E16Rik	-1.044	0.00232	0.018
ENSMUSG00000052040	Klf13	-1.043	5.98e-05	0.000905
ENSMUSG00000039238	Zfp750	-1.042	0.000118	0.0016
ENSMUSG00000040721	Zfhx2	-1.041	3.96e-07	1.18e-05
ENSMUSG00000078350	1190007F08Rik	-1.041	0.00258	0.0195
ENSMUSG00000020331	Hcn2	-1.04	0.000117	0.00159
ENSMUSG00000015850	Adamtsl4	-1.038	5.14e-06	0.000112
ENSMUSG00000024909	Efemp2	-1.036	5.13e-05	0.000794
ENSMUSG00000037788	Vopp1	-1.035	4.81e-05	0.000752
ENSMUSG00000049804	Armcx4	-1.035	0.000283	0.00332
ENSMUSG00000031626	Sorbs2	-1.034	1.87e-05	0.000335
ENSMUSG00000031349	Nsdhl	-1.032	8.37e-08	2.97e-06
ENSMUSG00000001131	Timp1	-1.03	2.43e-08	1.02e-06
ENSMUSG00000038555	Reep2	-1.03	2.2e-06	5.34e-05
ENSMUSG00000040498	2210010C17Rik	-1.03	0.000303	0.00351
ENSMUSG00000079403	Gm3012	-1.029	0.00256	0.0194
ENSMUSG00000086869	Gm7809	-1.028	9.88e-06	0.000194
ENSMUSG00000026200	Glb1l	-1.027	2.33e-06	5.63e-05
ENSMUSG00000041895	Wipi1	-1.027	3.69e-05	0.000599
ENSMUSG00000039043	2610034B18Rik	-1.026	4.67e-08	1.76e-06
ENSMUSG00000031103	Elf4	-1.026	0.000102	0.00142
ENSMUSG00000022176	Rem2	-1.025	0.000878	0.00832
ENSMUSG00000087396	4933407K13Rik	-1.023	0.000828	0.00793
ENSMUSG00000020437	Myo1g	-1.022	1.69e-06	4.25e-05
ENSMUSG00000042275	Pelo	-1.021	2.39e-08	1e-06
ENSMUSG00000032500	Dclk3	-1.021	0.000183	0.00231
ENSMUSG00000050424	Pnma5	-1.021	0.00221	0.0173
ENSMUSG00000034793	G6pc3	-1.02	7.91e-07	2.2e-05
ENSMUSG00000002103	Acp2	-1.019	2.87e-08	1.16e-06
ENSMUSG00000044562	Rasip1	-1.019	5.5e-08	2.03e-06
ENSMUSG00000057836	Xlr3a	-1.019	5.61e-08	2.06e-06
ENSMUSG00000063275	Ptpla	-1.019	1.67e-05	0.000305
ENSMUSG00000024521	Pmaip1	-1.018	2.6e-05	0.000444
ENSMUSG00000039883	Lrrc17	-1.015	0.000136	0.00181
ENSMUSG00000024665	Fads2	-1.012	2.51e-05	0.00043
ENSMUSG00000069913	Anp32-ps	-1.011	6.17e-06	0.000131
ENSMUSG00000064267	Hvcn1	-1.01	6.88e-06	0.000143
ENSMUSG00000021798	Ldb3	-1.009	0.00033	0.00377
ENSMUSG00000090173	Fbxw10	-1.009	0.00163	0.0136
ENSMUSG00000034165	Ccnd3	-1.006	5.41e-08	2e-06
ENSMUSG00000057963	Itpk1	-1.006	1.06e-06	2.84e-05
ENSMUSG00000060314	Zfp941	-1.005	1.47e-07	4.87e-06
ENSMUSG00000038403	Hfe2	-1.005	6.51e-06	0.000136
ENSMUSG00000032010	Usp2	-1.005	7.28e-05	0.00107
ENSMUSG00000040524	Zfp609	-1.005	8.84e-05	0.00127
ENSMUSG00000053192	Mllt11	-1.004	4.05e-08	1.56e-06
ENSMUSG00000022469	Rapgef3	-1.003	3.46e-08	1.36e-06
ENSMUSG00000031995	St14	-1	8.54e-07	2.35e-05
ENSMUSG00000050132	Sarm1	-1	2.3e-05	0.0004

## Sheet: shGas41-2 up gene
Id	Annotation	logFC	PValue	FDR
ENSMUSG00000079112	C86695	8.281	2.96e-09	2.54e-07
ENSMUSG00000083489	Gm11784	7.615	4.51e-08	2.89e-06
ENSMUSG00000040747	Cd53	6.794	0.000328	0.00525
ENSMUSG00000079012	Serpina3m	6.728	5.22e-06	0.000183
ENSMUSG00000085113	B130011K05Rik	6.658	0.00306	0.0289
ENSMUSG00000086849	Gm13840	6.508	3.59e-05	0.000907
ENSMUSG00000060565	Gm5591	6.508	0.000167	0.00306
ENSMUSG00000067526	Olfr1425	6.508	0.000703	0.00956
ENSMUSG00000091120	Gm4545	6.508	0.00172	0.0189
ENSMUSG00000058803	Olfr340	6.426	2.85e-05	0.000749
ENSMUSG00000083072	Gm13668	6.426	0.0055	0.0452
ENSMUSG00000038327	Serpinb9f	6.34	5.21e-05	0.00124
ENSMUSG00000048126	Col6a3	6.34	5.21e-05	0.00124
ENSMUSG00000049062	Gm9244	6.34	5.84e-05	0.00136
ENSMUSG00000050014	Apol10b	6.34	0.000118	0.00235
ENSMUSG00000081762	Gm13738	6.248	9.95e-05	0.00207
ENSMUSG00000051279	Gdf6	6.248	0.000184	0.00333
ENSMUSG00000033715	Akr1c14	6.248	0.000185	0.00333
ENSMUSG00000021943	Gdf10	6.248	0.000185	0.00333
ENSMUSG00000064201	Krt2	6.248	0.000543	0.0078
ENSMUSG00000056797	Gm4889	6.248	0.00284	0.0274
ENSMUSG00000081443	Gm3880	6.15	0.000184	0.00333
ENSMUSG00000074437	Defa-rs1	6.15	0.000185	0.00333
ENSMUSG00000070687	Htr1d	6.15	0.000206	0.00363
ENSMUSG00000020286	1700093K21Rik	6.15	0.000206	0.00363
ENSMUSG00000072800	Cecr6	6.15	0.000268	0.00446
ENSMUSG00000058618	AY761184	6.15	0.000742	0.00996
ENSMUSG00000082164	Gm13360	6.15	0.000742	0.00996
ENSMUSG00000091458	Gm17444	6.044	0.000355	0.00559
ENSMUSG00000031344	Gabrq	6.044	0.000359	0.00563
ENSMUSG00000019933	2310015B20Rik	6.044	0.000359	0.00563
ENSMUSG00000086274	Gm16677	6.044	0.00043	0.00648
ENSMUSG00000073721	Gm13125	6.044	0.000623	0.00867
ENSMUSG00000079597	Gm5483	6.044	0.000624	0.00867
ENSMUSG00000029664	Tfpi2	6.044	0.000624	0.00867
ENSMUSG00000072753	9230020A06Rik	6.044	0.0011	0.0135
ENSMUSG00000028778	Hcrtr1	6.044	0.0011	0.0135
ENSMUSG00000082199	Gm15763	6.044	0.002	0.021
ENSMUSG00000031872	Bean1	5.931	0.000674	0.00924
ENSMUSG00000087617	Gm14268	5.931	0.000754	0.0101
ENSMUSG00000031129	Slc9a9	5.931	0.00154	0.0174
ENSMUSG00000085060	Gm3677	5.931	0.0028	0.0272
ENSMUSG00000041731	Pgm5	5.827	4.84e-11	5.68e-09
ENSMUSG00000031131	Vgll1	5.807	0.00129	0.0152
ENSMUSG00000023959	Clic5	5.807	0.0013	0.0153
ENSMUSG00000029188	Slc34a2	5.807	0.00156	0.0176
ENSMUSG00000074312	Gm6176	5.807	0.00227	0.0232
ENSMUSG00000074295	Gm6902	5.807	0.00227	0.0232
ENSMUSG00000053318	Slamf8	5.807	0.00406	0.036
ENSMUSG00000085895	Gm12861	5.672	0.0027	0.0264
ENSMUSG00000084900	Gm16625	5.672	0.0027	0.0264
ENSMUSG00000049037	Clec4a1	5.672	0.0036	0.0329
ENSMUSG00000033765	Calm4	5.672	0.0036	0.0329
ENSMUSG00000054746	Abca15	5.672	0.0037	0.0336
ENSMUSG00000041991	Hrnr	5.672	0.00573	0.0466
ENSMUSG00000037610	Kcnmb2	5.672	0.00574	0.0466
ENSMUSG00000022705	Drd3	5.606	8.04e-09	6.07e-07
ENSMUSG00000084034	Gm12617	5.536	3.86e-09	3.23e-07
ENSMUSG00000084093	Gm16418	5.524	0.0049	0.0417
ENSMUSG00000069785	Gm11444	5.524	0.00494	0.0419
ENSMUSG00000064063	BC048507	5.524	0.00494	0.0419
ENSMUSG00000090505	Gm3486	5.524	0.00594	0.0478
ENSMUSG00000087546	Gm2101	5.524	0.00594	0.0478
ENSMUSG00000087491	Gm14552	5.524	0.00594	0.0478
ENSMUSG00000086778	Gm2165	5.524	0.00594	0.0478
ENSMUSG00000085489	Gm3669	5.524	0.00595	0.0478
ENSMUSG00000043832	Clec4a3	5.524	0.00595	0.0478
ENSMUSG00000060416	Gm839	5.302	3.94e-07	1.97e-05
ENSMUSG00000054379	2410024N13Rik	5.26	8.89e-08	5.26e-06
ENSMUSG00000046991	Wdr27	5.215	1.44e-07	8.05e-06
ENSMUSG00000085536	Gm14950	5.17	3.06e-06	0.000117
ENSMUSG00000086726	Gm9458	4.712	5.52e-07	2.66e-05
ENSMUSG00000057246	BC051142	4.679	0.000114	0.00229
ENSMUSG00000050747	Trim15	4.612	5.52e-05	0.0013
ENSMUSG00000039977	Ccdc67	4.392	9.94e-11	1.11e-08
ENSMUSG00000033219	Gm9758	4.392	1.88e-05	0.000528
ENSMUSG00000075277	6720416L17Rik	4.392	0.000198	0.00352
ENSMUSG00000046743	Fat4	4.392	0.000209	0.00367
ENSMUSG00000091415	Akd1	4.364	1.5e-10	1.59e-08
ENSMUSG00000030325	Klrb1c	4.311	0.000412	0.00626
ENSMUSG00000083123	Gm6826	4.311	0.000547	0.00784
ENSMUSG00000000982	Ccl3	4.271	1.08e-07	6.22e-06
ENSMUSG00000043168	4930426D05Rik	4.224	0.000357	0.00561
ENSMUSG00000034918	Cdhr2	4.224	0.00049	0.00721
ENSMUSG00000022894	Adamts5	4.224	0.000505	0.0074
ENSMUSG00000082739	Olfr602-ps1	4.224	0.000509	0.00744
ENSMUSG00000047692	4930533K18Rik	4.201	1.47e-05	0.000433
ENSMUSG00000049353	Rd3	4.201	3.57e-05	0.000905
ENSMUSG00000022584	Ly6c2	4.192	2.17e-07	1.15e-05
ENSMUSG00000037625	Cldn11	4.192	1.11e-05	0.000342
ENSMUSG00000091987	Gm3376	4.149	4.2e-05	0.00103
ENSMUSG00000084965	Gm13857	4.132	0.000648	0.00894
ENSMUSG00000035539	E230008N13Rik	4.132	0.00066	0.00907
ENSMUSG00000078964	Ces1b	4.132	0.000774	0.0103
ENSMUSG00000055301	Adh7	4.114	2.6e-07	1.36e-05
ENSMUSG00000028217	Cdh17	4.097	5.34e-21	1.95e-18
ENSMUSG00000081478	AA623943	4.08	5.93e-05	0.00137
ENSMUSG00000076667	Ighv3-3	4.04	1.66e-05	0.000479
ENSMUSG00000079620	Muc4	4.039	5.68e-05	0.00133
ENSMUSG00000037440	Vnn1	4.034	0.00114	0.0138
ENSMUSG00000024747	Aldh1a7	4	8.09e-07	3.73e-05
ENSMUSG00000063881	Olfr376	3.947	0.000126	0.00246
ENSMUSG00000050439	Enthd1	3.929	0.00207	0.0216
ENSMUSG00000024737	Slc15a3	3.929	0.00242	0.0244
ENSMUSG00000042269	Fam92b	3.929	0.00247	0.0248
ENSMUSG00000085858	Gm15831	3.929	0.00248	0.0248
ENSMUSG00000047369	Dnahc14	3.919	7.75e-05	0.00169
ENSMUSG00000012520	Phox2b	3.885	1.06e-07	6.12e-06
ENSMUSG00000069796	Gm11426	3.88	1.7e-07	9.19e-06
ENSMUSG00000048904	Neurog1	3.88	1.93e-06	7.83e-05
ENSMUSG00000078662	Gm11757	3.874	3.8e-07	1.91e-05
ENSMUSG00000078661	Gm13871	3.858	7.79e-07	3.62e-05
ENSMUSG00000064252	Olfr329-ps	3.856	0.000152	0.00284
ENSMUSG00000021207	Akr1c21	3.841	2.03e-06	8.23e-05
ENSMUSG00000091907	Gm9107	3.826	0.000123	0.00242
ENSMUSG00000021999	Cpb2	3.826	0.000818	0.0108
ENSMUSG00000078663	Gm11758	3.794	1.87e-10	1.95e-08
ENSMUSG00000045545	Krt14	3.789	0.00014	0.00267
ENSMUSG00000074505	Fat3	3.789	0.000222	0.00386
ENSMUSG00000060256	Tdpoz4	3.781	4.84e-07	2.37e-05
ENSMUSG00000072818	Gm16513	3.751	7.58e-09	5.76e-07
ENSMUSG00000032649	Glt25d2	3.722	6e-09	4.67e-07
ENSMUSG00000062905	Vmn1r32	3.72	0.00145	0.0166
ENSMUSG00000022878	Adipoq	3.711	6.1e-29	1.92e-25
ENSMUSG00000057216	4933403O03Rik	3.693	9.68e-06	0.000305
ENSMUSG00000091993	B930036N10Rik	3.646	0.00041	0.00623
ENSMUSG00000085921	Gm13752	3.646	0.000457	0.00681
ENSMUSG00000000318	Clec10a	3.646	0.00256	0.0255
ENSMUSG00000078368	Gm2001	3.618	1.56e-05	0.000454
ENSMUSG00000072910	Gm16381	3.618	1.56e-05	0.000454
ENSMUSG00000072813	E330014E10Rik	3.618	3.35e-05	0.000859
ENSMUSG00000073500	Gm3106	3.611	9.67e-07	4.36e-05
ENSMUSG00000021214	Akr1c18	3.593	2.16e-08	1.51e-06
ENSMUSG00000078597	Cyp4a12b	3.577	6.39e-05	0.00145
ENSMUSG00000090823	2700012I20Rik	3.574	0.000356	0.00559
ENSMUSG00000056380	Gpr50	3.569	0.00236	0.024
ENSMUSG00000026285	Pdcd1	3.569	0.00304	0.0289
ENSMUSG00000005364	Il5ra	3.518	0.00198	0.0209
ENSMUSG00000053007	Creb5	3.505	1.15e-10	1.25e-08
ENSMUSG00000070619	Gm13119	3.5	1.81e-06	7.47e-05
ENSMUSG00000090987	Gm4781	3.491	3.71e-10	3.7e-08
ENSMUSG00000062329	Cytl1	3.49	6.24e-05	0.00143
ENSMUSG00000093736	RP23-349I13.2	3.49	0.00235	0.0238
ENSMUSG00000081712	Gm12096	3.488	0.00153	0.0173
ENSMUSG00000084759	Gm4726	3.477	1.13e-06	4.99e-05
ENSMUSG00000015619	Gata3	3.468	1.2e-14	2.09e-12
ENSMUSG00000037482	Erv3	3.459	0.000104	0.00214
ENSMUSG00000078660	Gm11756	3.449	9.28e-07	4.21e-05
ENSMUSG00000087346	Gm5699	3.419	1.11e-10	1.21e-08
ENSMUSG00000091152	Gm13696	3.419	5.83e-10	5.59e-08
ENSMUSG00000081007	Gm11543	3.412	1.01e-05	0.000318
ENSMUSG00000033187	BC016579	3.401	0.00175	0.0192
ENSMUSG00000072826	Gm16427	3.383	0.000319	0.00513
ENSMUSG00000082088	Gm15753	3.38	6.9e-05	0.00155
ENSMUSG00000067813	Xkr9	3.376	4.72e-09	3.8e-07
ENSMUSG00000052363	Zdhhc19	3.349	5.61e-05	0.00132
ENSMUSG00000023886	Smoc2	3.349	0.000158	0.00294
ENSMUSG00000022512	Cldn1	3.349	0.00194	0.0207
ENSMUSG00000085706	Gm9428	3.347	3.13e-06	0.000119
ENSMUSG00000031635	Anxa10	3.329	2.77e-05	0.000733
ENSMUSG00000074011	Gm7682	3.327	4.54e-07	2.24e-05
ENSMUSG00000085477	Gm13335	3.325	9.61e-10	8.81e-08
ENSMUSG00000087661	Gm6019	3.316	4.59e-05	0.00111
ENSMUSG00000030854	Ptpn5	3.316	7.03e-05	0.00157
ENSMUSG00000076821	Trav8n-2	3.308	9.49e-07	4.29e-05
ENSMUSG00000060962	Dmkn	3.298	0.000528	0.00765
ENSMUSG00000086126	5730457N03Rik	3.293	4.8e-11	5.65e-09
ENSMUSG00000073817	Gm11239	3.282	2.91e-06	0.000112
ENSMUSG00000067399	Trim43a	3.278	4.1e-11	4.88e-09
ENSMUSG00000019888	Mgat4c	3.269	5.9e-19	1.67e-16
ENSMUSG00000086839	Gm11973	3.268	0.000565	0.00802
ENSMUSG00000089893	Gm9141	3.268	0.00151	0.0171
ENSMUSG00000035165	Kcne3	3.268	0.00395	0.0352
ENSMUSG00000091255	Speer4e	3.268	0.00479	0.0409
ENSMUSG00000047842	Diras2	3.267	1.5e-11	1.91e-09
ENSMUSG00000025838	Pramel6	3.265	5.39e-09	4.23e-07
ENSMUSG00000092146	Gm13694	3.265	7.46e-08	4.54e-06
ENSMUSG00000010803	Gabra1	3.265	0.000383	0.00591
ENSMUSG00000079455	Gm16026	3.25	2.04e-07	1.09e-05
ENSMUSG00000090496	Gm13693	3.244	4.61e-08	2.94e-06
ENSMUSG00000074432	Gm4858	3.24	7.58e-06	0.000254
ENSMUSG00000089658	Gm13695	3.239	8.59e-08	5.1e-06
ENSMUSG00000080299	Gm14350	3.232	0.000557	0.00794
ENSMUSG00000042581	Thsd7b	3.232	0.000859	0.0111
ENSMUSG00000072824	Gm7792	3.222	2.64e-05	0.000707
ENSMUSG00000078260	Gm11569	3.222	0.00228	0.0233
ENSMUSG00000056148	Rdh9	3.222	0.00306	0.0289
ENSMUSG00000020053	Igf1	3.213	1.74e-09	1.55e-07
ENSMUSG00000038199	4931409K22Rik	3.211	0.005	0.0422
ENSMUSG00000029813	1600015I10Rik	3.211	0.00603	0.0484
ENSMUSG00000091729	Gm13697	3.205	1.05e-07	6.06e-06
ENSMUSG00000083144	Gm14334	3.202	4.89e-05	0.00118
ENSMUSG00000051900	Abca16	3.199	0.0014	0.0161
ENSMUSG00000091063	Gm13698	3.192	2.3e-07	1.21e-05
ENSMUSG00000083227	Gm11546	3.192	0.000699	0.00952
ENSMUSG00000026650	Meig1	3.192	0.00138	0.016
ENSMUSG00000072814	Gm7982	3.184	2.04e-06	8.24e-05
ENSMUSG00000073818	Gm11238	3.184	3.67e-06	0.000137
ENSMUSG00000046957	Spz1	3.181	4.16e-05	0.00102
ENSMUSG00000066136	Gm11237	3.163	2.68e-05	0.000714
ENSMUSG00000072821	Gm6351	3.158	1.02e-06	4.57e-05
ENSMUSG00000036144	Meox2	3.157	1.24e-05	0.000375
ENSMUSG00000079018	Ly6c1	3.147	1.01e-21	4.31e-19
ENSMUSG00000070677	D5Ertd577e	3.147	0.000135	0.00259
ENSMUSG00000031997	Trpc6	3.142	0.000108	0.0022
ENSMUSG00000092166	Gm7942	3.141	9.68e-06	0.000305
ENSMUSG00000075046	Gm10807	3.141	0.000865	0.0112
ENSMUSG00000026602	Nphs2	3.136	0.000533	0.0077
ENSMUSG00000074502	Ubtfl1	3.126	0.000386	0.00594
ENSMUSG00000049404	Rarres1	3.126	0.00134	0.0157
ENSMUSG00000049719	Prss46	3.126	0.00191	0.0204
ENSMUSG00000070946	Gm428	3.113	1.51e-05	0.000444
ENSMUSG00000089696	Gm4778	3.108	0.000165	0.00302
ENSMUSG00000057719	Sh3rf2	3.098	1.49e-07	8.25e-06
ENSMUSG00000008845	Cd163	3.095	0.00327	0.0305
ENSMUSG00000064294	Aox3	3.093	8.87e-05	0.00189
ENSMUSG00000070933	Speer4d	3.093	0.00192	0.0205
ENSMUSG00000021125	Arg2	3.086	4.74e-10	4.58e-08
ENSMUSG00000090524	Gm13691	3.084	1.11e-06	4.9e-05
ENSMUSG00000047531	Rtp2	3.078	0.000827	0.0108
ENSMUSG00000091647	Gm4971	3.073	1.58e-05	0.000459
ENSMUSG00000024987	Cyp26a1	3.048	0.00446	0.0387
ENSMUSG00000028755	Cda	3.048	0.0058	0.047
ENSMUSG00000092975	AC122252.1	3.047	0.000236	0.00404
ENSMUSG00000089991	Gm16332	3.047	0.00048	0.00708
ENSMUSG00000021750	Fam107a	3.046	1.42e-06	6.05e-05
ENSMUSG00000023192	Grm2	3.045	8.22e-12	1.07e-09
ENSMUSG00000044165	Bcl2l15	3.036	2.82e-08	1.91e-06
ENSMUSG00000025955	Akr1cl	3.033	4.34e-06	0.000157
ENSMUSG00000005503	Evx1	3.021	2.21e-12	3.1e-10
ENSMUSG00000031494	Cd209a	3.017	0.00137	0.0159
ENSMUSG00000021211	Akr1c12	3.017	0.00145	0.0166
ENSMUSG00000074895	Eif4e1b	3.017	0.00234	0.0238
ENSMUSG00000035699	Osta	3.013	1.52e-22	7.68e-20
ENSMUSG00000079423	Gm3286	2.997	0.00108	0.0133
ENSMUSG00000048294	Krtap4-13	2.991	0.000559	0.00796
ENSMUSG00000058005	Tdpoz3	2.984	5.53e-06	0.000193
ENSMUSG00000043073	Dub3	2.98	1.33e-05	0.0004
ENSMUSG00000073819	Gm11236	2.964	2.89e-05	0.000757
ENSMUSG00000073509	Gm3176	2.959	7.65e-05	0.00168
ENSMUSG00000079422	Gm7971	2.953	4.91e-05	0.00118
ENSMUSG00000060566	Rpl21-ps3	2.953	0.00138	0.016
ENSMUSG00000032537	Ephb1	2.953	0.00237	0.024
ENSMUSG00000087044	1700042G15Rik	2.953	0.00272	0.0266
ENSMUSG00000005547	Cyp2a5	2.953	0.00364	0.0332
ENSMUSG00000029193	Cckar	2.953	0.0055	0.0452
ENSMUSG00000060470	Gpr97	2.934	0.000198	0.00353
ENSMUSG00000027843	Ptpn22	2.931	2.55e-05	0.000687
ENSMUSG00000072609	Gm9611	2.931	0.000194	0.00347
ENSMUSG00000031871	Cdh5	2.926	3e-08	2.01e-06
ENSMUSG00000038203	Hoxa13	2.913	1.86e-08	1.32e-06
ENSMUSG00000022245	Skor1	2.908	2.19e-12	3.08e-10
ENSMUSG00000027338	Prnd	2.904	3.33e-08	2.2e-06
ENSMUSG00000045693	Nlrp4e	2.895	0.00011	0.00223
ENSMUSG00000091329	1700112D23Rik	2.893	0.000223	0.00388
ENSMUSG00000027048	Abcb11	2.893	0.000787	0.0104
ENSMUSG00000073043	Atoh1	2.893	0.00509	0.0427
ENSMUSG00000083981	Gm15363	2.89	0.000828	0.0108
ENSMUSG00000052477	C130026I21Rik	2.88	1.16e-08	8.54e-07
ENSMUSG00000085682	Gm14267	2.88	0.00316	0.0298
ENSMUSG00000073631	Gm10553	2.88	0.00394	0.0351
ENSMUSG00000090637	Gm6189	2.871	2.76e-06	0.000107
ENSMUSG00000078511	Gm13109	2.866	0.000191	0.00342
ENSMUSG00000070618	BC080695	2.863	1.47e-05	0.000433
ENSMUSG00000072823	Gm16429	2.863	0.000105	0.00217
ENSMUSG00000051029	Serpinb1b	2.862	3.04e-08	2.02e-06
ENSMUSG00000087007	Gm2231	2.855	0.00247	0.0248
ENSMUSG00000067299	Crygd	2.847	0.00149	0.017
ENSMUSG00000052831	Rbmy1a1	2.846	0.00062	0.00863
ENSMUSG00000075610	Tmem92	2.845	0.000249	0.00421
ENSMUSG00000090693	Trim43c	2.844	5.92e-10	5.65e-08
ENSMUSG00000026407	Cacna1s	2.84	1.35e-06	5.78e-05
ENSMUSG00000055216	9430025C20Rik	2.837	9.76e-09	7.26e-07
ENSMUSG00000090709	Gm17173	2.834	3.88e-05	0.000969
ENSMUSG00000026609	Ush2a	2.834	0.00139	0.0161
ENSMUSG00000006777	Krt23	2.834	0.00302	0.0287
ENSMUSG00000085878	Gm12823	2.828	1.11e-07	6.38e-06
ENSMUSG00000039683	Sdk1	2.827	1.75e-05	0.000497
ENSMUSG00000031898	Dpep3	2.827	3.01e-05	0.000786
ENSMUSG00000046372	Gm5590	2.825	0.000204	0.00361
ENSMUSG00000085973	Gm14742	2.818	8.02e-07	3.72e-05
ENSMUSG00000070616	Gm13040	2.817	0.000224	0.00388
ENSMUSG00000035491	1600014K23Rik	2.817	0.00541	0.0446
ENSMUSG00000070803	Cited4	2.813	3.82e-09	3.21e-07
ENSMUSG00000086151	Gm5698	2.808	2.53e-05	0.000683
ENSMUSG00000078626	Gm12790	2.803	3.02e-09	2.58e-07
ENSMUSG00000072608	Gm3633	2.798	0.000511	0.00746
ENSMUSG00000071960	Gm10352	2.798	0.000908	0.0116
ENSMUSG00000090652	Gm4064	2.798	0.000917	0.0117
ENSMUSG00000071452	Gm11397	2.798	0.00151	0.0171
ENSMUSG00000071089	Trim75	2.798	0.00216	0.0224
ENSMUSG00000037921	Ddx60	2.796	1.37e-14	2.37e-12
ENSMUSG00000022824	Muc13	2.793	0.000952	0.0121
ENSMUSG00000073726	Gm13043	2.792	0.000516	0.00752
ENSMUSG00000069372	Ctxn3	2.791	5.1e-05	0.00122
ENSMUSG00000091779	Gm6763	2.786	5.79e-05	0.00135
ENSMUSG00000074008	Gm6509	2.785	0.00167	0.0185
ENSMUSG00000074892	B3galt5	2.783	2.37e-06	9.37e-05
ENSMUSG00000046159	Chrm3	2.781	0.00413	0.0365
ENSMUSG00000090854	Gm4340	2.777	5.2e-05	0.00124
ENSMUSG00000078514	Gm13057	2.772	0.000162	0.00299
ENSMUSG00000091335	Gm8766	2.77	5.38e-05	0.00127
ENSMUSG00000089689	Gm4982	2.768	2.37e-05	0.000648
ENSMUSG00000080223	Gm13768	2.767	4.48e-05	0.00109
ENSMUSG00000090788	Gm9597	2.767	8.67e-05	0.00186
ENSMUSG00000033579	Fa2h	2.767	0.00077	0.0102
ENSMUSG00000024774	Ankrd22	2.763	1.26e-06	5.47e-05
ENSMUSG00000074224	4932431P20Rik	2.763	3.41e-06	0.000129
ENSMUSG00000069805	Fbp1	2.754	6.06e-12	8.13e-10
ENSMUSG00000078510	Gm13101	2.751	1.06e-05	0.000329
ENSMUSG00000072791	Abcb5	2.748	0.000917	0.0117
ENSMUSG00000067049	Unc93a	2.745	3.86e-11	4.63e-09
ENSMUSG00000022496	Tnfrsf17	2.736	5.77e-05	0.00135
ENSMUSG00000015340	Cybb	2.734	4.64e-11	5.49e-09
ENSMUSG00000086249	Gm12724	2.733	1.93e-06	7.83e-05
ENSMUSG00000039405	Prss23	2.719	0.000291	0.00474
ENSMUSG00000089994	Gm16239	2.718	8.88e-07	4.05e-05
ENSMUSG00000079143	Gm11052	2.715	1.52e-06	6.41e-05
ENSMUSG00000072817	Gm10424	2.715	0.00123	0.0146
ENSMUSG00000068879	Gm5773	2.715	0.00468	0.0403
ENSMUSG00000091897	Gm17019	2.713	0.000509	0.00744
ENSMUSG00000091252	Gm6346	2.712	0.000556	0.00794
ENSMUSG00000022103	Gfra2	2.708	2.77e-15	5.33e-13
ENSMUSG00000021536	Adcy2	2.706	1.29e-09	1.18e-07
ENSMUSG00000080158	Gm14385	2.7	0.00011	0.00223
ENSMUSG00000039529	Atp8b1	2.699	1.1e-05	0.00034
ENSMUSG00000062369	Dub1a	2.696	0.000706	0.00958
ENSMUSG00000069031	Gm10256	2.695	0.00198	0.0209
ENSMUSG00000087373	Gm15892	2.695	0.00216	0.0224
ENSMUSG00000032564	Cpne4	2.691	5.46e-09	4.28e-07
ENSMUSG00000037034	Pax1	2.69	4.54e-05	0.0011
ENSMUSG00000074009	Gm3147	2.683	0.000545	0.00783
ENSMUSG00000093630	Gm3968	2.676	0.00105	0.013
ENSMUSG00000073510	Gm7647	2.676	0.00227	0.0232
ENSMUSG00000054568	Dub1	2.674	0.000144	0.00273
ENSMUSG00000091614	Gm17657	2.658	8.58e-07	3.94e-05
ENSMUSG00000073499	Gm16522	2.649	0.00163	0.0182
ENSMUSG00000090268	Gm5286	2.645	0.000793	0.0105
ENSMUSG00000037390	Muc3	2.643	8.51e-13	1.24e-10
ENSMUSG00000047976	Kcna1	2.641	0.00191	0.0204
ENSMUSG00000070034	Sp110	2.64	1.92e-06	7.83e-05
ENSMUSG00000073498	Gm6502	2.632	0.00199	0.021
ENSMUSG00000025839	Pramel7	2.631	1.35e-06	5.79e-05
ENSMUSG00000093723	Gm3987	2.63	0.000276	0.00456
ENSMUSG00000026246	Alppl2	2.626	0.000397	0.00607
ENSMUSG00000085866	Gm15218	2.624	2.09e-05	0.000582
ENSMUSG00000087318	Gm12114	2.621	1.88e-08	1.32e-06
ENSMUSG00000072816	Gm6468	2.62	0.00168	0.0186
ENSMUSG00000036422	Pcdh8	2.617	1.46e-07	8.14e-06
ENSMUSG00000062017	Abca14	2.616	2.75e-08	1.88e-06
ENSMUSG00000029442	Wdr66	2.612	0.00164	0.0182
ENSMUSG00000078980	Gm2035	2.601	0.0026	0.0258
ENSMUSG00000061356	Gm600	2.599	4.71e-09	3.8e-07
ENSMUSG00000093678	RP24-370G23.7	2.595	8.87e-07	4.05e-05
ENSMUSG00000040723	Rcsd1	2.585	4.9e-14	8.18e-12
ENSMUSG00000036578	Fxyd7	2.585	0.000181	0.00328
ENSMUSG00000020848	Doc2b	2.585	0.00216	0.0224
ENSMUSG00000052981	Ube2ql1	2.585	0.00217	0.0225
ENSMUSG00000090770	Gm7970	2.585	0.00264	0.026
ENSMUSG00000079324	4932414N04Rik	2.585	0.00397	0.0353
ENSMUSG00000086048	Drr1	2.579	1.85e-16	4.08e-14
ENSMUSG00000029299	Abcg3	2.579	4.46e-09	3.64e-07
ENSMUSG00000084758	Gm12798	2.566	9.93e-05	0.00207
ENSMUSG00000029359	Tesc	2.561	1.2e-17	2.92e-15
ENSMUSG00000051769	Wfdc15a	2.56	6.04e-05	0.00139
ENSMUSG00000082246	Gm13047	2.555	0.004	0.0356
ENSMUSG00000019848	Popdc3	2.55	1.75e-06	7.26e-05
ENSMUSG00000091844	Gm8251	2.55	0.000149	0.00279
ENSMUSG00000070870	Cryge	2.541	8.08e-06	0.000266
ENSMUSG00000068859	Sp9	2.541	0.00519	0.0434
ENSMUSG00000031757	Mt4	2.535	0.00263	0.0259
ENSMUSG00000086191	1110035M17Rik	2.535	0.00339	0.0314
ENSMUSG00000034324	Tmem132c	2.534	1.33e-07	7.48e-06
ENSMUSG00000072905	Gm5662	2.534	0.000929	0.0118
ENSMUSG00000086089	Gm11640	2.528	3.46e-07	1.77e-05
ENSMUSG00000031841	Cdh13	2.528	7.81e-06	0.000259
ENSMUSG00000001823	Hoxd12	2.527	0.0051	0.0428
ENSMUSG00000093554	RP24-370G23.8	2.527	0.00585	0.0472
ENSMUSG00000074472	Zfp872	2.525	0.00306	0.029
ENSMUSG00000092084	Gm2056	2.52	0.0016	0.018
ENSMUSG00000084897	Gm14226	2.514	3.65e-08	2.39e-06
ENSMUSG00000091999	Gm2858	2.512	0.00133	0.0156
ENSMUSG00000091385	Gm17573	2.512	0.00133	0.0156
ENSMUSG00000083714	Gm14499	2.508	0.000269	0.00447
ENSMUSG00000058624	Gda	2.495	0.00118	0.0142
ENSMUSG00000055435	Maf	2.495	0.00121	0.0145
ENSMUSG00000091981	Gm8038	2.494	4.66e-06	0.000166
ENSMUSG00000086914	Gm16124	2.488	0.000121	0.00239
ENSMUSG00000050368	Hoxd10	2.487	2.27e-05	0.000624
ENSMUSG00000092012	Gm4782	2.485	3.64e-06	0.000137
ENSMUSG00000020690	Efcab3	2.483	0.00285	0.0275
ENSMUSG00000079034	Gm8300	2.476	0.000761	0.0102
ENSMUSG00000066137	Gm11487	2.474	0.00112	0.0137
ENSMUSG00000057293	1700054O19Rik	2.469	1.45e-06	6.13e-05
ENSMUSG00000079029	Gm2016	2.466	0.000278	0.00458
ENSMUSG00000037028	Gm12800	2.465	0.00066	0.00907
ENSMUSG00000020181	Nav3	2.461	5.69e-06	0.000197
ENSMUSG00000058537	Dux	2.461	0.00277	0.0269
ENSMUSG00000072906	Gm8332	2.458	0.00205	0.0215
ENSMUSG00000053964	Lgals4	2.457	1.94e-05	0.000543
ENSMUSG00000035201	B020004J07Rik	2.455	1.1e-08	8.17e-07
ENSMUSG00000085634	Gm15290	2.454	2.83e-05	0.000744
ENSMUSG00000086589	Gm12915	2.452	2.22e-06	8.86e-05
ENSMUSG00000086427	Hoxa11as	2.452	2.79e-06	0.000108
ENSMUSG00000038770	Kpna7	2.448	0.00335	0.0311
ENSMUSG00000039578	Fam190a	2.445	0.000383	0.00591
ENSMUSG00000004360	9330159F19Rik	2.441	1.01e-17	2.47e-15
ENSMUSG00000038349	Plcl1	2.438	0.0022	0.0227
ENSMUSG00000037664	Cdkn1c	2.43	5.45e-26	5.5e-23
ENSMUSG00000055409	Nell1	2.421	0.00126	0.0149
ENSMUSG00000032204	Aqp9	2.412	1.26e-08	9.15e-07
ENSMUSG00000063626	Unc5d	2.412	2.67e-07	1.39e-05
ENSMUSG00000026668	Ucma	2.412	0.000514	0.00751
ENSMUSG00000092165	Gm5624	2.412	0.00203	0.0213
ENSMUSG00000053963	6330403A02Rik	2.41	7.1e-05	0.00159
ENSMUSG00000079030	Gm2046	2.41	0.00181	0.0197
ENSMUSG00000045875	Adra1a	2.406	1.77e-07	9.5e-06
ENSMUSG00000056133	Gm9992	2.405	3.97e-08	2.57e-06
ENSMUSG00000045591	Olig3	2.398	0.0038	0.0342
ENSMUSG00000087224	Gm2182	2.397	0.000121	0.0024
ENSMUSG00000057596	Trim30d	2.396	0.00229	0.0234
ENSMUSG00000071217	Gm2022	2.393	0.00014	0.00267
ENSMUSG00000021453	Gadd45g	2.39	2.1e-06	8.45e-05
ENSMUSG00000074424	Gm10696	2.378	0.0015	0.017
ENSMUSG00000055312	0610012H03Rik	2.373	0.000819	0.0108
ENSMUSG00000029830	Svopl	2.372	0.00547	0.045
ENSMUSG00000093591	Gm3996	2.368	0.00212	0.0221
ENSMUSG00000085547	Gm13767	2.364	0.000547	0.00784
ENSMUSG00000040732	Erg	2.358	3.81e-05	0.000958
ENSMUSG00000092044	4930556M19Rik	2.358	0.000509	0.00744
ENSMUSG00000093494	Gm3984	2.357	0.00393	0.0351
ENSMUSG00000043036	Ccdc63	2.356	2.7e-21	1.08e-18
ENSMUSG00000076795	Trav8d-2	2.354	6.16e-05	0.00141
ENSMUSG00000086143	Gm16685	2.354	6.59e-05	0.0015
ENSMUSG00000072672	Gm10391	2.352	2.34e-10	2.4e-08
ENSMUSG00000021795	Sftpd	2.349	1.7e-09	1.51e-07
ENSMUSG00000068263	Ccdc48	2.347	4.72e-15	8.88e-13
ENSMUSG00000093643	Gm10679	2.347	0.00261	0.0258
ENSMUSG00000033278	Ptprm	2.342	0.00183	0.0198
ENSMUSG00000070541	Gm9343	2.337	0.00114	0.0138
ENSMUSG00000026581	Sell	2.333	5.76e-05	0.00135
ENSMUSG00000093623	Gm3981	2.331	0.0028	0.0272
ENSMUSG00000039193	Nlrc4	2.33	4.08e-19	1.21e-16
ENSMUSG00000039563	2210406O10Rik	2.33	8.57e-06	0.000278
ENSMUSG00000071564	Gm5989	2.33	3.88e-05	0.000969
ENSMUSG00000030074	Gxylt2	2.329	0.000371	0.00578
ENSMUSG00000069720	4930572O03Rik	2.327	0.00565	0.046
ENSMUSG00000051225	Fam83a	2.324	8.95e-13	1.28e-10
ENSMUSG00000091333	BC051077	2.32	1.07e-37	1.35e-33
ENSMUSG00000093527	Gm3998	2.32	0.00273	0.0266
ENSMUSG00000093532	Gm3994	2.32	0.00343	0.0317
ENSMUSG00000042417	Ccno	2.315	8.19e-10	7.56e-08
ENSMUSG00000020953	Coch	2.313	1.34e-10	1.44e-08
ENSMUSG00000072675	Gm10394	2.311	8.03e-10	7.45e-08
ENSMUSG00000022901	Cd86	2.31	0.000204	0.00361
ENSMUSG00000093636	Gm4003	2.31	0.00309	0.0291
ENSMUSG00000071563	Gm5301	2.302	5.17e-05	0.00123
ENSMUSG00000068399	Gm7247	2.301	7.2e-07	3.38e-05
ENSMUSG00000079031	BB287469	2.297	0.000157	0.00291
ENSMUSG00000093435	Gm10678	2.297	0.00193	0.0206
ENSMUSG00000084141	Olfr1372-ps1	2.297	0.00406	0.036
ENSMUSG00000067276	Capn6	2.293	0.00629	0.0499
ENSMUSG00000091711	Gm2885	2.292	8.58e-05	0.00184
ENSMUSG00000048502	Duxbl	2.291	7.81e-10	7.29e-08
ENSMUSG00000070826	Zscan4-ps2	2.29	0.00233	0.0237
ENSMUSG00000070828	Zscan4f	2.29	0.00274	0.0267
ENSMUSG00000043319	Cox8c	2.287	4.29e-06	0.000155
ENSMUSG00000051940	5031410I06Rik	2.287	0.000143	0.00272
ENSMUSG00000044678	Ly6k	2.279	8.95e-06	0.000288
ENSMUSG00000034057	Gm239	2.277	0.00055	0.00787
ENSMUSG00000058976	Usp17l5	2.272	0.000771	0.0103
ENSMUSG00000008932	Slc1a7	2.27	0.000327	0.00524
ENSMUSG00000015787	Abo	2.264	0.0013	0.0153
ENSMUSG00000090714	Zscan4d	2.26	0.00344	0.0318
ENSMUSG00000074783	AU019990	2.258	2.63e-06	0.000103
ENSMUSG00000078509	Pramef17	2.255	4.51e-06	0.000161
ENSMUSG00000027434	Nkx2-2	2.254	0.00171	0.0188
ENSMUSG00000001300	Efnb2	2.252	2.75e-18	7.39e-16
ENSMUSG00000057321	Dub2a	2.252	0.00259	0.0256
ENSMUSG00000093415	Gm3989	2.249	0.00476	0.0407
ENSMUSG00000070890	Gm12794	2.243	0.0044	0.0383
ENSMUSG00000053604	Rpia	2.241	4.49e-12	6.15e-10
ENSMUSG00000030001	Figla	2.236	0.00387	0.0347
ENSMUSG00000090419	Gm7980	2.236	0.00565	0.046
ENSMUSG00000078302	Foxd1	2.233	7.57e-09	5.76e-07
ENSMUSG00000057378	Ryr3	2.233	1.87e-08	1.32e-06
ENSMUSG00000090600	Gm3395	2.23	2.21e-29	9.27e-26
ENSMUSG00000079162	Trim43b	2.228	3.82e-06	0.000141
ENSMUSG00000093612	Gm4001	2.227	0.00463	0.0399
ENSMUSG00000037736	Limch1	2.224	2.88e-08	1.95e-06
ENSMUSG00000093742	Gm3977	2.224	0.00477	0.0408
ENSMUSG00000057818	1600029O15Rik	2.222	3.74e-06	0.000139
ENSMUSG00000029314	Agpat9	2.22	0.00579	0.0469
ENSMUSG00000092019	Gm4027	2.217	0.00043	0.00649
ENSMUSG00000085757	1700019B21Rik	2.216	0.00108	0.0133
ENSMUSG00000083125	Gm16203	2.213	1.16e-05	0.000352
ENSMUSG00000073117	Gm7347	2.213	0.00152	0.0172
ENSMUSG00000027360	Hdc	2.201	9.72e-05	0.00203
ENSMUSG00000092138	Gm8607	2.196	6.19e-05	0.00142
ENSMUSG00000090893	Gm4840	2.189	0.000228	0.00393
ENSMUSG00000078208	Gm5634	2.185	0.000283	0.00465
ENSMUSG00000054272	Zscan4c	2.185	0.00405	0.0359
ENSMUSG00000017692	Rhbdl3	2.184	5.19e-09	4.12e-07
ENSMUSG00000040919	4930505A04Rik	2.184	0.00389	0.0349
ENSMUSG00000020644	Id2	2.18	3.34e-19	1.02e-16
ENSMUSG00000073723	Gm13102	2.179	1.26e-05	0.000381
ENSMUSG00000073525	Gm10527	2.179	0.00103	0.0128
ENSMUSG00000089844	A530032D15Rik	2.178	0.000718	0.00969
ENSMUSG00000033576	Apol6	2.177	2.62e-07	1.37e-05
ENSMUSG00000083095	Gm11863	2.174	0.00301	0.0287
ENSMUSG00000086330	1700007J10Rik	2.171	4.79e-07	2.35e-05
ENSMUSG00000084902	Gm281	2.16	4.18e-07	2.08e-05
ENSMUSG00000073608	Gm6086	2.155	0.00011	0.00223
ENSMUSG00000038598	AI481877	2.154	9.81e-07	4.41e-05
ENSMUSG00000091835	Gm2075	2.152	0.000251	0.00425
ENSMUSG00000060782	Gm8994	2.149	5.1e-06	0.000179
ENSMUSG00000087395	Gm12705	2.149	0.00133	0.0156
ENSMUSG00000056222	Spock1	2.147	1.08e-10	1.18e-08
ENSMUSG00000026686	Lmx1a	2.145	3.8e-08	2.48e-06
ENSMUSG00000031937	2200002K05Rik	2.144	1.97e-14	3.33e-12
ENSMUSG00000078591	Hs3st4	2.144	0.000801	0.0106
ENSMUSG00000084824	Gm16344	2.141	1.8e-09	1.59e-07
ENSMUSG00000074987	AI314831	2.137	0.00354	0.0325
ENSMUSG00000021838	Samd4	2.135	4.59e-07	2.26e-05
ENSMUSG00000073724	Pramel4	2.134	1.44e-05	0.000429
ENSMUSG00000068252	Apol7b	2.126	4.43e-06	0.000159
ENSMUSG00000090443	Gm16478	2.125	0.00526	0.0438
ENSMUSG00000043230	Fam124b	2.122	0.00433	0.0379
ENSMUSG00000012705	Retn	2.121	0.000124	0.00244
ENSMUSG00000040152	Thbs1	2.12	1.87e-05	0.000528
ENSMUSG00000074415	2610203C20Rik	2.12	0.000232	0.00399
ENSMUSG00000025479	Cyp2e1	2.115	2.57e-29	9.27e-26
ENSMUSG00000007107	Atp1a4	2.115	2.17e-06	8.68e-05
ENSMUSG00000090535	Gm8540	2.115	9.27e-06	0.000295
ENSMUSG00000057729	Prtn3	2.112	0.00204	0.0214
ENSMUSG00000085307	Gm11525	2.107	1.21e-18	3.3e-16
ENSMUSG00000073628	Gm10552	2.106	1.89e-07	1.01e-05
ENSMUSG00000029123	Stk32b	2.106	0.000139	0.00266
ENSMUSG00000075546	Gm10858	2.102	1.02e-10	1.14e-08
ENSMUSG00000066477	Gm16551	2.102	0.0028	0.0272
ENSMUSG00000051359	Ncald	2.102	0.00465	0.04
ENSMUSG00000028001	Fga	2.102	0.00501	0.0423
ENSMUSG00000075707	Dio3	2.098	3.05e-11	3.75e-09
ENSMUSG00000049100	Pcdh10	2.097	0.0006	0.00841
ENSMUSG00000075611	Gm11545	2.097	0.00224	0.023
ENSMUSG00000085432	A330032B11Rik	2.092	1.95e-17	4.64e-15
ENSMUSG00000078362	Gm10930	2.089	7.47e-26	7.25e-23
ENSMUSG00000073868	Gm10590	2.089	8.7e-26	8.13e-23
ENSMUSG00000086627	Gm16702	2.089	9.6e-24	6.37e-21
ENSMUSG00000084790	Gm15879	2.089	3.28e-20	1.12e-17
ENSMUSG00000066258	Trim12a	2.088	3.27e-21	1.27e-18
ENSMUSG00000046133	C130073F10Rik	2.087	2.89e-08	1.95e-06
ENSMUSG00000027107	Chrna1	2.086	5.2e-23	3.12e-20
ENSMUSG00000087593	Gm16174	2.086	3.4e-07	1.74e-05
ENSMUSG00000058099	Nfam1	2.086	8.56e-06	0.000278
ENSMUSG00000024868	Dkk1	2.084	0.000245	0.00417
ENSMUSG00000084409	Gm14700	2.084	0.00162	0.0181
ENSMUSG00000085051	Gm11542	2.082	0.000265	0.00443
ENSMUSG00000026344	Lypd1	2.078	3.08e-11	3.77e-09
ENSMUSG00000030206	Gsg1	2.073	1.65e-09	1.48e-07
ENSMUSG00000024421	Lama3	2.071	7.71e-13	1.13e-10
ENSMUSG00000087560	Gm15396	2.07	1.97e-15	3.95e-13
ENSMUSG00000010592	Dazl	2.07	3.14e-14	5.27e-12
ENSMUSG00000047495	Dlgap2	2.07	7.32e-09	5.63e-07
ENSMUSG00000045631	Tmprss12	2.066	4.05e-09	3.35e-07
ENSMUSG00000081249	Gm11517	2.066	0.00029	0.00474
ENSMUSG00000046245	Pilra	2.065	6.5e-18	1.64e-15
ENSMUSG00000082365	Gm15754	2.065	7.17e-05	0.00159
ENSMUSG00000026894	Morn5	2.065	0.000132	0.00256
ENSMUSG00000012282	Wnt8a	2.065	0.00184	0.0198
ENSMUSG00000034652	Cd300a	2.062	3.83e-17	8.95e-15
ENSMUSG00000029757	Dync1i1	2.061	9.44e-08	5.56e-06
ENSMUSG00000047155	Cyp4x1	2.06	8.71e-28	2.2e-24
ENSMUSG00000078508	Gm13128	2.06	7.04e-07	3.31e-05
ENSMUSG00000072109	A530040E14Rik	2.054	3.51e-07	1.78e-05
ENSMUSG00000056055	Sag	2.051	3.98e-28	1.11e-24
ENSMUSG00000034040	Wbscr17	2.051	1.95e-07	1.04e-05
ENSMUSG00000020891	Alox8	2.049	3.32e-11	4.02e-09
ENSMUSG00000038115	Ano2	2.049	0.00251	0.0251
ENSMUSG00000090713	Gm8127	2.048	0.000557	0.00794
ENSMUSG00000028294	1700003M02Rik	2.045	2.17e-06	8.68e-05
ENSMUSG00000009292	Trpm2	2.039	1.28e-26	1.9e-23
ENSMUSG00000026778	Prkcq	2.039	3.11e-08	2.06e-06
ENSMUSG00000000730	Dnmt3l	2.035	3.17e-26	3.64e-23
ENSMUSG00000067360	Pramel3	2.033	0.00609	0.0487
ENSMUSG00000069072	Slc7a14	2.032	4.99e-22	2.21e-19
ENSMUSG00000024354	Slc23a1	2.03	6.91e-27	1.34e-23
ENSMUSG00000026452	Syt2	2.027	8.13e-06	0.000267
ENSMUSG00000020077	Srgn	2.025	0.000463	0.00688
ENSMUSG00000091170	Gm4307	2.023	0.00418	0.0368
ENSMUSG00000072909	Gm16368	2.022	0.000156	0.0029
ENSMUSG00000026674	Ddr2	2.021	9.34e-11	1.05e-08
ENSMUSG00000022054	Nefm	2.021	2.29e-06	9.11e-05
ENSMUSG00000055193	Klk15	2.02	0.00126	0.015
ENSMUSG00000034224	Slc38a8	2.019	5.54e-07	2.67e-05
ENSMUSG00000052955	Cpvl	2.014	0.00274	0.0267
ENSMUSG00000093760	RP23-152I2.1	2.011	4.37e-27	1e-23
ENSMUSG00000047735	Samd9l	2.011	7.63e-19	2.11e-16
ENSMUSG00000087299	Gm12953	2.009	1.63e-26	2.17e-23
ENSMUSG00000046879	Irgm1	2.009	2.06e-13	3.18e-11
ENSMUSG00000050526	4933406M09Rik	2.009	0.000277	0.00456
ENSMUSG00000029646	Cdx2	2.009	0.000652	0.00899
ENSMUSG00000040650	Cyp2b23	2.006	2.96e-08	1.99e-06
ENSMUSG00000035566	Pcdh17	2.004	6.25e-08	3.9e-06
ENSMUSG00000043282	Gm5531	2.001	3.26e-16	6.9e-14
ENSMUSG00000067562	Dmrtc1c1	2	3.22e-08	2.13e-06
ENSMUSG00000022330	Osr2	1.998	6.28e-07	2.98e-05
ENSMUSG00000067561	Dmrtc1c2	1.997	3.38e-08	2.22e-06
ENSMUSG00000074397	Foxr1	1.996	7.18e-18	1.78e-15
ENSMUSG00000012428	Steap4	1.996	6.58e-08	4.06e-06
ENSMUSG00000030109	Slc6a12	1.992	9.28e-05	0.00197
ENSMUSG00000020818	Mfsd11	1.99	1.19e-26	1.87e-23
ENSMUSG00000022753	Tmem30c	1.99	1.07e-19	3.37e-17
ENSMUSG00000092354	Gm20548	1.99	7.31e-07	3.41e-05
ENSMUSG00000085926	Gm12299	1.989	0.00241	0.0243
ENSMUSG00000051136	Ghsr	1.985	0.00299	0.0285
ENSMUSG00000040710	St8sia4	1.984	1.43e-06	6.07e-05
ENSMUSG00000084843	B230312C02Rik	1.983	7.34e-13	1.08e-10
ENSMUSG00000047977	Synb	1.981	7.66e-20	2.48e-17
ENSMUSG00000026770	Il2ra	1.981	0.00085	0.011
ENSMUSG00000018581	Dnahc11	1.979	1.55e-05	0.000451
ENSMUSG00000083009	Gm1335	1.979	0.00286	0.0276
ENSMUSG00000032231	Anxa2	1.974	9.87e-10	9.02e-08
ENSMUSG00000073524	Gm10526	1.974	0.00314	0.0296
ENSMUSG00000024935	Slc1a1	1.973	1.65e-11	2.09e-09
ENSMUSG00000070342	Gm10287	1.972	1.53e-17	3.66e-15
ENSMUSG00000087371	Gm15541	1.966	6.37e-27	1.34e-23
ENSMUSG00000092662	AC087556.1	1.964	9.16e-06	0.000293
ENSMUSG00000068452	Duox2	1.964	0.00381	0.0343
ENSMUSG00000086061	Gm13075	1.963	2.07e-26	2.49e-23
ENSMUSG00000054181	A930012O16Rik	1.961	3.06e-05	0.000795
ENSMUSG00000020633	Dcdc2c	1.96	3.55e-07	1.8e-05
ENSMUSG00000087488	Gm16990	1.96	1.29e-06	5.58e-05
ENSMUSG00000086629	2810403D21Rik	1.958	3.37e-22	1.6e-19
ENSMUSG00000054994	AV320801	1.953	0.00471	0.0404
ENSMUSG00000060002	Chpt1	1.952	4.63e-30	2.99e-26
ENSMUSG00000042817	Flt3	1.95	3.71e-25	3.22e-22
ENSMUSG00000038094	Atp13a4	1.95	0.000677	0.00926
ENSMUSG00000082663	Trav13-3	1.948	6.16e-07	2.93e-05
ENSMUSG00000028699	Tspan1	1.946	1.84e-08	1.3e-06
ENSMUSG00000039304	Tnfsf10	1.945	3.92e-15	7.48e-13
ENSMUSG00000052295	8030423F21Rik	1.945	4.94e-09	3.97e-07
ENSMUSG00000009941	Nxf2	1.945	0.000821	0.0108
ENSMUSG00000026031	Cflar	1.942	4.7e-26	4.94e-23
ENSMUSG00000024087	Cyp1b1	1.938	7.66e-06	0.000255
ENSMUSG00000033063	Cntnap3	1.937	0.000159	0.00295
ENSMUSG00000015134	Aldh1a3	1.936	2.87e-23	1.77e-20
ENSMUSG00000093489	RP23-425D13.4	1.936	8.47e-08	5.04e-06
ENSMUSG00000031375	Bgn	1.936	0.000995	0.0125
ENSMUSG00000053835	H2-T24	1.934	3.49e-13	5.3e-11
ENSMUSG00000090621	Gm4419	1.932	2.78e-25	2.5e-22
ENSMUSG00000048582	Gja3	1.932	0.00221	0.0228
ENSMUSG00000033684	Qsox1	1.93	7.05e-24	4.81e-21
ENSMUSG00000033174	Mgll	1.924	1.1e-08	8.17e-07
ENSMUSG00000082615	Gm13239	1.923	0.000913	0.0117
ENSMUSG00000027849	Syt6	1.921	0.00298	0.0285
ENSMUSG00000033526	Ppip5k1	1.92	9.99e-27	1.68e-23
ENSMUSG00000027913	Crct1	1.92	0.00083	0.0108
ENSMUSG00000020774	Aspa	1.916	3.1e-07	1.6e-05
ENSMUSG00000034416	Pkd1l2	1.915	1.06e-05	0.000328
ENSMUSG00000028125	Abca4	1.915	0.000202	0.00359
ENSMUSG00000054169	Ceacam10	1.914	0.000993	0.0125
ENSMUSG00000010086	Rnf112	1.913	0.000157	0.00292
ENSMUSG00000000731	Aire	1.912	7.87e-08	4.73e-06
ENSMUSG00000053390	Zfp952	1.908	8.32e-27	1.5e-23
ENSMUSG00000021749	Oit1	1.906	5.42e-06	0.000189
ENSMUSG00000023333	Gcm1	1.906	0.000335	0.00534
ENSMUSG00000079536	Gm6880	1.906	0.000402	0.00614
ENSMUSG00000085558	4930412C18Rik	1.906	0.000477	0.00704
ENSMUSG00000028222	Calb1	1.906	0.00248	0.0248
ENSMUSG00000042200	Cdrt4	1.905	0.00346	0.0319
ENSMUSG00000038765	Lmx1b	1.905	0.00558	0.0457
ENSMUSG00000027243	Harbi1	1.903	4.47e-26	4.9e-23
ENSMUSG00000027322	Siglec1	1.899	2.21e-22	1.07e-19
ENSMUSG00000090258	Churc1	1.897	7.37e-23	4.13e-20
ENSMUSG00000022441	Efcab6	1.895	0.000327	0.00524
ENSMUSG00000052415	Tchh	1.889	3.82e-06	0.000141
ENSMUSG00000061397	Krt79	1.889	0.00565	0.046
ENSMUSG00000030330	Ing4	1.888	1.31e-29	6.59e-26
ENSMUSG00000017493	Igfbp4	1.888	7.22e-25	6.07e-22
ENSMUSG00000031075	Ano1	1.888	3.21e-09	2.73e-07
ENSMUSG00000085994	Gm16733	1.887	7.32e-12	9.72e-10
ENSMUSG00000091856	Gm17701	1.886	2.6e-05	0.000698
ENSMUSG00000024534	Sncaip	1.885	5.05e-05	0.00121
ENSMUSG00000074212	Dnajb14	1.88	1.78e-23	1.12e-20
ENSMUSG00000026241	Nppc	1.879	0.0014	0.0162
ENSMUSG00000069456	Rdh16	1.878	0.00241	0.0243
ENSMUSG00000040629	Mael	1.875	3.79e-10	3.75e-08
ENSMUSG00000025952	Crygc	1.875	0.00557	0.0456
ENSMUSG00000086919	Gm11497	1.874	8.73e-15	1.57e-12
ENSMUSG00000081311	Gm12197	1.873	0.000197	0.00351
ENSMUSG00000020226	Slc5a4b	1.872	2.18e-08	1.52e-06
ENSMUSG00000038213	Tapbpl	1.871	5.16e-21	1.94e-18
ENSMUSG00000083068	Gm11800	1.871	0.000107	0.00218
ENSMUSG00000074911	Gm17362	1.869	1.25e-22	6.57e-20
ENSMUSG00000038147	Cd84	1.866	1.35e-09	1.23e-07
ENSMUSG00000036641	Ccdc148	1.866	0.00119	0.0142
ENSMUSG00000000326	Comt	1.863	1.87e-26	2.36e-23
ENSMUSG00000053687	Dpep2	1.861	2.32e-16	5.05e-14
ENSMUSG00000027210	Meis2	1.86	7.17e-10	6.78e-08
ENSMUSG00000089818	Gm15950	1.854	1.1e-22	5.88e-20
ENSMUSG00000078722	Gm12394	1.852	4.91e-05	0.00118
ENSMUSG00000040751	Lat2	1.85	0.00134	0.0157
ENSMUSG00000047507	Baiap3	1.85	0.00245	0.0246
ENSMUSG00000052605	Isoc2b	1.849	1.05e-05	0.000328
ENSMUSG00000090025	Gm16088	1.847	3.48e-09	2.94e-07
ENSMUSG00000031849	Comp	1.846	0.000162	0.00299
ENSMUSG00000022292	Rrm2b	1.842	9.89e-22	4.3e-19
ENSMUSG00000048782	Insc	1.842	6.46e-11	7.38e-09
ENSMUSG00000074890	Lcmt2	1.841	1.43e-26	2e-23
ENSMUSG00000022836	Mylk	1.841	8.28e-05	0.00179
ENSMUSG00000042448	Hoxd1	1.841	0.00056	0.00797
ENSMUSG00000021411	1300014I06Rik	1.841	0.000565	0.00802
ENSMUSG00000039069	Gtpbp5	1.835	1.38e-24	1.09e-21
ENSMUSG00000091431	Gm17336	1.835	7.61e-16	1.57e-13
ENSMUSG00000073045	Gm5570	1.833	0.000839	0.0109
ENSMUSG00000018893	Mb	1.83	0.00326	0.0304
ENSMUSG00000032656	2017-03-03	1.829	2.6e-06	0.000102
ENSMUSG00000087320	Gm16613	1.827	7.52e-09	5.74e-07
ENSMUSG00000030530	Furin	1.826	4.74e-30	2.99e-26
ENSMUSG00000055737	Ghr	1.826	8.38e-05	0.00181
ENSMUSG00000027985	Lef1	1.824	5.57e-10	5.36e-08
ENSMUSG00000000567	Sox9	1.824	0.00526	0.0438
ENSMUSG00000034560	A230046K03Rik	1.822	9.1e-25	7.4e-22
ENSMUSG00000086740	Gm17029	1.821	2.83e-24	2.1e-21
ENSMUSG00000090121	Abhd12b	1.821	6.36e-08	3.95e-06
ENSMUSG00000022636	Alcam	1.821	0.000395	0.00605
ENSMUSG00000028804	Csmd2	1.819	0.00111	0.0136
ENSMUSG00000028992	Nmnat1	1.818	1.7e-22	8.4e-20
ENSMUSG00000022661	Cd200	1.818	5.77e-05	0.00135
ENSMUSG00000019846	Lama4	1.816	5.29e-06	0.000185
ENSMUSG00000063011	Msln	1.816	5.28e-05	0.00125
ENSMUSG00000022432	Smc1b	1.815	1.87e-11	2.33e-09
ENSMUSG00000024883	Rin1	1.813	7.46e-12	9.85e-10
ENSMUSG00000085057	Gm13415	1.813	0.00268	0.0262
ENSMUSG00000085302	Gm14031	1.812	0.000107	0.00218
ENSMUSG00000058057	Mettl7a3	1.811	1.94e-13	3.04e-11
ENSMUSG00000001025	S100a6	1.806	1.25e-11	1.61e-09
ENSMUSG00000072945	Ripply1	1.802	1.55e-11	1.98e-09
ENSMUSG00000006784	Ttc25	1.801	2.52e-16	5.42e-14
ENSMUSG00000091733	Gm8094	1.801	0.00535	0.0442
ENSMUSG00000016458	Wt1	1.798	8.15e-09	6.14e-07
ENSMUSG00000060685	Gm14511	1.797	0.00281	0.0272
ENSMUSG00000082352	Gm13228	1.796	0.00027	0.00447
ENSMUSG00000040158	Tax1bp3	1.791	3.52e-19	1.06e-16
ENSMUSG00000045573	Penk	1.791	6.86e-09	5.3e-07
ENSMUSG00000041361	Myzap	1.791	0.000345	0.00546
ENSMUSG00000026548	Slamf9	1.788	6e-05	0.00138
ENSMUSG00000034205	Loxl2	1.786	5.39e-23	3.16e-20
ENSMUSG00000071235	Vrtn	1.786	0.00019	0.0034
ENSMUSG00000063406	Tmed5	1.782	3.54e-21	1.35e-18
ENSMUSG00000038170	Pde4dip	1.781	1.67e-23	1.08e-20
ENSMUSG00000021365	Nedd9	1.781	0.000839	0.0109
ENSMUSG00000032065	Tex12	1.78	6.4e-05	0.00146
ENSMUSG00000079242	C730034F03Rik	1.777	1.03e-14	1.83e-12
ENSMUSG00000057722	Lepr	1.776	4.77e-16	9.94e-14
ENSMUSG00000005803	Sqrdl	1.776	0.00171	0.0188
ENSMUSG00000067212	H2-T23	1.774	1.31e-21	5.5e-19
ENSMUSG00000034648	Lrrn1	1.773	0.000603	0.00844
ENSMUSG00000060227	Casc4	1.771	1.87e-24	1.43e-21
ENSMUSG00000022679	Mpv17l	1.771	5.62e-23	3.22e-20
ENSMUSG00000086266	Igf2as	1.769	0.000562	0.00799
ENSMUSG00000034940	Synrg	1.765	1.37e-22	7.03e-20
ENSMUSG00000079164	Tlr5	1.764	3.8e-05	0.000956
ENSMUSG00000042499	Hoxd11	1.763	0.00071	0.00961
ENSMUSG00000085746	4930455B14Rik	1.761	0.000687	0.00939
ENSMUSG00000037605	Lphn3	1.76	0.000346	0.00548
ENSMUSG00000021403	Serpinb9b	1.759	1.38e-10	1.46e-08
ENSMUSG00000071716	Apol7e	1.759	0.0013	0.0154
ENSMUSG00000054474	Thnsl2	1.758	1.38e-10	1.46e-08
ENSMUSG00000037754	Ppp1r16b	1.757	8.83e-21	3.18e-18
ENSMUSG00000031636	Pdlim3	1.757	0.00135	0.0158
ENSMUSG00000074446	Defa23	1.756	0.00298	0.0285
ENSMUSG00000074442	Defa-rs7	1.756	0.00299	0.0285
ENSMUSG00000036095	Dgkb	1.755	0.000522	0.00758
ENSMUSG00000050435	Ube2dnl	1.754	5.06e-09	4.05e-07
ENSMUSG00000054302	Eapp	1.752	5.29e-21	1.95e-18
ENSMUSG00000057948	Unc13d	1.752	3.09e-18	8.13e-16
ENSMUSG00000041144	Dnahc7b	1.748	1.88e-05	0.000528
ENSMUSG00000074802	Gas2l3	1.745	4.39e-22	1.98e-19
ENSMUSG00000020614	Fam20a	1.744	2.46e-05	0.000668
ENSMUSG00000031438	Rnf128	1.744	0.000547	0.00784
ENSMUSG00000022321	Cdh10	1.742	0.00302	0.0287
ENSMUSG00000084911	Gm16185	1.74	6.34e-19	1.78e-16
ENSMUSG00000085035	Gm12031	1.736	1.42e-08	1.02e-06
ENSMUSG00000083081	Gm13223	1.736	0.000107	0.00219
ENSMUSG00000072830	Gm10425	1.734	8.29e-08	4.94e-06
ENSMUSG00000090294	Gm17298	1.734	0.00048	0.00709
ENSMUSG00000041966	Dcaf17	1.733	2.03e-13	3.15e-11
ENSMUSG00000020023	Tmcc3	1.733	4.06e-06	0.000148
ENSMUSG00000020359	Agxt2l2	1.732	3.53e-22	1.65e-19
ENSMUSG00000063698	Sfxn4	1.73	2.01e-12	2.85e-10
ENSMUSG00000028635	Edn2	1.73	0.000886	0.0114
ENSMUSG00000055003	Lrtm2	1.728	2.7e-06	0.000105
ENSMUSG00000042453	Reln	1.722	0.000241	0.00411
ENSMUSG00000086127	Gm11934	1.721	8.79e-13	1.27e-10
ENSMUSG00000032493	Prss44	1.721	0.00102	0.0128
ENSMUSG00000006058	Snf8	1.72	1.06e-19	3.37e-17
ENSMUSG00000026180	Cxcr2	1.719	1.37e-19	4.25e-17
ENSMUSG00000061411	8430427H17Rik	1.717	1.72e-19	5.28e-17
ENSMUSG00000091088	4921514A10Rik	1.716	3.33e-10	3.35e-08
ENSMUSG00000020798	Spns3	1.716	0.000282	0.00463
ENSMUSG00000078607	1810010H24Rik	1.711	2.1e-05	0.000583
ENSMUSG00000058669	Nkx2-9	1.707	7.26e-07	3.4e-05
ENSMUSG00000090672	Gm17256	1.705	3.88e-18	1.01e-15
ENSMUSG00000073236	2500004C02Rik	1.704	1.53e-14	2.61e-12
ENSMUSG00000032419	Tbx18	1.704	0.00118	0.0142
ENSMUSG00000020072	Pbld1	1.703	2.57e-16	5.5e-14
ENSMUSG00000061259	Tmprss11d	1.703	0.000655	0.00901
ENSMUSG00000048616	Nog	1.701	0.00293	0.0281
ENSMUSG00000028955	Vamp3	1.7	3.19e-21	1.26e-18
ENSMUSG00000033400	Agl	1.698	5.75e-18	1.48e-15
ENSMUSG00000092003	Gm3906	1.697	8.74e-13	1.27e-10
ENSMUSG00000060176	Kif27	1.697	0.000597	0.00837
ENSMUSG00000026584	Scyl3	1.696	6.09e-24	4.27e-21
ENSMUSG00000073226	Gm10482	1.696	0.00274	0.0267
ENSMUSG00000091243	Vgll3	1.694	1.34e-05	0.000403
ENSMUSG00000045326	Fndc7	1.694	0.00609	0.0486
ENSMUSG00000083410	Gm14300	1.69	2.44e-06	9.61e-05
ENSMUSG00000048332	Lhfp	1.688	1.09e-06	4.85e-05
ENSMUSG00000054304	D130007C19Rik	1.685	8.04e-14	1.31e-11
ENSMUSG00000085200	4930552P12Rik	1.677	0.00502	0.0423
ENSMUSG00000029762	Akr1b8	1.676	8.03e-16	1.65e-13
ENSMUSG00000032323	Cyp11a1	1.676	2.74e-05	0.000728
ENSMUSG00000050197	Rhox13	1.675	7.94e-06	0.000262
ENSMUSG00000091931	Moap1	1.673	6.87e-20	2.25e-17
ENSMUSG00000035283	Adrb1	1.673	4.79e-06	0.00017
ENSMUSG00000085379	2310058D17Rik	1.672	5.55e-08	3.51e-06
ENSMUSG00000020160	Meis1	1.669	1.62e-06	6.79e-05
ENSMUSG00000051000	Fam160a1	1.669	0.00139	0.0161
ENSMUSG00000078954	Arhgap8	1.667	1.17e-13	1.88e-11
ENSMUSG00000055493	Epm2a	1.667	0.00105	0.0131
ENSMUSG00000032268	Tmprss5	1.664	0.000128	0.00249
ENSMUSG00000092127	Gm17580	1.663	0.000135	0.00259
ENSMUSG00000030650	Tmc5	1.66	7.86e-05	0.00171
ENSMUSG00000074622	Mafb	1.658	0.00138	0.016
ENSMUSG00000079173	Zan	1.657	0.000629	0.00873
ENSMUSG00000073403	Gm10499	1.656	5.23e-19	1.5e-16
ENSMUSG00000050345	4930486L24Rik	1.654	0.000181	0.00328
ENSMUSG00000026803	Ttf1	1.653	1.46e-20	5.2e-18
ENSMUSG00000021456	Fbp2	1.652	4.23e-07	2.1e-05
ENSMUSG00000091345	Col6a5	1.652	9.19e-06	0.000293
ENSMUSG00000039934	Pion	1.652	0.00136	0.0159
ENSMUSG00000056602	Fry	1.651	4.53e-20	1.5e-17
ENSMUSG00000051977	Prdm9	1.649	2.26e-20	7.93e-18
ENSMUSG00000091423	Gm17509	1.649	9.91e-06	0.000312
ENSMUSG00000049044	Rapgef4	1.648	0.00119	0.0142
ENSMUSG00000030549	Rhcg	1.642	0.00612	0.0488
ENSMUSG00000079110	Capn3	1.641	1.3e-07	7.35e-06
ENSMUSG00000091380	Gm17575	1.638	0.000204	0.0036
ENSMUSG00000028059	Arhgef2	1.637	3.16e-24	2.28e-21
ENSMUSG00000039671	Zmynd8	1.636	2.18e-21	9e-19
ENSMUSG00000029695	Aass	1.634	3.86e-09	3.23e-07
ENSMUSG00000025386	Pde6g	1.63	1.49e-09	1.34e-07
ENSMUSG00000051726	Kcnf1	1.63	0.00121	0.0144
ENSMUSG00000020790	Ankfy1	1.628	2.52e-20	8.71e-18
ENSMUSG00000014773	Dll1	1.628	4.47e-05	0.00108
ENSMUSG00000087645	F630040L22Rik	1.628	0.000581	0.0082
ENSMUSG00000052353	9930013L23Rik	1.626	5.52e-07	2.66e-05
ENSMUSG00000024168	Tmem204	1.626	0.00346	0.0319
ENSMUSG00000071203	Naip5	1.625	7.83e-06	0.000259
ENSMUSG00000025582	Nptx1	1.624	2.32e-08	1.61e-06
ENSMUSG00000016150	Odz1	1.624	2.35e-05	0.000644
ENSMUSG00000025370	Cdh9	1.624	0.000133	0.00257
ENSMUSG00000018924	Alox15	1.624	0.000287	0.0047
ENSMUSG00000006205	Htra1	1.622	2.62e-08	1.8e-06
ENSMUSG00000031397	Tktl1	1.622	0.000497	0.0073
ENSMUSG00000021108	Prkch	1.619	4.38e-05	0.00107
ENSMUSG00000021725	Parp8	1.619	0.00182	0.0197
ENSMUSG00000031392	Irak1	1.617	4.82e-19	1.4e-16
ENSMUSG00000022761	Lztr1	1.613	5.26e-15	9.75e-13
ENSMUSG00000023191	Leprel2	1.613	2.79e-10	2.84e-08
ENSMUSG00000047414	Flrt2	1.612	2.07e-07	1.1e-05
ENSMUSG00000069825	Spata22	1.612	8.64e-06	0.000279
ENSMUSG00000031824	6430548M08Rik	1.61	9.84e-06	0.00031
ENSMUSG00000029470	P2rx4	1.609	3.64e-10	3.65e-08
ENSMUSG00000037826	Ppm1k	1.608	5.88e-18	1.5e-15
ENSMUSG00000061520	Olfr153	1.608	0.00106	0.0131
ENSMUSG00000004668	Abca13	1.605	0.000374	0.0058
ENSMUSG00000030313	Dennd5b	1.604	1.16e-16	2.62e-14
ENSMUSG00000078938	Syce3	1.602	0.000117	0.00234
ENSMUSG00000004651	Tyr	1.6	3.58e-11	4.32e-09
ENSMUSG00000043541	Casc1	1.6	3.1e-05	0.000803
ENSMUSG00000005357	Slc1a6	1.599	0.0055	0.0452
ENSMUSG00000090388	Mir706	1.598	4.1e-05	0.00101
ENSMUSG00000093606	B130034C11Rik	1.597	7.88e-10	7.33e-08
ENSMUSG00000019647	Sema6a	1.595	0.00119	0.0142
ENSMUSG00000086416	Gm14002	1.593	0.00198	0.0209
ENSMUSG00000000938	Hoxa10	1.592	1.35e-06	5.79e-05
ENSMUSG00000040963	Asgr2	1.592	1.78e-06	7.34e-05
ENSMUSG00000079330	Lemd1	1.59	0.000127	0.00248
ENSMUSG00000024833	Pola2	1.587	4.39e-22	1.98e-19
ENSMUSG00000084799	Gm11602	1.587	0.000129	0.0025
ENSMUSG00000022370	Mrpl13	1.586	8.45e-17	1.92e-14
ENSMUSG00000038916	6330407J23Rik	1.58	2.18e-13	3.35e-11
ENSMUSG00000078160	Gm16503	1.579	0.00302	0.0287
ENSMUSG00000057572	Zbtb8os	1.577	4.41e-19	1.29e-16
ENSMUSG00000092159	Gm2135	1.577	1.54e-05	0.000449
ENSMUSG00000031530	Dusp4	1.575	1.2e-10	1.29e-08
ENSMUSG00000029458	Brap	1.574	4.39e-20	1.48e-17
ENSMUSG00000087113	Gm11714	1.574	4.67e-05	0.00113
ENSMUSG00000073406	H2-Bl	1.572	4.12e-16	8.65e-14
ENSMUSG00000029287	Tgfbr3	1.572	2.37e-05	0.000648
ENSMUSG00000004885	Crabp2	1.567	7.73e-08	4.67e-06
ENSMUSG00000091976	Gm2104	1.565	1.73e-05	0.000493
ENSMUSG00000082082	Gm13230	1.563	4.33e-15	8.2e-13
ENSMUSG00000072678	Cphx	1.563	1.83e-05	0.000517
ENSMUSG00000078100	Gm6551	1.559	0.00027	0.00448
ENSMUSG00000004626	Stxbp2	1.558	9.36e-23	5.13e-20
ENSMUSG00000068638	4930403O15Rik	1.558	3.24e-10	3.28e-08
ENSMUSG00000024399	Ltb	1.556	7.31e-09	5.63e-07
ENSMUSG00000018822	Sfrp5	1.554	5.11e-09	4.06e-07
ENSMUSG00000052334	1700024B05Rik	1.554	0.00383	0.0344
ENSMUSG00000021381	Barx1	1.554	0.0051	0.0428
ENSMUSG00000024176	Sox8	1.553	1.18e-05	0.000359
ENSMUSG00000025128	Bhlhe22	1.553	0.000827	0.0108
ENSMUSG00000037740	Mrps26	1.55	1.91e-18	5.17e-16
ENSMUSG00000079265	Gm8257	1.55	0.000866	0.0112
ENSMUSG00000022055	Nefl	1.548	2.9e-06	0.000112
ENSMUSG00000035184	Fam124a	1.546	6.34e-05	0.00145
ENSMUSG00000059003	Grin2a	1.546	0.000518	0.00754
ENSMUSG00000082377	Gm14415	1.543	3.74e-06	0.000139
ENSMUSG00000038860	Garnl3	1.542	5.29e-17	1.22e-14
ENSMUSG00000019997	Ctgf	1.538	4.31e-07	2.14e-05
ENSMUSG00000061601	Pclo	1.538	0.0024	0.0243
ENSMUSG00000039116	Gpr126	1.534	0.00191	0.0204
ENSMUSG00000035517	Tdrd7	1.533	1.81e-05	0.000511
ENSMUSG00000013584	Aldh1a2	1.529	9.9e-07	4.44e-05
ENSMUSG00000087365	C430049B03Rik	1.529	0.00251	0.0251
ENSMUSG00000027684	Mecom	1.528	0.000256	0.0043
ENSMUSG00000089804	Gm16136	1.523	0.00441	0.0384
ENSMUSG00000039728	Slc6a5	1.521	4.13e-06	0.00015
ENSMUSG00000023072	Ccdc123	1.52	2.22e-17	5.23e-15
ENSMUSG00000062393	Dgkk	1.516	5.91e-05	0.00137
ENSMUSG00000037362	Nov	1.515	0.000794	0.0105
ENSMUSG00000073749	A330069E16Rik	1.513	6.15e-08	3.85e-06
ENSMUSG00000074269	2410076I21Rik	1.513	0.00302	0.0287
ENSMUSG00000037492	Zmat4	1.51	1.83e-11	2.3e-09
ENSMUSG00000056025	Clca1	1.51	7.08e-05	0.00158
ENSMUSG00000037833	Sh2d4b	1.502	1.73e-06	7.17e-05
ENSMUSG00000029279	Brdt	1.498	0.00138	0.016
ENSMUSG00000086414	Gm15645	1.496	2.16e-15	4.29e-13
ENSMUSG00000028901	Gmeb1	1.495	2.21e-21	9e-19
ENSMUSG00000035459	Stab2	1.495	0.00431	0.0378
ENSMUSG00000086580	Gm15280	1.494	0.00121	0.0145
ENSMUSG00000039232	Stx11	1.494	0.00183	0.0198
ENSMUSG00000043635	Adamts3	1.493	0.000274	0.00454
ENSMUSG00000024410	3110002H16Rik	1.492	1.07e-14	1.88e-12
ENSMUSG00000036273	Lrrk2	1.492	0.00555	0.0455
ENSMUSG00000027634	Ndrg3	1.489	7e-17	1.6e-14
ENSMUSG00000087262	Gm15250	1.488	0.00124	0.0148
ENSMUSG00000048583	Igf2	1.486	1.27e-06	5.51e-05
ENSMUSG00000050335	Lgals3	1.484	8.62e-10	7.93e-08
ENSMUSG00000027229	4933406J08Rik	1.484	0.000904	0.0116
ENSMUSG00000015981	Stk32c	1.484	0.00283	0.0274
ENSMUSG00000040703	Cyp2s1	1.476	1.07e-10	1.18e-08
ENSMUSG00000020718	Polg2	1.475	9.51e-15	1.7e-12
ENSMUSG00000045378	Pxt1	1.47	0.00145	0.0166
ENSMUSG00000053580	Tanc2	1.469	6.98e-15	1.27e-12
ENSMUSG00000085446	A430046D13Rik	1.469	1.12e-10	1.21e-08
ENSMUSG00000044468	Fam46c	1.465	1.54e-07	8.49e-06
ENSMUSG00000083200	Gm15066	1.464	1.18e-06	5.16e-05
ENSMUSG00000039004	Bmp6	1.464	0.00226	0.0232
ENSMUSG00000026942	Traf2	1.463	2.47e-13	3.78e-11
ENSMUSG00000019124	Scrn1	1.463	3.35e-08	2.21e-06
ENSMUSG00000056972	Magel2	1.459	1.09e-06	4.83e-05
ENSMUSG00000032492	Pth1r	1.459	0.00183	0.0198
ENSMUSG00000087439	Gm15788	1.457	0.00263	0.0259
ENSMUSG00000031489	Adrb3	1.456	9.44e-13	1.35e-10
ENSMUSG00000023403	Stk31	1.456	1.48e-08	1.06e-06
ENSMUSG00000031284	Pak3	1.454	9.44e-05	0.00199
ENSMUSG00000024784	Gpha2	1.453	0.000378	0.00585
ENSMUSG00000006586	Runx1t1	1.45	1.38e-05	0.000412
ENSMUSG00000045330	4933402E13Rik	1.45	0.00404	0.0359
ENSMUSG00000034310	Tmem132d	1.448	3.02e-06	0.000116
ENSMUSG00000026655	Fam107b	1.447	1.28e-05	0.000386
ENSMUSG00000039356	Exosc2	1.444	9.05e-16	1.84e-13
ENSMUSG00000020435	Osbp2	1.442	0.00148	0.0168
ENSMUSG00000040483	Xaf1	1.441	8.3e-14	1.34e-11
ENSMUSG00000087575	Gm12976	1.441	1.53e-10	1.61e-08
ENSMUSG00000072610	Gm7995	1.441	0.00396	0.0353
ENSMUSG00000020227	Irak3	1.44	7.73e-10	7.25e-08
ENSMUSG00000006056	Calcoco2	1.44	3.75e-09	3.16e-07
ENSMUSG00000002733	Plekha3	1.438	1.47e-16	3.29e-14
ENSMUSG00000072623	Zfp9	1.437	4.35e-06	0.000157
ENSMUSG00000022893	Adamts1	1.433	0.000746	0.01
ENSMUSG00000032000	Birc3	1.431	1.12e-11	1.46e-09
ENSMUSG00000038210	Hoxa11	1.43	0.000236	0.00404
ENSMUSG00000000305	Cdh4	1.429	1.04e-07	6.03e-06
ENSMUSG00000087547	2410019O14Rik	1.429	1.7e-07	9.19e-06
ENSMUSG00000011382	Dhdh	1.428	5.81e-15	1.07e-12
ENSMUSG00000091251	Kiss1	1.427	0.00234	0.0238
ENSMUSG00000030693	Klk10	1.426	0.00026	0.00436
ENSMUSG00000020297	Nsg2	1.425	0.00134	0.0157
ENSMUSG00000092839	AL606908.1	1.424	4.99e-05	0.0012
ENSMUSG00000028907	Utp11l	1.418	7.33e-14	1.2e-11
ENSMUSG00000074785	Plxnc1	1.418	0.00149	0.017
ENSMUSG00000051243	Islr2	1.417	2.09e-10	2.17e-08
ENSMUSG00000046846	Spesp1	1.416	9.06e-05	0.00193
ENSMUSG00000074607	Tox2	1.415	0.00565	0.046
ENSMUSG00000056342	Usp34	1.413	2.01e-16	4.4e-14
ENSMUSG00000063060	Sox7	1.413	7.13e-05	0.00159
ENSMUSG00000021803	Cdhr1	1.412	7.38e-05	0.00163
ENSMUSG00000060961	Slc4a4	1.409	0.000714	0.00966
ENSMUSG00000068373	D430041D05Rik	1.409	0.00337	0.0312
ENSMUSG00000027168	Pax6	1.409	0.00361	0.033
ENSMUSG00000037847	BC016495	1.408	6.14e-11	7.04e-09
ENSMUSG00000031825	Crispld2	1.407	1.53e-05	0.000446
ENSMUSG00000026018	Ica1l	1.405	0.000603	0.00844
ENSMUSG00000024084	Qpct	1.403	7.95e-06	0.000262
ENSMUSG00000026755	Arpc5l	1.402	2.71e-15	5.26e-13
ENSMUSG00000032067	Pts	1.402	1e-05	0.000314
ENSMUSG00000056492	Gpr116	1.399	0.0054	0.0446
ENSMUSG00000074507	Gm14340	1.398	0.00106	0.0131
ENSMUSG00000091869	9330104G04Rik	1.394	0.00177	0.0193
ENSMUSG00000086615	Gm16862	1.393	3.93e-12	5.42e-10
ENSMUSG00000039329	Tex19.1	1.391	6.53e-07	3.09e-05
ENSMUSG00000025173	Wdr45l	1.39	1.4e-13	2.23e-11
ENSMUSG00000032265	Fam46a	1.39	0.00128	0.0151
ENSMUSG00000042808	Gpx2	1.389	2.07e-06	8.31e-05
ENSMUSG00000028435	Aqp3	1.386	1.35e-07	7.58e-06
ENSMUSG00000075304	Sp5	1.383	0.000435	0.00654
ENSMUSG00000036902	Neto2	1.382	1.79e-06	7.39e-05
ENSMUSG00000029823	Luc7l2	1.381	2.52e-15	4.96e-13
ENSMUSG00000006678	Pola1	1.377	2.86e-18	7.59e-16
ENSMUSG00000048752	Prss50	1.377	0.000113	0.00227
ENSMUSG00000025017	Pik3ap1	1.377	0.000831	0.0108
ENSMUSG00000086950	Gm16907	1.377	0.00448	0.0388
ENSMUSG00000085152	Gm11496	1.376	4.4e-05	0.00107
ENSMUSG00000069041	Slc25a31	1.375	0.000196	0.0035
ENSMUSG00000055874	Foxi3	1.375	0.00202	0.0213
ENSMUSG00000060402	Chst8	1.374	3.79e-05	0.000956
ENSMUSG00000060512	0610040J01Rik	1.373	0.00536	0.0443
ENSMUSG00000048029	Eno4	1.371	2.67e-06	0.000104
ENSMUSG00000022015	Tnfsf11	1.371	6.84e-06	0.000232
ENSMUSG00000023235	Ccl25	1.37	2.61e-06	0.000102
ENSMUSG00000086007	1700057H21Rik	1.369	0.00284	0.0274
ENSMUSG00000030869	Ndufab1	1.368	3.61e-12	5e-10
ENSMUSG00000033788	Dysf	1.368	0.00014	0.00268
ENSMUSG00000085208	4632419I22Rik	1.367	1.31e-13	2.09e-11
ENSMUSG00000090611	C330013E15Rik	1.367	0.00499	0.0422
ENSMUSG00000039616	Mocos	1.366	0.0022	0.0227
ENSMUSG00000082112	Gm14445	1.365	0.000534	0.00771
ENSMUSG00000075602	Ly6a	1.364	7.03e-06	0.000238
ENSMUSG00000001100	Poldip2	1.363	1.94e-15	3.91e-13
ENSMUSG00000055670	Zzef1	1.357	2.65e-15	5.18e-13
ENSMUSG00000050050	Ccdc158	1.356	0.000308	0.00498
ENSMUSG00000038264	Sema7a	1.355	5.72e-06	0.000198
ENSMUSG00000000861	Bcl11a	1.353	3.98e-05	0.000991
ENSMUSG00000050211	Pla2g4e	1.351	3.55e-07	1.8e-05
ENSMUSG00000022324	Matn2	1.35	0.0032	0.03
ENSMUSG00000027831	Veph1	1.35	0.0036	0.0329
ENSMUSG00000022683	Pla2g10	1.349	6.49e-08	4.02e-06
ENSMUSG00000050965	Prkca	1.347	5.74e-06	0.000198
ENSMUSG00000046323	Dppa3	1.347	0.00581	0.0471
ENSMUSG00000032623	Oas1d	1.346	6.75e-06	0.00023
ENSMUSG00000040812	Agbl2	1.345	4.67e-06	0.000166
ENSMUSG00000028785	Hpca	1.345	7.72e-06	0.000257
ENSMUSG00000059325	Hopx	1.345	0.000385	0.00593
ENSMUSG00000074570	Cass4	1.345	0.000404	0.00616
ENSMUSG00000030110	Ret	1.342	0.000407	0.00619
ENSMUSG00000025602	Zfp202	1.341	8.63e-06	0.000279
ENSMUSG00000045106	Ccdc73	1.34	0.000304	0.00491
ENSMUSG00000036356	Csgalnact1	1.34	0.00152	0.0172
ENSMUSG00000024899	Papss2	1.339	0.00285	0.0275
ENSMUSG00000018217	Pmp22	1.335	0.000826	0.0108
ENSMUSG00000091267	Gm17322	1.331	1.08e-07	6.22e-06
ENSMUSG00000035934	Pknox2	1.325	5.09e-05	0.00121
ENSMUSG00000003411	Rab3b	1.323	7.04e-06	0.000238
ENSMUSG00000021732	Fgf10	1.32	5.91e-05	0.00137
ENSMUSG00000024503	Spink3	1.318	0.000153	0.00286
ENSMUSG00000020061	Mybpc1	1.318	0.00377	0.0341
ENSMUSG00000019966	Kitl	1.316	2.64e-06	0.000103
ENSMUSG00000028195	Cyr61	1.316	1.22e-05	0.000369
ENSMUSG00000052331	Ankrd44	1.316	0.000328	0.00525
ENSMUSG00000050022	Amz1	1.315	8.17e-06	0.000267
ENSMUSG00000021367	Edn1	1.315	8.4e-05	0.00181
ENSMUSG00000080180	Gm17235	1.314	0.000535	0.00771
ENSMUSG00000039337	Tex19.2	1.313	0.000129	0.0025
ENSMUSG00000085482	A230083N12Rik	1.313	0.0053	0.044
ENSMUSG00000036611	Eepd1	1.309	4.19e-05	0.00103
ENSMUSG00000063692	Gm5576	1.308	0.000926	0.0118
ENSMUSG00000062585	Cnr2	1.308	0.00521	0.0435
ENSMUSG00000086461	Gm16899	1.306	0.000623	0.00867
ENSMUSG00000033594	Spata2l	1.305	0.00264	0.026
ENSMUSG00000022594	Lynx1	1.304	0.00118	0.0142
ENSMUSG00000020014	Gm872	1.302	1.48e-05	0.000435
ENSMUSG00000032068	1600029D21Rik	1.302	0.000422	0.00638
ENSMUSG00000079227	Ccr5	1.302	0.00303	0.0287
ENSMUSG00000018593	Sparc	1.3	7.3e-11	8.26e-09
ENSMUSG00000086468	2900053O20Rik	1.3	0.000166	0.00304
ENSMUSG00000026114	Cnga3	1.298	0.000226	0.00391
ENSMUSG00000092798	AL627204.1	1.296	0.00589	0.0475
ENSMUSG00000045179	Sox3	1.294	0.00012	0.00239
ENSMUSG00000037762	Slc16a9	1.294	0.000146	0.00276
ENSMUSG00000029423	Piwil1	1.294	0.00053	0.00767
ENSMUSG00000032207	Lipc	1.291	8.14e-05	0.00176
ENSMUSG00000038836	Agbl3	1.289	0.00233	0.0237
ENSMUSG00000025401	Myo1a	1.289	0.00261	0.0258
ENSMUSG00000091451	C430039J16Rik	1.284	0.00266	0.0261
ENSMUSG00000034936	Arl4d	1.283	1.67e-05	0.00048
ENSMUSG00000093650	RP23-454G7.1	1.283	0.000646	0.00892
ENSMUSG00000042607	Asb4	1.282	0.00311	0.0294
ENSMUSG00000019832	Rab32	1.281	0.00114	0.0138
ENSMUSG00000086218	Gm16755	1.281	0.00302	0.0287
ENSMUSG00000022603	1700016M24Rik	1.281	0.0033	0.0307
ENSMUSG00000031373	Car5b	1.279	1.13e-05	0.000348
ENSMUSG00000021592	Arsk	1.279	3.46e-05	0.000881
ENSMUSG00000084949	Gm16249	1.279	0.00166	0.0185
ENSMUSG00000022180	Slc7a8	1.278	0.000294	0.00479
ENSMUSG00000030849	Fgfr2	1.278	0.000503	0.00738
ENSMUSG00000022160	Mettl3	1.277	1.92e-13	3.02e-11
ENSMUSG00000046844	Vat1l	1.277	1.39e-06	5.9e-05
ENSMUSG00000067916	Gm13139	1.276	5.6e-08	3.53e-06
ENSMUSG00000026475	Rgs16	1.276	7.57e-05	0.00167
ENSMUSG00000040687	Madd	1.274	5.19e-11	6.06e-09
ENSMUSG00000066800	Rnasel	1.271	0.000829	0.0108
ENSMUSG00000090797	Gm17335	1.266	5.39e-07	2.61e-05
ENSMUSG00000090356	2310042E22Rik	1.266	0.000224	0.00389
ENSMUSG00000017057	Il13ra1	1.265	0.000202	0.00358
ENSMUSG00000027639	Samhd1	1.264	5.15e-14	8.54e-12
ENSMUSG00000004865	Srpk1	1.263	1.49e-14	2.58e-12
ENSMUSG00000047220	Ccdc36	1.263	2.51e-05	0.000678
ENSMUSG00000036466	Megf11	1.26	7.3e-06	0.000245
ENSMUSG00000042821	Snai1	1.26	0.00013	0.00251
ENSMUSG00000001520	Nrip2	1.259	3.31e-05	0.000852
ENSMUSG00000071454	Dtnb	1.258	6.14e-11	7.04e-09
ENSMUSG00000087403	2900056M20Rik	1.255	3.69e-05	0.000931
ENSMUSG00000028602	Tnfrsf8	1.254	1.69e-08	1.2e-06
ENSMUSG00000002847	Pla1a	1.253	0.000167	0.00306
ENSMUSG00000028519	Dab1	1.248	1.19e-07	6.81e-06
ENSMUSG00000039384	Dusp10	1.247	0.000112	0.00227
ENSMUSG00000070605	Gm13251	1.245	1.2e-08	8.81e-07
ENSMUSG00000038352	Arl5c	1.245	9.08e-08	5.36e-06
ENSMUSG00000032690	Oas2	1.244	7.02e-07	3.31e-05
ENSMUSG00000028164	Manba	1.243	4.46e-10	4.34e-08
ENSMUSG00000020689	Itgb3	1.243	3.77e-06	0.00014
ENSMUSG00000074259	Gramd2	1.242	1.72e-05	0.000493
ENSMUSG00000020427	Igfbp3	1.239	1.98e-08	1.38e-06
ENSMUSG00000084350	1700029I01Rik	1.239	7.21e-08	4.4e-06
ENSMUSG00000031775	Pllp	1.238	0.000147	0.00276
ENSMUSG00000032456	Nmnat3	1.237	0.00258	0.0256
ENSMUSG00000004031	Fam5b	1.235	0.000405	0.00618
ENSMUSG00000086261	Gm3765	1.229	0.00224	0.023
ENSMUSG00000042985	Upk3b	1.228	0.00605	0.0485
ENSMUSG00000085527	Gm15535	1.224	6.37e-06	0.000218
ENSMUSG00000027996	Sfrp2	1.224	2.42e-05	0.000659
ENSMUSG00000019102	Aldh3a1	1.224	0.00035	0.00552
ENSMUSG00000079730	Gm2833	1.224	0.00583	0.0472
ENSMUSG00000037108	Zcwpw1	1.223	1.13e-07	6.46e-06
ENSMUSG00000025885	Myo5b	1.221	0.000304	0.00491
ENSMUSG00000020695	Mrc2	1.219	0.000348	0.00549
ENSMUSG00000001946	Esam	1.219	0.00104	0.0129
ENSMUSG00000042129	Rassf4	1.218	0.00499	0.0422
ENSMUSG00000022197	Pdzd2	1.213	0.000107	0.00218
ENSMUSG00000039031	Arhgap18	1.213	0.00123	0.0147
ENSMUSG00000029765	Plxna4	1.211	0.000256	0.0043
ENSMUSG00000025815	Dhtkd1	1.21	3.54e-06	0.000133
ENSMUSG00000032724	Abtb2	1.21	0.000564	0.00802
ENSMUSG00000027227	Sord	1.209	3.96e-09	3.29e-07
ENSMUSG00000038608	Dock10	1.209	0.000933	0.0119
ENSMUSG00000026888	Grb14	1.208	0.00355	0.0326
ENSMUSG00000044461	Shisa2	1.207	1.52e-09	1.37e-07
ENSMUSG00000052676	Zmat1	1.204	0.00346	0.0319
ENSMUSG00000069188	Gm13192	1.202	0.0032	0.03
ENSMUSG00000046093	Hpcal4	1.2	1.8e-05	0.000511
ENSMUSG00000028351	Dbc1	1.2	0.00239	0.0242
ENSMUSG00000054493	Gm9947	1.2	0.00334	0.0311
ENSMUSG00000027574	Nkain4	1.198	0.00169	0.0187
ENSMUSG00000021187	Tc2n	1.196	0.000209	0.00367
ENSMUSG00000028158	Mttp	1.195	1.55e-05	0.000451
ENSMUSG00000022941	Ripply3	1.194	1.5e-05	0.000442
ENSMUSG00000022040	Ephx2	1.192	0.000174	0.00317
ENSMUSG00000020451	Limk2	1.186	5.6e-12	7.59e-10
ENSMUSG00000024209	1700061G19Rik	1.186	4.29e-06	0.000155
ENSMUSG00000026024	Als2	1.183	1.76e-11	2.22e-09
ENSMUSG00000087474	Gm12100	1.183	0.000107	0.00218
ENSMUSG00000026656	Fcgr2b	1.182	0.000456	0.0068
ENSMUSG00000037627	Rgs22	1.177	0.00227	0.0232
ENSMUSG00000063245	Gm13248	1.176	1.68e-07	9.15e-06
ENSMUSG00000066647	Gm5113	1.174	1.1e-06	4.86e-05
ENSMUSG00000081965	Gm11620	1.174	0.000709	0.00961
ENSMUSG00000073650	Gm216	1.173	0.000176	0.0032
ENSMUSG00000023913	Pla2g7	1.173	0.00108	0.0133
ENSMUSG00000038668	Lpar1	1.172	1.3e-07	7.35e-06
ENSMUSG00000038271	Iffo1	1.17	2.91e-07	1.51e-05
ENSMUSG00000028583	Pdpn	1.17	0.000376	0.00582
ENSMUSG00000056598	Lrrc48	1.168	0.000144	0.00273
ENSMUSG00000031950	Gabarapl2	1.166	0.000172	0.00315
ENSMUSG00000020396	Nefh	1.165	1.29e-11	1.65e-09
ENSMUSG00000018500	Adora2b	1.164	0.00183	0.0198
ENSMUSG00000086474	9130204K15Rik	1.162	2.32e-06	9.19e-05
ENSMUSG00000086798	Gm16222	1.162	0.001	0.0126
ENSMUSG00000033987	Dnahc17	1.161	0.00103	0.0129
ENSMUSG00000026532	Spna1	1.159	0.000162	0.00299
ENSMUSG00000026979	Psd4	1.159	0.0041	0.0363
ENSMUSG00000036285	Noa1	1.158	3.29e-10	3.32e-08
ENSMUSG00000084903	Gm16624	1.156	7.66e-09	5.8e-07
ENSMUSG00000047793	Sned1	1.156	2.85e-06	0.00011
ENSMUSG00000027868	Tbx15	1.156	0.00243	0.0245
ENSMUSG00000039065	Fam173b	1.149	9.07e-06	0.000292
ENSMUSG00000003949	Hlf	1.146	0.00115	0.0139
ENSMUSG00000033554	Dph5	1.143	9.73e-09	7.26e-07
ENSMUSG00000060445	Sycp2	1.142	0.00242	0.0244
ENSMUSG00000050174	Nudt6	1.142	0.00607	0.0485
ENSMUSG00000027995	Tlr2	1.138	7.87e-05	0.00171
ENSMUSG00000000732	Icosl	1.137	1.57e-06	6.6e-05
ENSMUSG00000060212	Pcnxl2	1.137	0.000183	0.00331
ENSMUSG00000036256	Igfbp7	1.13	4.41e-05	0.00107
ENSMUSG00000040339	Fam102b	1.123	0.000109	0.00222
ENSMUSG00000084812	Gm17445	1.122	0.000427	0.00645
ENSMUSG00000042118	Bhmt2	1.12	0.00168	0.0186
ENSMUSG00000084002	Gm13146	1.118	0.00167	0.0186
ENSMUSG00000001521	Tulp3	1.114	5.34e-11	6.21e-09
ENSMUSG00000026890	Lhx6	1.113	2.9e-05	0.00076
ENSMUSG00000022947	Cbr3	1.113	0.000851	0.011
ENSMUSG00000020424	Gatsl3	1.112	4.67e-06	0.000166
ENSMUSG00000055296	D730040F13Rik	1.111	6.97e-11	7.92e-09
ENSMUSG00000064263	Gm1631	1.11	0.000258	0.00434
ENSMUSG00000031803	B3gnt3	1.106	0.000265	0.00443
ENSMUSG00000034758	Tle6	1.105	5.89e-05	0.00137
ENSMUSG00000006587	Snai3	1.105	8.15e-05	0.00177
ENSMUSG00000006313	Upk1a	1.105	0.00393	0.0351
ENSMUSG00000027907	S100a11	1.104	3.12e-07	1.61e-05
ENSMUSG00000036533	Cdc42ep3	1.104	7.62e-06	0.000255
ENSMUSG00000014245	Pigl	1.103	2.48e-08	1.71e-06
ENSMUSG00000026564	Dusp27	1.101	1.64e-06	6.87e-05
ENSMUSG00000060393	Gm5580	1.1	0.00106	0.0131
ENSMUSG00000086096	Gm12688	1.1	0.00118	0.0142
ENSMUSG00000026255	Efhd1	1.1	0.00176	0.0192
ENSMUSG00000091383	Hist1h2al	1.1	0.00405	0.0359
ENSMUSG00000013539	D16H22S680E	1.099	2.34e-06	9.24e-05
ENSMUSG00000024424	Ttc39c	1.098	0.00145	0.0166
ENSMUSG00000014329	Bicc1	1.097	0.000767	0.0102
ENSMUSG00000011034	Slc5a1	1.097	0.00168	0.0186
ENSMUSG00000007888	Crlf1	1.096	0.00244	0.0246
ENSMUSG00000066007	Zfp600	1.095	9.94e-08	5.83e-06
ENSMUSG00000040370	Lyrm5	1.095	0.000251	0.00424
ENSMUSG00000032561	Acpp	1.091	0.00292	0.028
ENSMUSG00000056413	Adap1	1.09	5.73e-06	0.000198
ENSMUSG00000030180	Kdm5a	1.089	2.21e-10	2.28e-08
ENSMUSG00000004633	Chn2	1.089	0.00211	0.022
ENSMUSG00000078670	Fam174b	1.087	0.000596	0.00837
ENSMUSG00000001819	Hoxd13	1.086	0.00394	0.0351
ENSMUSG00000037661	Gpr160	1.085	5.59e-05	0.00131
ENSMUSG00000050931	Sgms2	1.083	7.22e-05	0.0016
ENSMUSG00000024922	Ovol1	1.083	0.00513	0.043
ENSMUSG00000061468	Gm3724	1.083	0.00606	0.0485
ENSMUSG00000029121	Crmp1	1.081	3.3e-09	2.8e-07
ENSMUSG00000059447	Hadhb	1.074	1.31e-06	5.65e-05
ENSMUSG00000086082	1700113A16Rik	1.073	0.002	0.021
ENSMUSG00000001123	Lgals9	1.071	0.000137	0.00262
ENSMUSG00000046997	Spsb4	1.071	0.00123	0.0147
ENSMUSG00000029026	Trp73	1.068	0.000155	0.00289
ENSMUSG00000078497	Gm13145	1.066	2.03e-06	8.23e-05
ENSMUSG00000073568	Gm949	1.066	9.47e-05	0.00199
ENSMUSG00000074170	Plekhf1	1.066	0.000113	0.00227
ENSMUSG00000026976	Pax8	1.065	0.00108	0.0133
ENSMUSG00000041323	Ak7	1.063	3.23e-05	0.000833
ENSMUSG00000026523	Wdr64	1.059	0.00588	0.0474
ENSMUSG00000021504	B4galt7	1.058	4.69e-06	0.000166
ENSMUSG00000024610	Cd74	1.058	0.00243	0.0245
ENSMUSG00000025082	Vwa2	1.057	0.00196	0.0208
ENSMUSG00000082999	Gm13238	1.056	0.00258	0.0256
ENSMUSG00000021322	Aoah	1.051	8.36e-05	0.0018
ENSMUSG00000060034	Ctf2	1.049	0.00526	0.0438
ENSMUSG00000064325	Hhip	1.044	0.000225	0.00389
ENSMUSG00000067919	Rex2	1.042	1.15e-06	5.07e-05
ENSMUSG00000027408	Cpxm1	1.041	3.98e-05	0.000991
ENSMUSG00000074744	Gm807	1.04	0.00156	0.0176
ENSMUSG00000028698	Pik3r3	1.039	1.04e-05	0.000323
ENSMUSG00000025930	Msc	1.038	0.000533	0.0077
ENSMUSG00000030672	Mylpf	1.033	0.000721	0.00973
ENSMUSG00000022358	Fbxo32	1.033	0.00321	0.03
ENSMUSG00000038489	Polr2l	1.032	3.03e-08	2.02e-06
ENSMUSG00000057880	Abat	1.029	0.00122	0.0146
ENSMUSG00000004473	Clec11a	1.028	0.00407	0.036
ENSMUSG00000002997	Prkar2b	1.027	0.00267	0.0262
ENSMUSG00000056941	Commd7	1.026	0.00026	0.00436
ENSMUSG00000025726	Slc28a1	1.026	0.000466	0.00691
ENSMUSG00000039209	Rpl39l	1.024	2.18e-05	0.000604
ENSMUSG00000036867	Smad6	1.023	0.000459	0.00683
ENSMUSG00000021314	Amph	1.02	0.000189	0.00339
ENSMUSG00000031539	Ap3m2	1.018	1.94e-05	0.000543
ENSMUSG00000078238	Gm12854	1.018	0.000986	0.0124
ENSMUSG00000030798	Cd37	1.017	2.86e-05	0.000751
ENSMUSG00000025081	Tdrd1	1.013	0.000759	0.0102
ENSMUSG00000035439	Haus8	1.012	4.61e-07	2.27e-05
ENSMUSG00000036622	Atp13a2	1.009	1.2e-07	6.83e-06
ENSMUSG00000036885	Arhgef26	1.009	0.00322	0.0301
ENSMUSG00000024008	Cpne5	1.007	2.11e-06	8.47e-05
ENSMUSG00000030111	A2m	1.006	0.000389	0.00598
ENSMUSG00000069310	Hist1h3c	1.006	0.00531	0.044
ENSMUSG00000090262	Mpv17	1.005	5.23e-07	2.55e-05
ENSMUSG00000054099	Slc25a40	1.004	0.00432	0.0378
ENSMUSG00000043885	Slc36a4	1.002	0.000356	0.00559
ENSMUSG00000070570	Slc17a7	1.002	0.00355	0.0326
ENSMUSG00000002107	Celf2	1.002	0.00587	0.0474
ENSMUSG00000031119	Gpc4	1.001	2.02e-05	0.000562
ENSMUSG00000008384	Sertad1	1	0.00011	0.00223
ENSMUSG00000027820	Mme	1	0.000966	0.0122
ENSMUSG00000026029	Casp8	1	0.00523	0.0436

## Sheet: shGas41-2 down gene
Id	Annotation	logFC	PValue	FDR
ENSMUSG00000081680	Gm14473	-6.879	0.000462	0.00687
ENSMUSG00000076845	Trav12-3	-6.794	3.67e-06	0.000137
ENSMUSG00000076838	Trav12-1	-6.508	4.2e-05	0.00103
ENSMUSG00000085873	Gm12750	-5.672	0.00465	0.04
ENSMUSG00000087184	Gm11650	-4.025	0.00536	0.0443
ENSMUSG00000031147	Magix	-3.199	0.000702	0.00954
ENSMUSG00000092080	Vmn2r16	-2.919	0.000256	0.00431
ENSMUSG00000020171	Yeats4	-2.509	1.24e-58	3.12e-54
ENSMUSG00000085024	C230035I16Rik	-2.494	3.82e-06	0.000141
ENSMUSG00000045733	Sprn	-2.382	0.00181	0.0196
ENSMUSG00000082701	Gm14460	-2.266	0.00193	0.0205
ENSMUSG00000074647	Fam83c	-2.252	0.000486	0.00716
ENSMUSG00000041789	2700046A07Rik	-2.218	0.00111	0.0135
ENSMUSG00000004933	Matk	-1.924	4.69e-09	3.8e-07
ENSMUSG00000079415	Cntf	-1.883	0.00232	0.0236
ENSMUSG00000003657	Calb2	-1.871	6.82e-18	1.7e-15
ENSMUSG00000025038	Efhc2	-1.824	4.94e-06	0.000174
ENSMUSG00000066652	Lefty2	-1.811	1.99e-05	0.000556
ENSMUSG00000091042	Gm3727	-1.803	0.00422	0.0371
ENSMUSG00000062132	Gm1082	-1.756	5.27e-05	0.00125
ENSMUSG00000072049	Vmn2r121	-1.717	0.00331	0.0308
ENSMUSG00000040829	Zmynd15	-1.706	5.85e-11	6.77e-09
ENSMUSG00000038009	Dnajc22	-1.646	1.5e-14	2.58e-12
ENSMUSG00000006724	Cyp27b1	-1.646	7.66e-05	0.00168
ENSMUSG00000029228	Lnx1	-1.621	0.000883	0.0114
ENSMUSG00000027347	Rasgrp1	-1.618	0.000344	0.00545
ENSMUSG00000049097	Ankrd34a	-1.598	2.75e-09	2.38e-07
ENSMUSG00000087648	E130018N17Rik	-1.595	0.000913	0.0117
ENSMUSG00000024818	Slc25a45	-1.591	0.000163	0.003
ENSMUSG00000091624	Vmn2r9	-1.582	0.00253	0.0252
ENSMUSG00000054256	Msi1	-1.571	2.76e-09	2.38e-07
ENSMUSG00000074273	Gm10657	-1.542	0.00295	0.0282
ENSMUSG00000091387	Gcnt4	-1.528	0.000462	0.00687
ENSMUSG00000082072	Gm15785	-1.521	1.74e-07	9.36e-06
ENSMUSG00000090767	Gm17685	-1.511	1.54e-06	6.45e-05
ENSMUSG00000091849	Gm17188	-1.497	7.71e-06	0.000257
ENSMUSG00000044716	Dok7	-1.496	0.000675	0.00924
ENSMUSG00000020773	Trim47	-1.485	2.18e-10	2.25e-08
ENSMUSG00000015090	Ptgds	-1.481	0.000164	0.00301
ENSMUSG00000025429	Pstpip2	-1.459	6.1e-05	0.0014
ENSMUSG00000032517	Mobp	-1.449	3.42e-07	1.75e-05
ENSMUSG00000079408	D830030K20Rik	-1.444	0.00145	0.0166
ENSMUSG00000045934	Mtmr11	-1.434	2.45e-05	0.000665
ENSMUSG00000089953	Gm757	-1.426	0.00389	0.0349
ENSMUSG00000000753	Serpinf1	-1.41	3.98e-05	0.000991
ENSMUSG00000040525	Cblc	-1.401	1.92e-06	7.83e-05
ENSMUSG00000079105	C7	-1.401	0.00325	0.0304
ENSMUSG00000044080	S100a1	-1.4	2.9e-05	0.000759
ENSMUSG00000092104	Gm17713	-1.376	0.00479	0.0409
ENSMUSG00000026870	D730039F16Rik	-1.372	0.000836	0.0109
ENSMUSG00000025389	Mip	-1.36	2.26e-05	0.000623
ENSMUSG00000090409	Gm17401	-1.332	0.00534	0.0442
ENSMUSG00000071745	DXBay18	-1.329	0.000226	0.0039
ENSMUSG00000062170	Fmr1nb	-1.328	9.72e-05	0.00203
ENSMUSG00000090761	Gm17201	-1.313	0.00131	0.0154
ENSMUSG00000086844	B230206H07Rik	-1.299	1.18e-06	5.16e-05
ENSMUSG00000085069	Gm13111	-1.297	0.000524	0.00762
ENSMUSG00000031246	Sh3bgrl	-1.286	1.37e-10	1.46e-08
ENSMUSG00000091882	Gm6337	-1.277	1.56e-09	1.4e-07
ENSMUSG00000032558	Nphp3	-1.246	4.76e-15	8.89e-13
ENSMUSG00000075410	Gm11744	-1.238	5.75e-07	2.74e-05
ENSMUSG00000074653	Lrrc31	-1.238	2.04e-06	8.25e-05
ENSMUSG00000034551	Hdx	-1.23	8.07e-07	3.73e-05
ENSMUSG00000045045	Lrfn4	-1.228	5.89e-12	7.95e-10
ENSMUSG00000039873	Neurl2	-1.227	5.79e-05	0.00135
ENSMUSG00000092119	Gm17523	-1.213	0.00534	0.0442
ENSMUSG00000034829	Nxnl1	-1.212	0.000162	0.00299
ENSMUSG00000022440	C1qtnf6	-1.206	2.68e-05	0.000715
ENSMUSG00000001588	Acap1	-1.205	6.37e-09	4.94e-07
ENSMUSG00000018474	Chd3	-1.199	7.06e-08	4.33e-06
ENSMUSG00000071588	Gm10338	-1.197	0.000491	0.00722
ENSMUSG00000024548	Setbp1	-1.195	1.44e-05	0.000428
ENSMUSG00000030329	C530028O21Rik	-1.191	1.96e-07	1.05e-05
ENSMUSG00000029376	Mthfd2l	-1.191	5.07e-07	2.47e-05
ENSMUSG00000034452	Slc24a1	-1.181	2.65e-07	1.38e-05
ENSMUSG00000030699	Tbx6	-1.181	0.0019	0.0204
ENSMUSG00000070583	Fv1	-1.179	6.01e-05	0.00139
ENSMUSG00000066607	6030419C18Rik	-1.178	7.28e-06	0.000245
ENSMUSG00000024403	Atp6v1g2	-1.174	0.000265	0.00443
ENSMUSG00000091735	Gpr62	-1.171	0.000374	0.0058
ENSMUSG00000017446	C1qtnf1	-1.168	0.0015	0.017
ENSMUSG00000085830	E130003G02Rik	-1.167	0.000241	0.00411
ENSMUSG00000092325	Gm18284	-1.165	0.00271	0.0264
ENSMUSG00000028115	Bnipl	-1.158	1.25e-05	0.000378
ENSMUSG00000087189	D130017N08Rik	-1.148	1.31e-08	9.47e-07
ENSMUSG00000058328	Xlr5a	-1.147	1.05e-05	0.000328
ENSMUSG00000091814	Gm8050	-1.144	4.05e-05	0.001
ENSMUSG00000069729	Arid1b	-1.14	3.22e-11	3.92e-09
ENSMUSG00000003273	Car11	-1.138	4.12e-07	2.06e-05
ENSMUSG00000024885	Aldh3b1	-1.138	0.000764	0.0102
ENSMUSG00000067771	Gm14685	-1.135	0.00151	0.0171
ENSMUSG00000025318	Jph3	-1.127	0.000607	0.00848
ENSMUSG00000062464	Gm9705	-1.126	0.00136	0.0159
ENSMUSG00000026959	Grin1	-1.123	0.000891	0.0115
ENSMUSG00000003379	Cd79a	-1.121	0.000128	0.0025
ENSMUSG00000050150	Nhedc1	-1.118	6.2e-15	1.13e-12
ENSMUSG00000018750	Zbtb4	-1.118	0.000185	0.00333
ENSMUSG00000021904	Sema3g	-1.118	0.00224	0.023
ENSMUSG00000023411	Nfatc4	-1.109	7.8e-08	4.7e-06
ENSMUSG00000060791	Gmfg	-1.108	1.63e-05	0.00047
ENSMUSG00000038403	Hfe2	-1.105	2.07e-05	0.000575
ENSMUSG00000024981	Acsl5	-1.1	2.69e-09	2.33e-07
ENSMUSG00000048070	Pirt	-1.097	1.25e-08	9.13e-07
ENSMUSG00000081185	Gm4852	-1.096	1.01e-06	4.5e-05
ENSMUSG00000046070	Igfals	-1.096	1.24e-06	5.4e-05
ENSMUSG00000030838	Ush1c	-1.091	0.0032	0.03
ENSMUSG00000079394	Gm3099	-1.09	1.35e-06	5.78e-05
ENSMUSG00000020871	Dlx4	-1.089	1.12e-06	4.93e-05
ENSMUSG00000004328	Hif3a	-1.088	8.3e-05	0.00179
ENSMUSG00000033446	Lpar6	-1.084	5.24e-07	2.55e-05
ENSMUSG00000040189	Ccdc114	-1.082	4.42e-10	4.32e-08
ENSMUSG00000043279	Trim56	-1.082	0.000927	0.0118
ENSMUSG00000025375	Aatk	-1.081	0.00464	0.04
ENSMUSG00000066319	Rtp3	-1.078	7.63e-05	0.00167
ENSMUSG00000072479	Xlr5b	-1.069	4.86e-06	0.000172
ENSMUSG00000025085	Ablim1	-1.069	3.57e-05	0.000906
ENSMUSG00000021319	Sfrp4	-1.066	4.67e-13	7.06e-11
ENSMUSG00000048865	Arhgap30	-1.064	1.48e-08	1.06e-06
ENSMUSG00000007021	Syngr3	-1.063	8.17e-06	0.000267
ENSMUSG00000085583	Gm15676	-1.058	0.000328	0.00525
ENSMUSG00000046826	Fam187b	-1.054	0.00206	0.0215
ENSMUSG00000038521	C1s	-1.053	4.08e-06	0.000149
ENSMUSG00000038086	Hspb2	-1.05	4.33e-07	2.15e-05
ENSMUSG00000030499	Kctd15	-1.048	1.21e-07	6.87e-06
ENSMUSG00000038793	Lefty1	-1.046	0.00461	0.0398
ENSMUSG00000034532	Fbxo16	-1.039	2.46e-07	1.3e-05
ENSMUSG00000046470	Sox18	-1.034	0.000148	0.00278
ENSMUSG00000083557	Gm6877	-1.024	1.33e-07	7.48e-06
ENSMUSG00000060284	Sp7	-1.01	0.00463	0.0399
ENSMUSG00000073779	B230314M03Rik	-1.009	2.66e-08	1.82e-06
ENSMUSG00000040464	Gtpbp10	-1.002	1.09e-10	1.19e-08
ENSMUSG00000069895	Atxn1l	-1.002	1.55e-07	8.49e-06
ENSMUSG00000018569	Cldn7	-1.002	0.000229	0.00395
ENSMUSG00000002324	Rec8	-1	4.7e-08	2.99e-06

## Sheet: GO analysis
overlapped shGas41-1&-2 up genes
Analysis Type:	PANTHER Overrepresentation Test (release 20170413)
Annotation Version and Release Date:	PANTHER version 11.1 Released 2016-10-24
Analyzed List:	upload_1 (Mus musculus)
Reference List:	Mus musculus (all genes in database)
Bonferroni correction:	TRUE
Bonferroni count:	241
PANTHER GO-Slim Biological Process	Mus musculus - REFLIST (22322)	Client Text Box Input (811)	Client Text Box Input (expected)	Client Text Box Input (over/under)	Client Text Box Input (fold Enrichment)	Client Text Box Input (P-value)
digestive tract mesoderm development (GO:0007502)	33	8	1.2	+	6.67	0.00864
skeletal system development (GO:0001501)	207	24	7.52	+	3.19	0.000272
embryo development (GO:0009790)	148	17	5.38	+	3.16	0.0107
muscle organ development (GO:0007517)	254	28	9.23	+	3.03	9.63e-05
mesoderm development (GO:0007498)	456	35	16.57	+	2.11	0.0103
ectoderm development (GO:0007398)	396	30	14.39	+	2.09	0.0442
nervous system development (GO:0007399)	668	50	24.27	+	2.06	0.000505
cell-cell signaling (GO:0007267)	471	35	17.11	+	2.05	0.0193
system development (GO:0048731)	1084	70	39.38	+	1.78	0.000884
transcription from RNA polymerase II promoter (GO:0006366)	1212	71	44.03	+	1.61	0.0168
developmental process (GO:0032502)	2027	110	73.64	+	1.49	0.00437
Unclassified (UNCLASSIFIED)	9053	334	328.91	+	1.02	0
neurological system process (GO:0050877)	1770	36	64.31	-	0.56	0.0121
sensory perception (GO:0007600)	1283	13	46.61	-	0.28	7.11e-07
sensory perception of chemical stimulus (GO:0007606)	1049	3	38.11	-	< 0.2	3.07e-11
sensory perception of smell (GO:0007608)	785	1	28.52	-	< 0.2	1.81e-09
