# Supplementary material for: Gas41 links histone acetylation to H2A.Z deposition and maintenance of embryonic stem cell identity
Source: Cell Discov. 2018 Jun 12;4:28. doi: 10.1038/s41421-018-0027-0 (PMC5995911; doi:10.1038/s41421-018-0027-0)
Supplement: Supplementary file 3 — Supplementary Table S2 [file 41421_2018_27_MOESM3_ESM.xlsx]

## Sheet: enriched diff. gene EB D6
Id	Annotation	logFC	PValue	FDR
ENSMUSG00000044338	Aplnr	14.026	2.08e-64	1.68e-62
ENSMUSG00000043008	Klhl6	13.363	2.81e-28	6.56e-27
ENSMUSG00000018973	Hoxb1	13.156	2.27e-39	8.44e-38
ENSMUSG00000018698	Lhx1	13.019	1.67e-70	1.61e-68
ENSMUSG00000068893	Sprr2a2	12.705	1.19e-24	2.32e-23
ENSMUSG00000078664	Sprr2a1	12.651	3.8e-24	7.16e-23
ENSMUSG00000023945	Slc5a7	12.011	1.35e-63	1.06e-61
ENSMUSG00000028370	Pappa	11.71	1.53e-40	5.95e-39
ENSMUSG00000018486	Wnt9b	11.475	3.1e-44	1.35e-42
ENSMUSG00000029337	Fgf5	11.384	0	0
ENSMUSG00000052821	Cysltr1	11.308	1.86e-42	7.73e-41
ENSMUSG00000028268	Gbp3	10.952	5.95e-33	1.71e-31
ENSMUSG00000047002	Msgn1	10.877	7.36e-10	5.33e-09
ENSMUSG00000027004	Frzb	10.774	1.62e-66	1.39e-64
ENSMUSG00000054727	1700013H16Rik	10.693	1.95e-35	6.13e-34
ENSMUSG00000029108	Pcdh7	10.616	1.85e-95	3.34e-93
ENSMUSG00000036306	Lzts1	10.534	4.7e-137	1.74e-134
ENSMUSG00000010797	Wnt2	10.488	1.81e-09	1.26e-08
ENSMUSG00000023959	Clic5	10.442	3.03e-29	7.36e-28
ENSMUSG00000062327	T	10.379	0	0
ENSMUSG00000043969	Emx2	10.367	1.21e-23	2.22e-22
ENSMUSG00000074445	Sprr2a3	10.329	2.04e-14	2.13e-13
ENSMUSG00000039706	Ldb2	10.289	1.47e-23	2.68e-22
ENSMUSG00000015970	Chdh	10.26	6.83e-29	1.63e-27
ENSMUSG00000024987	Cyp26a1	10.233	4.84e-89	7.42e-87
ENSMUSG00000031285	Dcx	10.187	1.96e-24	3.76e-23
ENSMUSG00000055489	Ano5	10.105	2.67e-24	5.08e-23
ENSMUSG00000036040	Adamtsl2	9.815	2.77e-10	2.07e-09
ENSMUSG00000026896	Ifih1	9.807	4.98e-19	6.93e-18
ENSMUSG00000058975	Kcnc1	9.764	9.78e-37	3.28e-35
ENSMUSG00000073424	Cyp4f15	9.725	3.09e-19	4.35e-18
ENSMUSG00000026166	Ccl20	9.655	7.42e-21	1.15e-19
ENSMUSG00000054072	Iigp1	9.581	2.07e-20	3.12e-19
ENSMUSG00000051354	Samd3	9.524	3.27e-16	3.87e-15
ENSMUSG00000016283	H2-M2	9.484	1.05e-20	1.61e-19
ENSMUSG00000051951	Xkr4	9.412	4.92e-74	5.14e-72
ENSMUSG00000038530	Rgs4	9.401	7.15e-20	1.05e-18
ENSMUSG00000026586	Prrx1	9.39	4.16e-19	5.82e-18
ENSMUSG00000071235	Vrtn	9.379	0	0
ENSMUSG00000049796	Crh	9.379	1.04e-19	1.51e-18
ENSMUSG00000037010	Apln	9.362	0	0
ENSMUSG00000053399	Adamts18	9.301	7.61e-19	1.04e-17
ENSMUSG00000061603	Akap6	9.301	8.82e-16	1.02e-14
ENSMUSG00000036913	Trim67	9.239	1.81e-193	1.45e-190
ENSMUSG00000090257	Gm4524	9.219	1.22e-12	1.12e-11
ENSMUSG00000026147	Col9a1	9.195	7.86e-16	9.12e-15
ENSMUSG00000089667	Gm15914	9.182	5.96e-10	4.36e-09
ENSMUSG00000028270	Gbp2	9.172	6.92e-114	1.77e-111
ENSMUSG00000074505	Fat3	9.1	1.01e-91	1.68e-89
ENSMUSG00000044400	Sowahd	9.053	4.97e-08	2.99e-07
ENSMUSG00000079017	Ifi27l2a	9.039	1.42e-16	1.72e-15
ENSMUSG00000048304	Slitrk3	9.025	1.41e-09	9.95e-09
ENSMUSG00000087211	1500016L03Rik	8.969	8.61e-13	7.97e-12
ENSMUSG00000002944	Cd36	8.94	1.2e-09	8.55e-09
ENSMUSG00000030544	Mesp1	8.903	8.1e-41	3.2e-39
ENSMUSG00000031179	3830417A13Rik	8.895	4.72e-15	5.17e-14
ENSMUSG00000061080	Lsamp	8.895	6.66e-10	4.84e-09
ENSMUSG00000026497	Mixl1	8.855	1.81e-163	9.01e-161
ENSMUSG00000025551	Fgf14	8.833	3.66e-12	3.21e-11
ENSMUSG00000032034	Kcnj5	8.833	6.73e-08	4e-07
ENSMUSG00000031210	Gpr165	8.785	1.1e-14	1.17e-13
ENSMUSG00000025219	Fgf8	8.755	0	0
ENSMUSG00000041797	Abca9	8.752	3.45e-12	3.03e-11
ENSMUSG00000026432	Avpr1b	8.752	1.1e-10	8.51e-10
ENSMUSG00000028269	Gbp1	8.716	2.15e-92	3.64e-90
ENSMUSG00000075588	Hoxb2	8.683	2.57e-07	1.42e-06
ENSMUSG00000067750	Khdc1a	8.665	2.44e-13	2.35e-12
ENSMUSG00000041991	Hrnr	8.647	8.81e-10	6.33e-09
ENSMUSG00000028023	Pitx2	8.635	5.12e-215	5.78e-212
ENSMUSG00000024338	Psmb8	8.624	4.09e-76	4.6e-74
ENSMUSG00000033965	Slc16a2	8.592	5.39e-207	4.96e-204
ENSMUSG00000045027	Prss22	8.535	2.5e-05	0.000104
ENSMUSG00000034755	Pcdh11x	8.516	8.08e-13	7.49e-12
ENSMUSG00000023341	Mx2	8.476	2.09e-12	1.88e-11
ENSMUSG00000068614	Actc1	8.431	4.36e-36	1.42e-34
ENSMUSG00000053930	Shisa6	8.392	1.96e-53	1.17e-51
ENSMUSG00000025321	Itgb8	8.378	4.7e-32	1.31e-30
ENSMUSG00000019880	Rspo3	8.374	3.56e-60	2.56e-58
ENSMUSG00000072874	Gm6116	8.371	4.43e-10	3.26e-09
ENSMUSG00000041552	Ptchd1	8.371	5.91e-10	4.32e-09
ENSMUSG00000019900	Rfx6	8.349	1.19e-11	1e-10
ENSMUSG00000060183	Cxcl11	8.326	9.57e-12	8.11e-11
ENSMUSG00000024401	Tnf	8.257	2.09e-10	1.58e-09
ENSMUSG00000075224	Lrrc55	8.257	6.16e-10	4.49e-09
ENSMUSG00000027524	Edn3	8.247	2.95e-26	6.22e-25
ENSMUSG00000014813	Stc1	8.238	1.33e-33	3.92e-32
ENSMUSG00000046593	Tmem215	8.209	1.22e-09	8.67e-09
ENSMUSG00000027901	Dennd2d	8.201	2.09e-36	6.86e-35
ENSMUSG00000084844	Hoxb3os	8.185	2.82e-08	1.74e-07
ENSMUSG00000071234	Tmem90a	8.179	2.78e-50	1.53e-48
ENSMUSG00000052396	Mogat2	8.134	1.1e-79	1.33e-77
ENSMUSG00000017002	Slpi	8.134	5.94e-08	3.54e-07
ENSMUSG00000051397	Tacstd2	8.113	1.28e-33	3.78e-32
ENSMUSG00000067341	H2-Eb2	8.109	2.18e-09	1.51e-08
ENSMUSG00000038192	Cer1	8.084	3.8e-25	7.53e-24
ENSMUSG00000041673	Lrrc18	8.082	2.29e-09	1.58e-08
ENSMUSG00000081977	Flg	8.055	7.14e-10	5.18e-09
ENSMUSG00000038526	Car14	8.025	2.31e-95	4.13e-93
ENSMUSG00000027219	Slc28a2	7.972	4.55e-09	3.04e-08
ENSMUSG00000041722	Khdc1c	7.972	2.8e-08	1.73e-07
ENSMUSG00000022996	Wnt10b	7.972	4.14e-08	2.51e-07
ENSMUSG00000025716	Myo3a	7.972	6.12e-07	3.2e-06
ENSMUSG00000006270	Vax1	7.932	2.38e-19	3.37e-18
ENSMUSG00000028360	Slc44a5	7.902	7.23e-61	5.33e-59
ENSMUSG00000049420	Tmem200a	7.883	1.79e-95	3.24e-93
ENSMUSG00000022425	Enpp2	7.858	1.97e-36	6.51e-35
ENSMUSG00000031963	Bmper	7.83	3.47e-25	6.88e-24
ENSMUSG00000052713	Zfp608	7.773	6.03e-216	7.14e-213
ENSMUSG00000012282	Wnt8a	7.767	5.93e-154	2.63e-151
ENSMUSG00000019647	Sema6a	7.763	1.51e-243	2.49e-240
ENSMUSG00000024600	Slc27a6	7.755	1.54e-08	9.76e-08
ENSMUSG00000000125	Wnt3	7.746	1.47e-207	1.41e-204
ENSMUSG00000009487	Otog	7.721	1.7e-08	1.08e-07
ENSMUSG00000020123	Avpr1a	7.721	4.61e-07	2.46e-06
ENSMUSG00000031673	Cdh11	7.709	2.1e-93	3.6e-91
ENSMUSG00000043531	Sorcs1	7.687	2.46e-08	1.53e-07
ENSMUSG00000026678	Rgs5	7.665	3.67e-22	6.15e-21
ENSMUSG00000024440	Pcdh12	7.651	9.88e-07	5.02e-06
ENSMUSG00000079644	Gm1110	7.615	1.27e-07	7.31e-07
ENSMUSG00000028364	Tnc	7.615	1.05e-06	5.33e-06
ENSMUSG00000039257	Vstm2b	7.61	1.87e-49	1.01e-47
ENSMUSG00000058159	T2	7.577	7.45e-08	4.39e-07
ENSMUSG00000022376	Adcy8	7.577	2.46e-05	0.000102
ENSMUSG00000045174	Fam123c	7.543	8.87e-26	1.82e-24
ENSMUSG00000032179	Bmp5	7.539	1.11e-07	6.44e-07
ENSMUSG00000079071	Gm14085	7.539	1.84e-07	1.03e-06
ENSMUSG00000054457	9430021M05Rik	7.539	2.03e-07	1.14e-06
ENSMUSG00000048763	Hoxb3	7.539	7.2e-07	3.73e-06
ENSMUSG00000084371	Gm14113	7.539	1.27e-06	6.35e-06
ENSMUSG00000037892	Pcdh18	7.538	9.35e-88	1.4e-85
ENSMUSG00000024134	Six2	7.512	9.08e-45	4.01e-43
ENSMUSG00000029309	Sparcl1	7.5	5e-07	2.66e-06
ENSMUSG00000074195	AI747448	7.5	5.71e-07	3.01e-06
ENSMUSG00000019929	Dcn	7.5	2.98e-06	1.42e-05
ENSMUSG00000059857	Ntng1	7.5	2.99e-05	0.000123
ENSMUSG00000024247	Pkdcc	7.47	4.34e-217	5.39e-214
ENSMUSG00000062751	Prss1	7.459	2.48e-07	1.37e-06
ENSMUSG00000022665	Ccdc80	7.459	1.6e-06	7.9e-06
ENSMUSG00000035528	Npffr2	7.459	5.18e-06	2.39e-05
ENSMUSG00000073012	Fnd3c2	7.434	7.21e-57	4.69e-55
ENSMUSG00000029811	Abp1	7.418	1.08e-06	5.44e-06
ENSMUSG00000036298	Slc2a13	7.418	6.53e-06	2.96e-05
ENSMUSG00000057777	Mab21l2	7.401	3.09e-83	4.27e-81
ENSMUSG00000061353	Cxcl12	7.394	1.73e-50	9.52e-49
ENSMUSG00000032537	Ephb1	7.389	2e-24	3.83e-23
ENSMUSG00000000805	Car4	7.386	2.89e-115	7.57e-113
ENSMUSG00000070312	Olfr893	7.375	8.12e-07	4.17e-06
ENSMUSG00000020155	Kcnmb1	7.375	1.22e-06	6.13e-06
ENSMUSG00000021478	Drd1a	7.375	3.45e-06	1.63e-05
ENSMUSG00000072620	Slfn2	7.331	2.31e-05	9.66e-05
ENSMUSG00000036422	Pcdh8	7.305	2.6e-110	6.03e-108
ENSMUSG00000079157	Fam155a	7.285	1.78e-06	8.75e-06
ENSMUSG00000044499	Hs3st5	7.285	3.04e-06	1.45e-05
ENSMUSG00000031410	Nxf7	7.285	8.5e-05	0.000323
ENSMUSG00000051279	Gdf6	7.256	4.13e-20	6.11e-19
ENSMUSG00000086602	Gm15609	7.238	1.82e-06	8.94e-06
ENSMUSG00000031343	Gabra3	7.222	3.54e-48	1.83e-46
ENSMUSG00000052957	Gas1	7.196	6.08e-100	1.2e-97
ENSMUSG00000029675	Eln	7.19	2.11e-06	1.03e-05
ENSMUSG00000089812	Gm15867	7.19	6.77e-06	3.06e-05
ENSMUSG00000001494	Sost	7.19	1.02e-05	4.46e-05
ENSMUSG00000016087	Fli1	7.19	0.00541	0.0142
ENSMUSG00000016179	Camk1g	7.183	5.61e-47	2.78e-45
ENSMUSG00000048562	Sp8	7.167	1.02e-199	8.48e-197
ENSMUSG00000082063	Gm12993	7.14	4e-06	1.87e-05
ENSMUSG00000031738	Irx6	7.14	4.01e-06	1.88e-05
ENSMUSG00000067614	Krt86	7.14	0.00598	0.0156
ENSMUSG00000071475	Rpl21-ps5	7.087	1.03e-05	4.52e-05
ENSMUSG00000061762	Tac1	7.087	4.24e-05	0.00017
ENSMUSG00000040605	Bace2	7.068	7.56e-11	5.96e-10
ENSMUSG00000044288	Cnr1	7.057	5.26e-40	2.01e-38
ENSMUSG00000046169	Adamts6	7.054	1.69e-35	5.34e-34
ENSMUSG00000033737	Fndc3c1	7.043	1.64e-278	3.14e-275
ENSMUSG00000068463	B630019A10Rik	7.033	7.04e-06	3.17e-05
ENSMUSG00000025927	Tfap2b	7.033	9.33e-06	4.13e-05
ENSMUSG00000079859	Gm13275	7.033	1.91e-05	8.1e-05
ENSMUSG00000078164	Gm4392	7.033	1.91e-05	8.11e-05
ENSMUSG00000036192	Rorb	7.033	1.92e-05	8.12e-05
ENSMUSG00000039098	Gm9767	7.015	1.47e-20	2.24e-19
ENSMUSG00000091861	Flg	6.977	2.3e-05	9.64e-05
ENSMUSG00000086126	5730457N03Rik	6.96	4.1e-63	3.19e-61
ENSMUSG00000070867	Gm12824	6.935	6.6e-29	1.58e-27
ENSMUSG00000023206	Il15ra	6.924	3.73e-27	8.17e-26
ENSMUSG00000085007	Gm11549	6.923	2.41e-33	7.01e-32
ENSMUSG00000073785	Krtap5-5	6.919	1.67e-05	7.15e-05
ENSMUSG00000033910	Gucy1a3	6.919	1.71e-05	7.31e-05
ENSMUSG00000050587	Lrrc4c	6.919	2.01e-05	8.48e-05
ENSMUSG00000012187	Mogat1	6.919	2.72e-05	0.000112
ENSMUSG00000048699	4732456N10Rik	6.919	4.4e-05	0.000176
ENSMUSG00000075304	Sp5	6.899	1.28e-134	4.61e-132
ENSMUSG00000030930	Chst15	6.873	2.34e-151	1e-148
ENSMUSG00000046618	Olfml2a	6.87	5.34e-46	2.52e-44
ENSMUSG00000005836	Gata6	6.863	1.92e-48	9.95e-47
ENSMUSG00000028755	Cda	6.861	3.69e-40	1.42e-38
ENSMUSG00000059334	Zfp36l3	6.858	3.51e-69	3.27e-67
ENSMUSG00000029868	Trpv6	6.858	2.47e-05	0.000103
ENSMUSG00000039691	Tspan10	6.858	2.78e-05	0.000115
ENSMUSG00000041688	Amot	6.835	2.55e-137	9.61e-135
ENSMUSG00000024798	Htr7	6.835	6.24e-27	1.36e-25
ENSMUSG00000050423	Ppp1r3g	6.824	4.53e-27	9.91e-26
ENSMUSG00000009394	Syn2	6.794	3.72e-05	0.000151
ENSMUSG00000026308	Klhl30	6.794	6.44e-05	0.00025
ENSMUSG00000081778	Gm6325	6.782	4.71e-46	2.24e-44
ENSMUSG00000031129	Slc9a9	6.773	7.84e-18	1.01e-16
ENSMUSG00000029231	Pdgfra	6.77	4.74e-38	1.68e-36
ENSMUSG00000024868	Dkk1	6.768	6.36e-32	1.76e-30
ENSMUSG00000029859	Epha1	6.733	0	0
ENSMUSG00000000617	Grm6	6.728	5.29e-25	1.04e-23
ENSMUSG00000092163	Flg	6.728	0.000131	0.000481
ENSMUSG00000000435	Myf5	6.728	0.000328	0.00112
ENSMUSG00000044071	Fam19a2	6.728	0.000573	0.00188
ENSMUSG00000032625	Thsd7a	6.708	6.93e-74	7.2e-72
ENSMUSG00000069378	Prdm6	6.697	6.4e-13	5.98e-12
ENSMUSG00000027797	Dclk1	6.694	1.52e-95	2.78e-93
ENSMUSG00000085773	Gm16233	6.668	2.82e-33	8.17e-32
ENSMUSG00000022367	Has2	6.663	7.06e-126	2.22e-123
ENSMUSG00000085980	Gm12408	6.658	8.97e-05	0.00034
ENSMUSG00000091340	Flg	6.658	9.53e-05	0.00036
ENSMUSG00000087375	B230323A14Rik	6.658	9.69e-05	0.000365
ENSMUSG00000046317	BC107364	6.658	0.00012	0.000445
ENSMUSG00000086541	Has2as	6.658	0.000167	0.000603
ENSMUSG00000075330	A930003A15Rik	6.658	0.000418	0.00141
ENSMUSG00000085122	4933404K08Rik	6.658	0.0136	0.0323
ENSMUSG00000093533	Vmn2r-ps119	6.658	0.0137	0.0326
ENSMUSG00000083072	Gm13668	6.658	0.0137	0.0326
ENSMUSG00000059246	Foxb1	6.656	1.77e-36	5.89e-35
ENSMUSG00000029646	Cdx2	6.654	2.63e-69	2.47e-67
ENSMUSG00000010311	Optc	6.614	5.24e-20	7.72e-19
ENSMUSG00000070366	Ppapdc1a	6.585	0.000143	0.000524
ENSMUSG00000082618	Gm14852	6.585	0.0003	0.00103
ENSMUSG00000079012	Serpina3m	6.585	0.000476	0.00159
ENSMUSG00000019905	Gprc6a	6.585	0.000799	0.00255
ENSMUSG00000035692	Isg15	6.578	2.56e-18	3.41e-17
ENSMUSG00000018924	Alox15	6.571	3.42e-94	5.94e-92
ENSMUSG00000043897	Vmn2r2	6.547	5.92e-14	5.95e-13
ENSMUSG00000000385	Tmprss2	6.517	1.85e-27	4.11e-26
ENSMUSG00000074881	Mageb3	6.508	0.000373	0.00127
ENSMUSG00000052516	Robo2	6.508	0.000392	0.00133
ENSMUSG00000052920	Prkg1	6.508	0.000606	0.00198
ENSMUSG00000066682	Pilrb2	6.508	0.00311	0.00866
ENSMUSG00000048450	Msx1	6.504	2.48e-75	2.72e-73
ENSMUSG00000053897	Slc39a8	6.492	3.42e-104	7.2e-102
ENSMUSG00000031273	Col4a6	6.478	2.28e-29	5.57e-28
ENSMUSG00000019874	Fabp7	6.474	2.79e-35	8.75e-34
ENSMUSG00000032446	Eomes	6.452	3.97e-298	8.98e-295
ENSMUSG00000037529	Prss40	6.426	0.000484	0.00161
ENSMUSG00000034689	4921530L21Rik	6.426	0.000484	0.00161
ENSMUSG00000026043	Col3a1	6.426	0.00071	0.00229
ENSMUSG00000019909	Fam162b	6.426	0.000742	0.00238
ENSMUSG00000078925	D030018L15Rik	6.426	0.00119	0.00364
ENSMUSG00000052572	Dlg2	6.426	0.00203	0.0059
ENSMUSG00000058400	Qrfpr	6.426	0.00362	0.00995
ENSMUSG00000026124	Cfc1	6.405	1.61e-12	1.46e-11
ENSMUSG00000063760	Rnf217	6.381	1.45e-57	9.77e-56
ENSMUSG00000054675	Tmem119	6.378	2.42e-58	1.67e-56
ENSMUSG00000009734	Pou6f2	6.369	8.78e-10	6.31e-09
ENSMUSG00000036169	Sostdc1	6.34	0.000503	0.00167
ENSMUSG00000091295	Flg	6.34	0.000545	0.0018
ENSMUSG00000029664	Tfpi2	6.34	0.000657	0.00213
ENSMUSG00000029380	Cxcl1	6.34	0.000678	0.00219
ENSMUSG00000026832	Cytip	6.34	0.00141	0.00425
ENSMUSG00000022025	Lect1	6.34	0.00141	0.00425
ENSMUSG00000036357	Gpr101	6.34	0.00147	0.00441
ENSMUSG00000032303	Chrna3	6.34	0.0043	0.0116
ENSMUSG00000091162	Gm7677	6.334	3.7e-27	8.11e-26
ENSMUSG00000023886	Smoc2	6.324	4.23e-19	5.92e-18
ENSMUSG00000041482	Fam38b	6.312	3.86e-83	5.25e-81
ENSMUSG00000027985	Lef1	6.299	2.18e-129	7.3e-127
ENSMUSG00000027978	Prss12	6.279	6.02e-06	2.75e-05
ENSMUSG00000054626	Xlr	6.266	5.76e-35	1.78e-33
ENSMUSG00000064682	U2	6.248	0.000933	0.00293
ENSMUSG00000030365	Clec2i	6.248	0.0012	0.00368
ENSMUSG00000047497	Adamts12	6.248	0.00125	0.00381
ENSMUSG00000061723	Tnnt3	6.248	0.00178	0.00525
ENSMUSG00000085135	Gm13713	6.248	0.00289	0.00811
ENSMUSG00000086764	4930527A07Rik	6.248	0.00299	0.00838
ENSMUSG00000005883	Spo11	6.248	0.0053	0.014
ENSMUSG00000081543	Gm12733	6.248	0.0053	0.014
ENSMUSG00000024304	Cdh2	6.247	2.98e-57	1.97e-55
ENSMUSG00000039607	Rbms3	6.232	9.68e-14	9.61e-13
ENSMUSG00000029563	Foxp2	6.174	1.58e-22	2.71e-21
ENSMUSG00000073405	C920025E04Rik	6.151	1.32e-48	6.93e-47
ENSMUSG00000087274	1010001N08Rik	6.15	5.64e-07	2.97e-06
ENSMUSG00000087118	Gm16793	6.15	0.00162	0.00483
ENSMUSG00000073586	Gm10543	6.15	0.00162	0.00483
ENSMUSG00000052581	Lrrtm4	6.15	0.00235	0.00675
ENSMUSG00000063727	Tnfrsf11b	6.15	0.00369	0.0101
ENSMUSG00000074674	Gm10742	6.15	0.00621	0.0161
ENSMUSG00000036198	Arhgap36	6.135	1.74e-24	3.35e-23
ENSMUSG00000005503	Evx1	6.133	3.7e-108	8.36e-106
ENSMUSG00000018819	Lsp1	6.118	9.29e-20	1.35e-18
ENSMUSG00000071042	Rasgrp3	6.118	4.44e-15	4.87e-14
ENSMUSG00000057816	1700007G11Rik	6.115	5.33e-12	4.6e-11
ENSMUSG00000026163	Sphkap	6.098	2.17e-28	5.08e-27
ENSMUSG00000085992	Gm11515	6.044	0.00196	0.00572
ENSMUSG00000063142	Kcnma1	6.044	0.00196	0.00572
ENSMUSG00000046219	C230012O17Rik	6.044	0.00196	0.00572
ENSMUSG00000027748	Trpc4	6.044	0.00197	0.00575
ENSMUSG00000041644	Slc5a12	6.044	0.00227	0.00653
ENSMUSG00000049866	Arl4c	6.041	7.56e-168	4.18e-165
ENSMUSG00000040280	Ndufa4l2	6.036	1.3e-27	2.92e-26
ENSMUSG00000031209	Heph	6.034	1.49e-21	2.4e-20
ENSMUSG00000027030	Stk39	6.018	5.71e-100	1.14e-97
ENSMUSG00000050640	Tmem150c	6.016	1.28e-33	3.78e-32
ENSMUSG00000007805	Twist2	6.014	3.46e-17	4.31e-16
ENSMUSG00000069763	Tmem100	6.002	3.32e-26	6.98e-25
ENSMUSG00000042961	Egflam	5.973	3.22e-17	4.01e-16
ENSMUSG00000083814	Gm5133	5.973	8.77e-15	9.39e-14
ENSMUSG00000028584	Lrrc38	5.97	1.34e-11	1.12e-10
ENSMUSG00000043518	Rai2	5.967	9.83e-27	2.13e-25
ENSMUSG00000085015	Gm14424	5.931	0.00303	0.00847
ENSMUSG00000041559	Fmod	5.931	0.00303	0.00847
ENSMUSG00000044534	Ccbp2	5.931	0.00303	0.00847
ENSMUSG00000038700	Hoxb5	5.931	0.00303	0.00847
ENSMUSG00000015829	Tnr	5.931	0.00304	0.00848
ENSMUSG00000082789	Gm13284	5.931	0.00323	0.00896
ENSMUSG00000004837	Grap	5.931	0.00323	0.00896
ENSMUSG00000086141	9030622O22Rik	5.931	0.00324	0.00899
ENSMUSG00000026285	Pdcd1	5.931	0.00415	0.0112
ENSMUSG00000085544	A930024N18Rik	5.931	0.00579	0.0151
ENSMUSG00000090379	Gm8229	5.931	0.00579	0.0151
ENSMUSG00000061816	Myl1	5.931	0.00579	0.0151
ENSMUSG00000053519	Kcnip1	5.931	0.00943	0.0234
ENSMUSG00000024411	Aqp4	5.931	0.00968	0.0239
ENSMUSG00000050295	Foxc1	5.917	3.34e-19	4.69e-18
ENSMUSG00000037347	Chst7	5.907	1.83e-40	7.11e-39
ENSMUSG00000043165	Lor	5.903	2.81e-46	1.34e-44
ENSMUSG00000021765	Fst	5.882	4.09e-306	1.02e-302
ENSMUSG00000031342	Gpm6b	5.88	9.66e-74	9.96e-72
ENSMUSG00000052248	Gm13476	5.876	3.3e-16	3.9e-15
ENSMUSG00000037025	Foxa2	5.872	1.6e-100	3.26e-98
ENSMUSG00000022054	Nefm	5.856	5.11e-122	1.46e-119
ENSMUSG00000063268	Parp10	5.854	3.17e-81	4e-79
ENSMUSG00000036030	Prtg	5.833	7.96e-152	3.47e-149
ENSMUSG00000091705	H2-Q2	5.818	1.19e-22	2.05e-21
ENSMUSG00000053141	Ptprt	5.812	1.09e-37	3.81e-36
ENSMUSG00000073467	6530411M01Rik	5.807	0.00487	0.013
ENSMUSG00000086398	Gm15639	5.807	0.00487	0.013
ENSMUSG00000059089	Fcgr4	5.807	0.00487	0.013
ENSMUSG00000046178	Nxph1	5.807	0.00487	0.013
ENSMUSG00000028328	Tmod1	5.807	0.00488	0.013
ENSMUSG00000082596	Gm14227	5.807	0.0049	0.013
ENSMUSG00000013083	2200002J24Rik	5.807	0.00566	0.0148
ENSMUSG00000041324	Inhba	5.807	0.00567	0.0148
ENSMUSG00000030226	Lmo3	5.807	0.00567	0.0148
ENSMUSG00000086905	Gm13716	5.807	0.00575	0.015
ENSMUSG00000031535	Dkk4	5.807	0.00784	0.0198
ENSMUSG00000086711	Gm15482	5.807	0.00784	0.0198
ENSMUSG00000075804	n-R5s149	5.807	0.0122	0.0294
ENSMUSG00000052013	Btla	5.806	2.85e-45	1.29e-43
ENSMUSG00000031517	Gpm6a	5.778	1.53e-29	3.76e-28
ENSMUSG00000047992	Fam69c	5.772	2.6e-13	2.5e-12
ENSMUSG00000021071	Trim9	5.751	1.24e-07	7.11e-07
ENSMUSG00000024647	Cbln2	5.725	8.86e-46	4.17e-44
ENSMUSG00000031155	Pim2	5.717	6.7e-165	3.47e-162
ENSMUSG00000060487	Samd5	5.715	6.86e-47	3.38e-45
ENSMUSG00000054951	9130008F23Rik	5.706	2.9e-23	5.21e-22
ENSMUSG00000062184	Hs6st2	5.689	5.18e-96	9.6e-94
ENSMUSG00000045555	9030224M15Rik	5.672	1.03e-18	1.4e-17
ENSMUSG00000073090	Gm7932	5.672	0.00778	0.0197
ENSMUSG00000063260	Syt10	5.672	0.00778	0.0197
ENSMUSG00000004894	Hapln2	5.672	0.00778	0.0197
ENSMUSG00000011171	Vipr2	5.672	0.00778	0.0197
ENSMUSG00000083537	Gm14942	5.672	0.00839	0.021
ENSMUSG00000039714	Cplx3	5.672	0.00839	0.021
ENSMUSG00000027965	Olfm3	5.672	0.00839	0.021
ENSMUSG00000058119	Gm5771	5.672	0.00839	0.021
ENSMUSG00000026205	Slc23a3	5.672	0.0084	0.021
ENSMUSG00000067023	Gm626	5.672	0.00845	0.0212
ENSMUSG00000060780	Lrrtm1	5.672	0.00846	0.0212
ENSMUSG00000040061	Plcb2	5.672	0.00846	0.0212
ENSMUSG00000035270	Impg2	5.672	0.00847	0.0212
ENSMUSG00000029260	Ugt2b34	5.672	0.00847	0.0212
ENSMUSG00000016493	Cd46	5.672	0.0106	0.026
ENSMUSG00000046561	Arsj	5.672	0.0106	0.026
ENSMUSG00000086166	Gm14342	5.672	0.0106	0.026
ENSMUSG00000087022	9130024F11Rik	5.672	0.0157	0.0366
ENSMUSG00000042265	Trem1	5.672	0.0157	0.0367
ENSMUSG00000021791	Dydc2	5.672	0.0157	0.0367
ENSMUSG00000047343	A530098C11Rik	5.672	0.0159	0.0372
ENSMUSG00000035811	Ugt2b35	5.672	0.0159	0.0372
ENSMUSG00000063564	Col23a1	5.666	9.47e-19	1.29e-17
ENSMUSG00000029338	Antxr2	5.663	5.92e-38	2.09e-36
ENSMUSG00000068547	Clca6	5.659	2.66e-20	3.98e-19
ENSMUSG00000029561	Oasl2	5.645	4.35e-25	8.61e-24
ENSMUSG00000039904	Gpr37	5.633	1.27e-13	1.25e-12
ENSMUSG00000058571	Gpc6	5.625	1.34e-72	1.34e-70
ENSMUSG00000014602	Kif1a	5.622	1.36e-117	3.71e-115
ENSMUSG00000022296	Baalc	5.607	1.47e-08	9.35e-08
ENSMUSG00000046532	Ar	5.602	1.38e-27	3.11e-26
ENSMUSG00000028716	Pdzk1ip1	5.6	1.49e-09	1.05e-08
ENSMUSG00000063873	Slc24a3	5.6	4.6e-07	2.46e-06
ENSMUSG00000075020	E530001K10Rik	5.593	2.38e-09	1.64e-08
ENSMUSG00000036158	Prickle1	5.587	7.9e-240	1.23e-236
ENSMUSG00000047085	Lrrc4b	5.564	3.28e-28	7.59e-27
ENSMUSG00000033717	Adra2a	5.557	3.12e-16	3.7e-15
ENSMUSG00000061143	Maml3	5.544	7.4e-89	1.13e-86
ENSMUSG00000032380	Dapk2	5.538	1.63e-47	8.29e-46
ENSMUSG00000028148	Them5	5.536	5.22e-21	8.18e-20
ENSMUSG00000051851	Cxx1c	5.533	2.67e-112	6.5e-110
ENSMUSG00000029086	Prom1	5.529	9.42e-165	4.78e-162
ENSMUSG00000028532	Cachd1	5.526	5.82e-187	4.25e-184
ENSMUSG00000054196	Cthrc1	5.525	2.76e-54	1.7e-52
ENSMUSG00000087535	D930049A15Rik	5.524	0.013	0.031
ENSMUSG00000086308	G630016G05Rik	5.524	0.013	0.031
ENSMUSG00000084923	Gm15611	5.524	0.013	0.0311
ENSMUSG00000079045	Gm17566	5.524	0.013	0.0311
ENSMUSG00000024669	Cd5	5.524	0.013	0.0311
ENSMUSG00000062778	Chia	5.524	0.013	0.0311
ENSMUSG00000022894	Adamts5	5.524	0.013	0.0311
ENSMUSG00000089859	Gm13769	5.524	0.013	0.0311
ENSMUSG00000075064	Olfr1506	5.524	0.013	0.0311
ENSMUSG00000071489	Ptgdr	5.524	0.013	0.0311
ENSMUSG00000060371	Caln1	5.524	0.013	0.0311
ENSMUSG00000045777	6330512M04Rik	5.524	0.013	0.0311
ENSMUSG00000041550	Serpina5	5.524	0.013	0.0311
ENSMUSG00000087420	Gm6277	5.524	0.0151	0.0356
ENSMUSG00000092083	Kcnb2	5.524	0.0153	0.0359
ENSMUSG00000085076	Gm16762	5.524	0.0153	0.0359
ENSMUSG00000040724	Kcna2	5.524	0.0153	0.0359
ENSMUSG00000068037	Mas1	5.524	0.0208	0.0472
ENSMUSG00000090113	Nhlrc4	5.524	0.0211	0.0477
ENSMUSG00000081189	Gm12725	5.524	0.0211	0.0477
ENSMUSG00000084772	Gm15473	5.524	0.0211	0.0477
ENSMUSG00000035923	Myf6	5.524	0.0211	0.0477
ENSMUSG00000038168	Leprel1	5.521	3.23e-19	4.54e-18
ENSMUSG00000036790	Slitrk2	5.516	1.95e-30	5.04e-29
ENSMUSG00000021209	Ppp4r4	5.515	7.15e-125	2.17e-122
ENSMUSG00000023367	Tmem176a	5.503	1.14e-22	1.97e-21
ENSMUSG00000024172	St6gal2	5.483	6.41e-92	1.08e-89
ENSMUSG00000028150	Rorc	5.474	1.98e-22	3.38e-21
ENSMUSG00000040253	Gbp7	5.457	1.66e-27	3.71e-26
ENSMUSG00000025185	Loxl4	5.416	2.95e-21	4.69e-20
ENSMUSG00000015484	Fam163a	5.415	1.45e-10	1.11e-09
ENSMUSG00000021095	Gsc	5.414	4.8e-55	2.98e-53
ENSMUSG00000085795	Zfp703	5.412	2.66e-40	1.02e-38
ENSMUSG00000081512	Gm15821	5.387	1.33e-08	8.49e-08
ENSMUSG00000024339	Tap2	5.386	2.22e-48	1.15e-46
ENSMUSG00000029798	Herc6	5.382	4.26e-19	5.95e-18
ENSMUSG00000025597	Klhl4	5.371	1.3e-15	1.49e-14
ENSMUSG00000039683	Sdk1	5.366	7.29e-27	1.58e-25
ENSMUSG00000072918	1700022K14Rik	5.358	0.0212	0.0478
ENSMUSG00000071679	Zcchc16	5.358	0.0212	0.0479
ENSMUSG00000020524	Gria1	5.358	0.0212	0.0479
ENSMUSG00000042607	Asb4	5.356	9.37e-19	1.28e-17
ENSMUSG00000033278	Ptprm	5.353	1.58e-27	3.53e-26
ENSMUSG00000027716	Trpc3	5.352	9.16e-18	1.18e-16
ENSMUSG00000087150	BC064078	5.342	1.81e-24	3.48e-23
ENSMUSG00000052504	Epha3	5.341	3.32e-10	2.46e-09
ENSMUSG00000090164	BC035044	5.325	8.71e-11	6.83e-10
ENSMUSG00000039546	Ajap1	5.319	2.88e-59	2.02e-57
ENSMUSG00000024063	Lbh	5.315	6.53e-65	5.37e-63
ENSMUSG00000039405	Prss23	5.311	4.02e-35	1.25e-33
ENSMUSG00000028525	Pde4b	5.299	2.56e-32	7.22e-31
ENSMUSG00000060559	Gm10083	5.298	4.77e-08	2.88e-07
ENSMUSG00000019779	Frk	5.298	1.34e-07	7.64e-07
ENSMUSG00000045534	Kcna5	5.293	3.07e-23	5.51e-22
ENSMUSG00000040310	Alx4	5.282	1.54e-13	1.5e-12
ENSMUSG00000014599	Csf1	5.278	8.92e-36	2.85e-34
ENSMUSG00000038156	Spon1	5.278	2.26e-33	6.58e-32
ENSMUSG00000045382	Cxcr4	5.268	1.09e-15	1.25e-14
ENSMUSG00000031551	Ido1	5.267	4.83e-08	2.91e-07
ENSMUSG00000044674	Fzd1	5.265	9.72e-40	3.65e-38
ENSMUSG00000031734	Irx3	5.259	8.55e-26	1.75e-24
ENSMUSG00000026141	Col19a1	5.258	2.39e-07	1.32e-06
ENSMUSG00000038523	1700003F12Rik	5.255	2.3e-29	5.63e-28
ENSMUSG00000022231	Sema5a	5.254	7.27e-61	5.34e-59
ENSMUSG00000043753	Dmrta1	5.253	9.53e-18	1.23e-16
ENSMUSG00000030107	Usp18	5.253	3.07e-08	1.89e-07
ENSMUSG00000001349	Cnn1	5.252	1.51e-68	1.38e-66
ENSMUSG00000025789	St8sia2	5.244	1.02e-12	9.39e-12
ENSMUSG00000035109	Shc4	5.241	9.95e-56	6.34e-54
ENSMUSG00000058620	Adra2b	5.241	2.69e-24	5.11e-23
ENSMUSG00000015843	Rxrg	5.239	2.3e-97	4.4e-95
ENSMUSG00000029810	Tmem176b	5.227	4.7e-30	1.19e-28
ENSMUSG00000031737	Irx5	5.219	1.91e-22	3.26e-21
ENSMUSG00000031636	Pdlim3	5.211	1.96e-41	7.84e-40
ENSMUSG00000050541	Adra1b	5.206	0.000169	0.00061
ENSMUSG00000042514	Klhl14	5.189	4.19e-18	5.52e-17
ENSMUSG00000046688	Tifa	5.188	1.35e-11	1.13e-10
ENSMUSG00000053747	Sox14	5.188	4.77e-11	3.84e-10
ENSMUSG00000021943	Gdf10	5.188	2.63e-07	1.45e-06
ENSMUSG00000022747	St3gal6	5.186	4.61e-34	1.38e-32
ENSMUSG00000027200	Sema6d	5.185	3.04e-16	3.61e-15
ENSMUSG00000035456	Prdm8	5.181	6.1e-20	8.95e-19
ENSMUSG00000022321	Cdh10	5.172	2.56e-35	8.05e-34
ENSMUSG00000056258	Kcnq3	5.161	1.33e-22	2.29e-21
ENSMUSG00000042429	Adora1	5.16	1.46e-42	6.08e-41
ENSMUSG00000022375	Lrrc6	5.136	3.83e-06	1.8e-05
ENSMUSG00000023903	Mmp25	5.129	5.24e-61	3.89e-59
ENSMUSG00000029648	Flt1	5.123	6.14e-70	5.86e-68
ENSMUSG00000042812	Foxf1a	5.106	1.77e-06	8.7e-06
ENSMUSG00000050511	Oprd1	5.078	1.01e-22	1.76e-21
ENSMUSG00000029189	Sel1l3	5.035	2.07e-34	6.26e-33
ENSMUSG00000034810	Scn7a	5.03	6.1e-07	3.19e-06
ENSMUSG00000021411	1300014I06Rik	5.024	2.83e-37	9.71e-36
ENSMUSG00000041272	Tox	5.021	4.34e-31	1.16e-29
ENSMUSG00000046634	Pkd1l1	5.019	1.42e-13	1.39e-12
ENSMUSG00000023964	Calcr	5.002	7.48e-35	2.3e-33
