# Supplementary material for: Gas41 links histone acetylation to H2A.Z deposition and maintenance of embryonic stem cell identity
Source: Cell Discov. 2018 Jun 12;4:28. doi: 10.1038/s41421-018-0027-0 (PMC5995911; doi:10.1038/s41421-018-0027-0)
Supplement: Supplementary file 4 — Supplementary Table S3 [file 41421_2018_27_MOESM4_ESM.xlsx]

## Sheet: H2AZ_peaks
chrom	start	end	Peak_ID	–10*log10Pvalue	within_genebody	nearest_TSS	distances
chr1	3174757	3176649	MACS_peak_3	215.9	none	Xkr4	485876
chr1	3240724	3242114	MACS_peak_4	143.41	Xkr4	Xkr4	420160
chr1	3301283	3302079	MACS_peak_6	203.09	Xkr4	Xkr4	359898
chr1	3325007	3326066	MACS_peak_7	177.17	Xkr4	Xkr4	336043
chr1	3350950	3351991	MACS_peak_8	160.28	Xkr4	Xkr4,Rp1	310109998925
chr1	3521407	3522663	MACS_peak_10	788.25	Xkr4	Xkr4,Rp1,Sox17	1.39545e+17
chr1	3546566	3547305	MACS_peak_11	82.17	Xkr4	Xkr4,Rp1,Sox17	1.14645e+17
chr1	3573779	3574757	MACS_peak_12	118.66	Xkr4	Xkr4,Rp1,Sox17	8.73118e+16
chr1	3611862	3612988	MACS_peak_13	153.22	Xkr4	Xkr4,Rp1,Sox17	4.91547e+16
chr1	3660346	3662956	MACS_peak_14	3100	none	Xkr4,Rp1,Sox17	-72688744825784
chr1	3744132	3745275	MACS_peak_15	135.77	none	Xkr4,Rp1,Sox17	-8.31246e+16
chr1	3842083	3843621	MACS_peak_17	1255.25	none	Xkr4,Rp1,Sox17	-1.81274e+17
chr1	3867912	3868839	MACS_peak_18	138.11	none	Xkr4,Rp1,Sox17	-2.06796e+17
chr1	3905269	3906473	MACS_peak_19	258.41	none	Xkr4,Rp1,Sox17	-2.44292e+17
chr1	4028671	4029631	MACS_peak_26	86.24	none	Rp1,Xkr4,Sox17	321244,-367572,458284
chr1	4132144	4133050	MACS_peak_29	94.64	none	Rp1,Sox17,Xkr4	217798,354838,-471018
chr1	4165973	4167050	MACS_peak_30	102.18	none	Rp1,Sox17,Xkr4	183884,320924,-504932
chr1	4177391	4178415	MACS_peak_31	119.78	none	Rp1,Sox17,Xkr4	172492,309532,-516324
chr1	4245611	4247052	MACS_peak_32	300.93	none	Rp1,Sox17,Mrpl15	1.04064e+17
chr1	4248689	4250782	MACS_peak_34	313.15	none	Rp1,Sox17,Mrpl15	1.0066e+17
chr1	4341936	4343171	MACS_peak_35	384.62	Rp1	Rp1,Sox17,Mrpl15	7842144882433250
chr1	4384629	4385637	MACS_peak_36	167.32	Rp1	Rp1,Sox17,Mrpl15	1.41891e+16
chr1	4402249	4403194	MACS_peak_37	144.54	none	Rp1,Sox17,Mrpl15	-339984714373086
chr1	4414506	4416319	MACS_peak_39	134.43	none	Rp1,Sox17,Mrpl15	-1609072023360390
chr1	4444619	4445371	MACS_peak_41	80.02	none	Sox17,Rp1,Mrpl15	42440,-45673,330812
chr1	4446248	4447462	MACS_peak_42	321.28	none	Sox17,Rp1,Mrpl15	40580,-47533,328952
chr1	4460663	4462345	MACS_peak_43	480.67	none	Sox17,Rp1,Mrpl15	25931,-62182,314303
chr1	4468989	4470335	MACS_peak_44	273.74	none	Sox17,Rp1,Mrpl15	17773,-70340,306145
chr1	4481491	4484135	MACS_peak_45	3100	Sox17	Sox17,Rp1,Mrpl15	4622,-83491,292994
chr1	4486000	4488337	MACS_peak_46	1631.71	Sox17	Sox17,Rp1,Mrpl15	267,-87846,288639
chr1	4512486	4513908	MACS_peak_48	487.38	none	Sox17,Rp1,Mrpl15	-25762,-113875,262610
chr1	4514369	4517224	MACS_peak_49	1216.45	none	Sox17,Rp1,Mrpl15	-28361,-116474,260011
chr1	4533627	4534846	MACS_peak_50	429.95	none	Sox17,Rp1,Mrpl15	-46801,-134914,241571
chr1	4541033	4541985	MACS_peak_51	104.83	none	Sox17,Rp1,Mrpl15	-54074,-142187,234298
chr1	4561077	4562612	MACS_peak_53	2190.08	none	Sox17,Rp1,Mrpl15	-74409,-162522,213963
chr1	4569397	4570442	MACS_peak_54	90.26	none	Sox17,Rp1,Mrpl15	-82484,-170597,205888
chr1	4580593	4582054	MACS_peak_56	775.89	none	Sox17,Rp1,Mrpl15	-93888,-182001,194484
chr1	4599852	4601012	MACS_peak_59	264.13	none	Sox17,Mrpl15,Lypla1	-112997,175375,-197541
chr1	4603181	4604851	MACS_peak_60	155.12	none	Sox17,Mrpl15,Lypla1	-116581,171791,-193957
chr1	4605433	4606685	MACS_peak_61	117.71	none	Sox17,Mrpl15,Lypla1	-118624,169748,-191914
chr1	4621200	4622336	MACS_peak_62	123.29	none	Sox17,Mrpl15,Lypla1	-134333,154039,-176205
chr1	4634951	4636259	MACS_peak_63	186.46	none	Mrpl15,Sox17,Lypla1	140202,-148170,-162368
chr1	4643485	4644946	MACS_peak_64	569.48	none	Mrpl15,Lypla1,Sox17	131592,-153758,-156780
chr1	4649940	4651279	MACS_peak_65	147.47	none	Mrpl15,Lypla1,Sox17	125198,-147364,-163174
chr1	4677732	4679959	MACS_peak_67	2629.06	none	Mrpl15,Lypla1,Tcea1	96962,-119128,-168929
chr1	4756352	4758106	MACS_peak_68	203.36	none	Mrpl15,Lypla1,Tcea1	18578,-40744,-90545
chr1	4775098	4776321	MACS_peak_69	415.08	Mrpl15	Mrpl15,Lypla1,Tcea1	98,-22264,-72065
chr1	4797327	4798620	MACS_peak_70	1019.6	Lypla1	Lypla1,Mrpl15,Tcea1	0,-22166,-49801
chr1	4841766	4843296	MACS_peak_71	142.77	none	Tcea1,Lypla1,Mrpl15	-5243,44558,-66724
chr1	4847153	4848832	MACS_peak_72	808.05	Tcea1	Tcea1,Lypla1,Mrpl15	218,50019,-72185
chr1	4901613	4902693	MACS_peak_73	137.8	Rgs20	Tcea1,Lypla1,Rgs20	5.37451e+16
chr1	4904262	4905370	MACS_peak_74	128.08	Rgs20	Tcea1,Rgs20,Lypla1	5.64081e+16
chr1	4913657	4914566	MACS_peak_75	196.24	Rgs20	Tcea1,Rgs20,Lypla1	6570394704116130
chr1	4936850	4937884	MACS_peak_77	733.06	Rgs20	Rgs20,Tcea1,Atp6v1h	71448,88959,-135886
chr1	5007747	5011628	MACS_peak_79	3100	Rgs20	Rgs20,Atp6v1h,Tcea1	-67,-63566,161279
chr1	5012574	5014520	MACS_peak_80	1716.98	Rgs20	Rgs20,Atp6v1h,Tcea1	-3927,-59706,165139
chr1	5030564	5031480	MACS_peak_81	80.31	Rgs20	Rgs20,Atp6v1h,Tcea1	-21402,-42231,182614
chr1	5036153	5037534	MACS_peak_82	829.88	Rgs20	Rgs20,Atp6v1h,Tcea1	23523,-36410,188435
chr1	5059861	5060877	MACS_peak_84	86.28	none	Rgs20,Atp6v1h,Tcea1	-3,-12884,211961
chr1	5072649	5074006	MACS_peak_85	1016.56	Atp6v1h	Atp6v1h,Rgs20,Tcea1	74,-12961,224919
chr1	5159958	5161651	MACS_peak_86	1157.58	none	Atp6v1h,Rgs20,Tcea1	87551,-100438,312396
chr1	5173008	5174114	MACS_peak_88	101.98	none	Atp6v1h,Rgs20,Tcea1	100308,-113195,325153
chr1	5178672	5180122	MACS_peak_89	357.22	none	Atp6v1h,Rgs20,Tcea1	106144,-119031,330989
chr1	5196627	5197846	MACS_peak_90	199.91	none	Atp6v1h,Rgs20,Tcea1	123983,-136870,348828
chr1	5205850	5206670	MACS_peak_91	100.23	none	Atp6v1h,Rgs20,Tcea1	133007,-145894,357852
chr1	5215809	5216803	MACS_peak_92	106.76	none	Atp6v1h,Rgs20,Oprk1	143053,-155940,-362267
chr1	5218674	5219636	MACS_peak_93	121.56	none	Atp6v1h,Rgs20,Oprk1	145902,-158789,-359418
chr1	5222873	5223686	MACS_peak_94	87.75	none	Atp6v1h,Rgs20,Oprk1	150026,-162913,-355294
chr1	5232223	5233385	MACS_peak_95	93.8	none	Atp6v1h,Rgs20,Oprk1	159551,-172438,-345769
chr1	5236504	5237216	MACS_peak_96	86.83	none	Atp6v1h,Rgs20,Oprk1	163607,-176494,-341713
chr1	5251362	5252332	MACS_peak_97	84.77	none	Atp6v1h,Rgs20,Oprk1	178594,-191481,-326726
chr1	5272985	5273853	MACS_peak_99	140.17	none	Atp6v1h,Rgs20,Oprk1	200166,-213053,-305154
chr1	5277986	5279266	MACS_peak_100	462.79	none	Atp6v1h,Rgs20,Oprk1	205373,-218260,-299947
chr1	5286923	5287836	MACS_peak_101	102.41	none	Atp6v1h,Rgs20,Oprk1	214126,-227013,-291194
chr1	5420342	5421039	MACS_peak_102	80.23	none	Oprk1,Atp6v1h,Rgs20	-157883,347437,-360324
chr1	5432640	5433702	MACS_peak_103	122.33	none	Oprk1,Atp6v1h,Rgs20	-145402,359918,-372805
chr1	5486762	5487857	MACS_peak_104	91.21	none	Oprk1,Atp6v1h,Npbwr1	-9.12644e+16
chr1	5506013	5507207	MACS_peak_105	150.01	none	Oprk1,Npbwr1,Atp6v1h	-7.19634e+16
chr1	5577932	5579840	MACS_peak_106	2199.56	Oprk1	Oprk1,Npbwr1,Atp6v1h	313328593505633
chr1	5768629	5770121	MACS_peak_110	185.17	none	Npbwr1,Oprk1,Rb1cc1	138104,190802,-435367
chr1	5784390	5785385	MACS_peak_112	102.18	none	Npbwr1,Oprk1,Rb1cc1	122592,206314,-419855
chr1	5809634	5810832	MACS_peak_113	173.61	none	Npbwr1,Oprk1,Rb1cc1	97246,231660,-394509
chr1	5839803	5840707	MACS_peak_114	82.08	none	Npbwr1,Oprk1,Rb1cc1	67224,261682,-364487
chr1	5864695	5865516	MACS_peak_115	95.43	none	Npbwr1,Oprk1,Rb1cc1	42374,286532,-339637
chr1	5905467	5908365	MACS_peak_117	3100	Npbwr1	Npbwr1,Rb1cc1,Oprk1	563,-297826,328343
chr1	5982276	5983799	MACS_peak_119	391.1	none	Npbwr1,Rb1cc1,Fam150a	-75558,-221705,-366374
chr1	5995795	5997165	MACS_peak_120	224.59	none	Npbwr1,Rb1cc1,Fam150a	-89001,-208262,-352931
chr1	6005227	6006301	MACS_peak_121	111.32	none	Npbwr1,Rb1cc1,Fam150a	-98285,-198978,-343647
chr1	6016644	6017368	MACS_peak_122	151.71	none	Npbwr1,Rb1cc1,Fam150a	-109527,-187736,-332405
chr1	6063203	6064471	MACS_peak_124	199.77	none	Rb1cc1,Npbwr1,Fam150a	-140905,-156358,-285574
chr1	6107583	6108419	MACS_peak_125	163.53	none	Rb1cc1,Npbwr1,Fam150a	-96741,-200522,-241410
chr1	6140905	6141908	MACS_peak_127	323.29	none	Rb1cc1,Fam150a,Npbwr1	-63336,-208005,-233927
chr1	6156491	6157471	MACS_peak_128	83.32	none	Rb1cc1,Fam150a,Npbwr1	-47761,-192430,-249502
chr1	6204056	6205827	MACS_peak_129	2937.22	Rb1cc1	Rb1cc1,Fam150a,St18	199,-144470,-272370
chr1	6272326	6273468	MACS_peak_130	305.37	none	Rb1cc1,Fam150a,St18	68155,-76514,-204414
chr1	6348686	6350695	MACS_peak_133	2114.71	Fam150a	Fam150a,St18,Rb1cc1	279,-127621,144948
chr1	6367099	6367998	MACS_peak_134	82.83	Fam150a	Fam150a,St18,Rb1cc1	18137,-109763,162806
chr1	6372464	6373622	MACS_peak_135	1032.7	Fam150a	Fam150a,St18,Rb1cc1	23632,-104268,168301
chr1	6390456	6391632	MACS_peak_136	225.88	none	Fam150a,St18,Rb1cc1	41633,-86267,186302
chr1	6399738	6400907	MACS_peak_137	88.89	none	Fam150a,St18,Rb1cc1	50911,-76989,195580
chr1	6405935	6407843	MACS_peak_138	285.51	none	Fam150a,St18,Rb1cc1	57478,-70422,202147
chr1	6430719	6432363	MACS_peak_140	1673.85	none	St18,Fam150a,Rb1cc1	-4577082130226790
chr1	6507171	6508788	MACS_peak_142	1098.99	St18	St18,Fam150a,Rb1cc1	3.06682e+16
chr1	6794872	6795823	MACS_peak_146	83.43	St18	St18,Pcmtd1,Fam150a	75216,-283653,445936
chr1	6809768	6810452	MACS_peak_148	82.49	St18	St18,Pcmtd1,Fam150a	89979,-268890,460699
chr1	6906384	6907283	MACS_peak_150	247	none	Pcmtd1,St18,Fam150a	-1.72167e+17
chr1	6974548	6975522	MACS_peak_153	128.89	none	Pcmtd1,St18,Fam150a	-1.03965e+17
chr1	6988050	6989022	MACS_peak_154	129.27	none	Pcmtd1,St18,Fam150a	-9.04643e+16
chr1	7003449	7004115	MACS_peak_157	115.92	none	Pcmtd1,St18,Fam150a	-7.52183e+16
chr1	7078143	7079764	MACS_peak_159	1080.28	none	Pcmtd1,St18,Fam150a	-47358822729542
chr1	7167462	7169577	MACS_peak_160	318.75	none	Pcmtd1,St18,Fam150a	8.95194e+16
chr1	7169849	7171666	MACS_peak_161	489.89	none	Pcmtd1,St18,Fam150a	9.17575e+16
chr1	7176544	7177836	MACS_peak_162	174.82	none	Pcmtd1,St18,Fam150a	9.81905e+16
chr1	7195810	7197451	MACS_peak_164	794.5	none	Pcmtd1,St18,Fam150a	1.1763e+17
chr1	7209971	7211229	MACS_peak_165	212.38	none	Pcmtd1,St18,Fam150a	1.316e+17
chr1	7249202	7250099	MACS_peak_166	105.17	none	Pcmtd1,St18,Fam150a	1.70651e+17
chr1	7261276	7262583	MACS_peak_168	934.62	none	Pcmtd1,St18,Fam150a	1.8293e+17
chr1	7277308	7278490	MACS_peak_169	181.95	none	Pcmtd1,St18,Fam150a	1.989e+17
chr1	7283211	7284747	MACS_peak_170	141.85	none	Pcmtd1,St18,Fam150a	2.0498e+17
chr1	7297726	7298912	MACS_peak_171	223.5	none	Pcmtd1,St18,Fam150a	2.1932e+17
chr1	7298916	7300228	MACS_peak_172	288.15	none	Pcmtd1,St18,Fam150a	2.20573e+17
chr1	7301959	7302939	MACS_peak_173	122.99	none	Pcmtd1,St18,Fam150a	2.2345e+17
chr1	7386715	7389287	MACS_peak_174	1837.3	none	Pcmtd1,St18	309001667870
chr1	7404137	7405525	MACS_peak_175	126.48	none	Pcmtd1,St18	325831684700
chr1	7478005	7478984	MACS_peak_176	721.66	none	Pcmtd1,St18	399494758363
chr1	7508307	7509574	MACS_peak_177	406.85	none	Pcmtd1,St18	429940788809
chr1	7648905	7649549	MACS_peak_179	85.01	none	Pcmtd1,St18	570227929096
chr1	7661857	7663017	MACS_peak_180	166.26	none	Pcmtd1,St18	583437942306
chr1	7730390	7731543	MACS_peak_181	111.74	none	Pcmtd1	651966
chr1	7731686	7732737	MACS_peak_182	258.24	none	Pcmtd1	653211
chr1	7767023	7768480	MACS_peak_183	331.49	none	Pcmtd1	688751
chr1	7769256	7770309	MACS_peak_184	114.8	none	Pcmtd1	690782
chr1	7962185	7963578	MACS_peak_185	170.25	none	Pcmtd1	883881
chr1	8079458	8080333	MACS_peak_186	149.12	none	none	none
chr1	8369847	8370899	MACS_peak_190	143.1	Sntg1	Sntg1	919585
chr1	8452035	8452806	MACS_peak_192	94.98	Sntg1	Sntg1	837538
chr1	8458160	8459848	MACS_peak_193	576.77	Sntg1	Sntg1	830954
chr1	8460662	8461761	MACS_peak_194	139.05	Sntg1	Sntg1	828747
chr1	8466683	8467644	MACS_peak_195	235.24	Sntg1	Sntg1	822795
chr1	8630914	8632219	MACS_peak_198	118.06	Sntg1	Sntg1,Rrs1,Adhfe1	658392,-903922,-906560
chr1	8822985	8823826	MACS_peak_200	101.15	Sntg1	Sntg1,Rrs1,Adhfe1	466553,-712083,-714721
chr1	8846736	8847645	MACS_peak_202	89.8	Sntg1	Sntg1,Rrs1,Adhfe1	442768,-688298,-690936
chr1	8849049	8850514	MACS_peak_203	341.12	Sntg1	Sntg1,Rrs1,Adhfe1	440177,-685707,-688345
chr1	8864190	8865042	MACS_peak_204	85.83	Sntg1	Sntg1,Rrs1,Adhfe1	425342,-670872,-673510
chr1	8905866	8906690	MACS_peak_205	90.39	Sntg1	Sntg1,Rrs1,Adhfe1	383680,-629210,-631848
chr1	8914707	8916371	MACS_peak_206	890.89	Sntg1	Sntg1,Rrs1,Adhfe1	374419,-619949,-622587
chr1	9182081	9182976	MACS_peak_207	96.45	Sntg1	Sntg1,Rrs1,Adhfe1	107430,-352960,-355598
chr1	9288219	9290531	MACS_peak_209	3100	Sntg1	Sntg1,Rrs1,Adhfe1	583,-246113,-248751
chr1	9303102	9304746	MACS_peak_210	301.61	none	Sntg1,Rrs1,Adhfe1	-13966,-231564,-234202
chr1	9343981	9344955	MACS_peak_213	101.19	none	Sntg1,Rrs1,Adhfe1	-54510,-191020,-193658
chr1	9346556	9347531	MACS_peak_214	148.51	none	Sntg1,Rrs1,Adhfe1	-57085,-188445,-191083
chr1	9374454	9376431	MACS_peak_217	242.59	none	Sntg1,Rrs1,Adhfe1	-85484,-160046,-162684
chr1	9386645	9388251	MACS_peak_218	104.38	none	Sntg1,Rrs1,Adhfe1	-97490,-148040,-150678
chr1	9397539	9398755	MACS_peak_219	284.42	none	Sntg1,Rrs1,Adhfe1	-108189,-137341,-139979
chr1	9438609	9439534	MACS_peak_221	95.95	none	Rrs1,Adhfe1,Sntg1	-96417,-99055,-149113
chr1	9458668	9461324	MACS_peak_222	1782.87	none	Rrs1,Adhfe1,3110035E14Rik	-75492,-78130,-131351
chr1	9464659	9465930	MACS_peak_223	178.93	none	Rrs1,Adhfe1,3110035E14Rik	-70194,-72832,-126053
chr1	9534688	9536927	MACS_peak_225	2120.91	Rrs1	Rrs1,Adhfe1,3110035E14Rik	319,-2319,-55540
chr1	9538000	9538692	MACS_peak_226	90.46	Adhfe1	Adhfe1,Rrs1,3110035E14Rik	220,2858,-53001
chr1	9547256	9548670	MACS_peak_228	200.11	Adhfe1	Adhfe1,Rrs1,3110035E14Rik	9837,12475,-43384
chr1	9553417	9555195	MACS_peak_229	112.5	Adhfe1,2610203C22Rik	Adhfe1,Rrs1,3110035E14Rik	16180,18818,-37041
chr1	9559671	9560504	MACS_peak_230	80.2	Adhfe1,2610203C22Rik	Adhfe1,Rrs1,3110035E14Rik	21961,24599,-31260
chr1	9591056	9592708	MACS_peak_232	673.03	3110035E14Rik,2610203C22Rik	3110035E14Rik,2610203C22Rik,Adhfe1	5352929153756
chr1	9599372	9601307	MACS_peak_233	456.07	3110035E14Rik,2610203C22Rik	3110035E14Rik,2610203C22Rik,Adhfe1	89922083462213
chr1	9602138	9604267	MACS_peak_234	693.07	3110035E14Rik,2610203C22Rik	3110035E14Rik,2610203C22Rik,Adhfe1	118551797165076
chr1	9610687	9613263	MACS_peak_236	427.05	2610203C22Rik,3110035E14Rik	2610203C22Rik,3110035E14Rik,Adhfe1	91982062873849
chr1	9616336	9617981	MACS_peak_237	190.31	2610203C22Rik,3110035E14Rik	2610203C22Rik,3110035E14Rik,Mybl1	40152581173132
chr1	9619633	9622075	MACS_peak_239	683.01	2610203C22Rik	2610203C22Rik,3110035E14Rik,Mybl1	3192950769436
chr1	9626251	9627891	MACS_peak_240	191.19	none	2610203C22Rik,3110035E14Rik,Mybl1	-58983572463219
chr1	9629080	9630256	MACS_peak_241	116.74	none	2610203C22Rik,3110035E14Rik,Mybl1	-84953832160622
chr1	9637897	9640184	MACS_peak_242	1558.91	none	2610203C22Rik,3110035E14Rik,Mybl1	-178674769351250
chr1	9689272	9691657	MACS_peak_246	3011.76	none	Mybl1,1700034P13Rik,Vcpip1	-174,-47264,47999
chr1	9737365	9739108	MACS_peak_248	1090.15	Vcpip1,1700034P13Rik	Vcpip1,1700034P13Rik,Mybl1	227,508,-47946
chr1	9758192	9760393	MACS_peak_250	1122.46	1700034P13Rik	Vcpip1,1700034P13Rik,Sgk3	-20829,21564,-28918
chr1	9765387	9766525	MACS_peak_252	223.96	none	Sgk3,Vcpip1,1700034P13Rik	-22254,-27493,28228
chr1	9785065	9785860	MACS_peak_254	124.67	none	Sgk3,Vcpip1,1700034P13Rik	-2748,-46999,47734
chr1	9787453	9789228	MACS_peak_255	2197.27	Sgk3	Sgk3,Vcpip1,1700034P13Rik	130,-49877,50612
chr1	9796689	9797488	MACS_peak_257	190.24	Sgk3	Sgk3,Vcpip1,1700034P13Rik	8878,-58625,59360
chr1	9798866	9799698	MACS_peak_258	80.35	Sgk3	Sgk3,Vcpip1,1700034P13Rik	11072,-60819,61554
chr1	9812768	9814219	MACS_peak_259	197.75	Sgk3	Sgk3,Vcpip1,1700034P13Rik	-24868,-75030,75765
chr1	9815030	9816341	MACS_peak_260	317.91	Sgk3	Sgk3,Vcpip1,1700034P13Rik	-22676,-77222,77957
chr1	9828470	9829475	MACS_peak_262	113.92	Sgk3	Sgk3,Mcmdc2,Vcpip1	-9389,-69746,-90509
chr1	9837439	9839231	MACS_peak_264	1170.76	Sgk3	Sgk3,Mcmdc2,Snord87	-26,-60383,94289
chr1	9847357	9848455	MACS_peak_265	216.96	Sgk3	Sgk3,Mcmdc2,Snord87	9545,-50812,84718
chr1	9898222	9899967	MACS_peak_268	1322.66	Mcmdc2	Mcmdc2,Snord87,Snhg6	3763353035105
chr1	9911163	9912216	MACS_peak_269	138.06	Mcmdc2	Mcmdc2,Snord87,Snhg6	129712093522510
chr1	9939155	9940760	MACS_peak_271	236.6	none	Snhg6,Snord87,Tcf24	-5758,-7333,17609
chr1	9941364	9942295	MACS_peak_272	103.87	none	Snhg6,Snord87,Tcf24	-7630,-9205,15737
chr1	9943506	9944749	MACS_peak_273	90.63	none	Snhg6,Snord87,Tcf24	-9928,-11503,13439
chr1	9946254	9948231	MACS_peak_274	456.46	none	Tcf24,Snhg6,Snord87	10324,-13043,-14618
chr1	9956630	9958748	MACS_peak_275	3100	none	Tcf24,Snhg6,Snord87	-123,-23490,-25065
chr1	9968458	9969889	MACS_peak_276	96.64	Ppp1r42	Tcf24,Ppp1r42,Snhg6	-11607,30044,-34974
chr1	9981560	9982935	MACS_peak_279	255.59	Ppp1r42	Ppp1r42,Tcf24,Cops5	16970,-24681,45993
chr1	9987371	9990078	MACS_peak_280	1429.41	Ppp1r42	Ppp1r42,Tcf24,Cops5	10493,-31158,39516
chr1	9991469	9992481	MACS_peak_281	108.23	Ppp1r42	Ppp1r42,Tcf24,Cops5	7242,-34409,36265
chr1	9993303	9994242	MACS_peak_282	81.07	Ppp1r42	Ppp1r42,Cops5,Cspp1	5445,34468,-34526
chr1	9998497	10000309	MACS_peak_283	1369.46	none	Ppp1r42,Cops5,Cspp1	-186,28837,-28895
chr1	10005802	10006903	MACS_peak_285	143.45	none	Ppp1r42,Cops5,Cspp1	-7135,21888,-21946
chr1	10027200	10028736	MACS_peak_286	985.48	Cops5	Cops5,Cspp1,Ppp1r42	272,-330,-28751
chr1	10029370	10030569	MACS_peak_287	1015.59	Cspp1	Cspp1,Cops5,Ppp1r42	1671,-1729,-30752
chr1	10221730	10223981	MACS_peak_288	3100	none	Arfgef1,Cspp1,Cops5	-104,194557,-194615
chr1	10228677	10229990	MACS_peak_289	270.68	none	Arfgef1,Cspp1,Cops5	-6582,201035,-201093
chr1	10245329	10246232	MACS_peak_290	113.43	none	Arfgef1,Cspp1,Cops5	-23029,217482,-217540
chr1	10249231	10250211	MACS_peak_292	178.94	none	Arfgef1,Cspp1,Cops5	-26970,221423,-221481
chr1	10275045	10275962	MACS_peak_293	80.16	none	Arfgef1,Cspp1,Cops5	-52752,247205,-247263
chr1	10372368	10373398	MACS_peak_297	628.32	Cpa6	Arfgef1,Cpa6,Cspp1	-1.50132e+17
chr1	10385525	10386512	MACS_peak_298	94.79	Cpa6	Arfgef1,Cpa6,Cspp1	-1.63267e+17
chr1	10443491	10444458	MACS_peak_299	140.06	Cpa6	Arfgef1,Cpa6,Cspp1	-2.21223e+17
chr1	10504407	10505365	MACS_peak_300	195.27	Cpa6	Cpa6,Arfgef1,Cspp1	205140,-282135,476588
chr1	10524579	10525851	MACS_peak_301	353.8	Cpa6	Cpa6,Arfgef1,Prex2	184811,-302464,-458330
chr1	10645916	10647553	MACS_peak_305	481.98	Cpa6	Cpa6,Prex2,Arfgef1	63292,-336811,-423983
chr1	10676515	10677579	MACS_peak_306	145.67	Cpa6	Cpa6,Prex2,Arfgef1	32979,-306498,-454296
chr1	10684653	10686497	MACS_peak_307	677.94	Cpa6	Cpa6,Prex2,Arfgef1	24451,-297970,-462824
chr1	10696571	10697519	MACS_peak_308	105.51	Cpa6	Cpa6,Prex2,Arfgef1	12981,-286500,-474294
chr1	10709266	10711806	MACS_peak_310	587.36	none	Cpa6,Prex2,Arfgef1	-510,-273009,-487785
chr1	10749250	10750202	MACS_peak_313	703.02	none	Cpa6,Prex2,Arfgef1	-39700,-233819,-526975
chr1	10794625	10796391	MACS_peak_314	944.28	none	Cpa6,Prex2,Arfgef1	-85482,-188037,-572757
chr1	10823482	10824756	MACS_peak_315	230.17	none	Cpa6,Prex2,A830018L16Rik	-114093,-159426,-580066
chr1	10853207	10854164	MACS_peak_317	99.55	none	Prex2,Cpa6,A830018L16Rik	-129860,-143659,-550500
chr1	10858407	10859518	MACS_peak_319	97.06	none	Prex2,Cpa6,A830018L16Rik	-124583,-148936,-545223
chr1	10870046	10870871	MACS_peak_321	133.8	none	Prex2,Cpa6,A830018L16Rik	-113087,-160432,-533727
chr1	10909974	10910955	MACS_peak_323	100.06	none	Prex2,Cpa6,A830018L16Rik	-73081,-200438,-493721
chr1	10922577	10924671	MACS_peak_324	958.72	none	Prex2,Cpa6,A830018L16Rik	-59921,-213598,-480561
chr1	10983008	10985123	MACS_peak_326	2368.31	Prex2	Prex2,Cpa6,A830018L16Rik	520,-274039,-420120
chr1	11167562	11168574	MACS_peak_328	257.14	Prex2	Prex2,A830018L16Rik,Cpa6	-85975,-236117,-458042
chr1	11213350	11214298	MACS_peak_330	88.04	Prex2	Prex2,A830018L16Rik,Cpa6	-40219,-190361,-503798
chr1	11284898	11286592	MACS_peak_331	1074.75	Prex2	Prex2,A830018L16Rik,Cpa6	31702,-118440,-575719
chr1	11317528	11318297	MACS_peak_336	95.34	none	Prex2,A830018L16Rik,Cpa6	63869,-86273,-607886
chr1	11318515	11320269	MACS_peak_337	798.52	none	Prex2,A830018L16Rik,Cpa6	65349,-84793,-609366
chr1	11320662	11321449	MACS_peak_338	83.15	none	Prex2,A830018L16Rik,Cpa6	67012,-83130,-611029
chr1	11368026	11369000	MACS_peak_340	101.19	none	A830018L16Rik,Prex2,Cpa6	-35672,114470,-658487
chr1	11376985	11377882	MACS_peak_341	199.34	none	A830018L16Rik,Prex2,Cpa6	-26752,123390,-667407
chr1	11390874	11391770	MACS_peak_342	188.1	none	A830018L16Rik,Prex2,Cpa6	-12863,137279,-681296
chr1	11403345	11405842	MACS_peak_343	2797.31	A830018L16Rik	A830018L16Rik,Prex2,Cpa6	408,150550,-694567
chr1	11447585	11449180	MACS_peak_344	171.62	A830018L16Rik	A830018L16Rik,Prex2,Cpa6	44197,194339,-738356
chr1	11451829	11452833	MACS_peak_345	241.31	A830018L16Rik	A830018L16Rik,Prex2,Cpa6	48146,198288,-742305
chr1	11477593	11478459	MACS_peak_346	110.74	A830018L16Rik	A830018L16Rik,Prex2,Cpa6	73841,223983,-768000
chr1	11511226	11512444	MACS_peak_347	272.13	A830018L16Rik	A830018L16Rik,Prex2,Cpa6	107650,257792,-801809
chr1	11554575	11555666	MACS_peak_349	247.34	A830018L16Rik	A830018L16Rik,Prex2,Cpa6	150935,301077,-845094
chr1	11577908	11578940	MACS_peak_351	109.37	A830018L16Rik	A830018L16Rik,Prex2,Mir6341	174239,324381,-837642
chr1	11655013	11655711	MACS_peak_352	99.02	none	A830018L16Rik,Prex2,Mir6341	251177,401319,-760704
chr1	11747292	11748348	MACS_peak_353	128.02	none	A830018L16Rik,Prex2,Mir6341	343635,493777,-668246
chr1	11843497	11844314	MACS_peak_354	115.2	none	A830018L16Rik,Mir6341,Prex2	439720,-572161,589862
chr1	11951068	11952073	MACS_peak_357	123.16	none	Mir6341,A830018L16Rik,Prex2	-4.64497e+17
chr1	12065122	12066163	MACS_peak_359	202.95	none	Mir6341,Gm17644,Sulf1	-350424,-592001,-616868
chr1	12116137	12117285	MACS_peak_360	99.87	none	Mir6341,Gm17644,Sulf1	-299355,-540932,-565799
chr1	12151151	12152117	MACS_peak_361	120.83	none	Mir6341,Gm17644,Sulf1	-264432,-506009,-530876
chr1	12160213	12161571	MACS_peak_362	422.77	none	Mir6341,Gm17644,Sulf1	-255174,-496751,-521618
chr1	12224017	12225067	MACS_peak_365	124.44	none	Mir6341,Gm17644,Sulf1	-191524,-433101,-457968
chr1	12412395	12413301	MACS_peak_366	117.63	none	Mir6341,Gm17644,Sulf1	-3218,-244795,-269662
chr1	12429797	12430937	MACS_peak_367	127.12	none	Mir6341,Gm17644,Sulf1	14301,-227276,-252143
chr1	12444471	12445446	MACS_peak_368	133.55	none	Mir6341,Gm17644,Sulf1	28892,-212685,-237552
chr1	12462303	12463248	MACS_peak_369	129.58	none	Mir6341,Gm17644,Sulf1	46709,-194868,-219735
chr1	12500266	12501305	MACS_peak_371	112.66	none	Mir6341,Gm17644,Sulf1	84719,-156858,-181725
chr1	12502421	12503357	MACS_peak_372	121.61	none	Mir6341,Gm17644,Sulf1	86823,-154754,-179621
chr1	12509975	12511203	MACS_peak_373	125.83	none	Mir6341,Gm17644,Sulf1	94523,-147054,-171921
chr1	12535311	12536288	MACS_peak_375	83.75	none	Mir6341,Gm17644,Sulf1	119733,-121844,-146711
chr1	12540765	12543039	MACS_peak_376	331.48	none	Gm17644,Mir6341,Sulf1	-115741,125836,-140608
chr1	12576952	12577913	MACS_peak_380	90.29	none	Gm17644,Sulf1,Mir6341	-80211,-105078,161366
chr1	12612439	12613961	MACS_peak_381	148.31	none	Gm17644,Sulf1,Mir6341	-44443,-69310,197134
chr1	12630659	12632229	MACS_peak_382	371.81	none	Gm17644,Sulf1,Mir6341	-26199,-51066,215378
chr1	12633500	12634773	MACS_peak_383	246.86	none	Gm17644,Sulf1,Mir6341	-23507,-48374,218070
chr1	12642603	12643456	MACS_peak_384	108.38	none	Gm17644,Sulf1,Mir6341	-14614,-39481,226963
chr1	12647154	12648511	MACS_peak_385	416.59	none	Gm17644,Sulf1,Mir6341	-9811,-34678,231766
chr1	12658246	12659420	MACS_peak_386	194.01	Gm17644	Gm17644,Sulf1,Mir6341	1190,-23677,242767
chr1	12681754	12683668	MACS_peak_390	486.1	Sulf1	Sulf1,Gm17644,Mir6341	20125068266645
chr1	12697448	12698457	MACS_peak_393	104.3	Sulf1	Sulf1,Gm17644,Mir6341	-1067340309281880
chr1	12700873	12702445	MACS_peak_394	942.91	Sulf1	Sulf1,Gm17644,Slco5a1	-696644016279557
chr1	12705381	12706271	MACS_peak_395	115.83	Sulf1	Sulf1,Gm17644,Slco5a1	-279948183275390
chr1	12707817	12709231	MACS_peak_396	430.63	Sulf1	Sulf1,Gm17644,Slco5a1	-10150881272692
chr1	12797347	12799289	MACS_peak_400	663.55	Sulf1	Sulf1,Gm17644,Slco5a1	8.96931e+16
chr1	12801014	12801957	MACS_peak_401	187.73	Sulf1	Sulf1,Gm17644,Slco5a1	9.28601e+16
chr1	12803503	12806259	MACS_peak_402	285.05	Sulf1	Sulf1,Gm17644,Slco5a1	9.62561e+16
chr1	12824171	12826800	MACS_peak_404	420.66	Sulf1	Sulf1,Slco5a1,Gm17644	1.1686e+17
chr1	12830319	12831236	MACS_peak_405	84.32	Sulf1	Sulf1,Slco5a1,Gm17644	1.22152e+17
chr1	12854550	12856545	MACS_peak_406	1920.2	none	Slco5a1,Sulf1,Gm17644	1.25669e+17
chr1	12857524	12858475	MACS_peak_407	105	Slco5a1	Slco5a1,Sulf1,Gm17644	1.23217e+17
chr1	12861551	12863274	MACS_peak_408	213.65	Slco5a1	Slco5a1,Sulf1,Gm17644	1.18804e+17
chr1	12868987	12870376	MACS_peak_410	126.33	Slco5a1	Slco5a1,Sulf1,Gm17644	1.11535e+17
chr1	12895354	12897174	MACS_peak_411	201	Slco5a1	Slco5a1,Sulf1,Prdm14	8.49522e+16
chr1	12920565	12921502	MACS_peak_412	194.85	Slco5a1	Slco5a1,Prdm14,Sulf1	6.01832e+16
chr1	12928454	12929422	MACS_peak_413	97.78	Slco5a1	Slco5a1,Prdm14,Sulf1	5.22782e+16
chr1	12960398	12962308	MACS_peak_414	160.76	Slco5a1	Slco5a1,Prdm14,Sulf1	1.98632e+16
chr1	12966612	12967778	MACS_peak_415	114	Slco5a1	Slco5a1,Prdm14,Sulf1	1.40212e+16
chr1	12974591	12975959	MACS_peak_417	147.06	Slco5a1	Slco5a1,Prdm14,Sulf1	5941141969266650
chr1	12979639	12983818	MACS_peak_418	3100	none	Slco5a1,Prdm14,Sulf1	-512135516273103
chr1	12986236	12988678	MACS_peak_420	806.26	none	Slco5a1,Prdm14,Sulf1	-6241129787278830
chr1	12988741	12989582	MACS_peak_421	115.45	none	Slco5a1,Prdm14,Sulf1	-7945128083280530
chr1	12992631	12993606	MACS_peak_422	92.38	none	Slco5a1,Prdm14,Sulf1	-1.19021e+16
chr1	13004871	13005994	MACS_peak_424	210.96	none	Slco5a1,Prdm14,Sulf1	-2.42161e+16
chr1	13016251	13017429	MACS_peak_426	301.04	none	Slco5a1,Prdm14,Sulf1	-3.56241e+16
chr1	13018769	13020106	MACS_peak_427	795.76	none	Slco5a1,Prdm14,Sulf1	-3822197807310810
chr1	13020420	13022085	MACS_peak_428	335.37	none	Slco5a1,Prdm14,Sulf1	-4003695992312620
chr1	13037395	13038697	MACS_peak_429	229.13	none	Slco5a1,Prdm14,Ncoa2	-5683079198326110
chr1	13039405	13041103	MACS_peak_430	223.14	none	Slco5a1,Prdm14,Ncoa2	-5903876990323910
chr1	13041988	13042833	MACS_peak_431	219.57	none	Slco5a1,Prdm14,Ncoa2	-6119474834321750
chr1	13042908	13043829	MACS_peak_432	101.06	none	Slco5a1,Prdm14,Ncoa2	-6215273876320790
chr1	13045880	13046930	MACS_peak_433	179.16	none	Slco5a1,Prdm14,Ncoa2	-6518970839317750
chr1	13046982	13048398	MACS_peak_434	230.26	none	Slco5a1,Prdm14,Ncoa2	-6647469554316470
chr1	13051203	13052887	MACS_peak_435	211.37	none	Prdm14,Slco5a1,Ncoa2	65199,-70829,312119
chr1	13053731	13054799	MACS_peak_436	144.89	none	Prdm14,Slco5a1,Ncoa2	62979,-73049,309899
chr1	13055326	13058488	MACS_peak_437	761.52	none	Prdm14,Slco5a1,Ncoa2	60337,-75691,307257
chr1	13059188	13060241	MACS_peak_438	200.07	none	Prdm14,Slco5a1,Ncoa2	57530,-78498,304450
chr1	13065974	13067112	MACS_peak_439	246.64	none	Prdm14,Slco5a1,Ncoa2	50701,-85327,297621
chr1	13069706	13070636	MACS_peak_440	86.56	none	Prdm14,Slco5a1,Ncoa2	47073,-88955,293993
chr1	13083259	13083985	MACS_peak_442	118.62	none	Prdm14,Slco5a1,Ncoa2	33622,-102406,280542
chr1	13085411	13086497	MACS_peak_443	92.5	none	Prdm14,Slco5a1,Ncoa2	31290,-104738,278210
chr1	13090296	13091481	MACS_peak_444	90.63	none	Prdm14,Slco5a1,Ncoa2	26356,-109672,273276
chr1	13093347	13094609	MACS_peak_445	201.05	none	Prdm14,Slco5a1,Ncoa2	23266,-112762,270186
chr1	13094721	13096093	MACS_peak_446	411.78	none	Prdm14,Slco5a1,Ncoa2	21837,-114191,268757
chr1	13096986	13097973	MACS_peak_447	94.79	none	Prdm14,Slco5a1,Ncoa2	19765,-116263,266685
chr1	13114032	13119142	MACS_peak_450	1524.46	Prdm14	Prdm14,Slco5a1,Ncoa2	657,-135371,247577
chr1	13123016	13125158	MACS_peak_452	649.47	none	Prdm14,Slco5a1,Ncoa2	-6843,-142871,240077
chr1	13125413	13126725	MACS_peak_453	100.8	none	Prdm14,Slco5a1,Ncoa2	-8825,-144853,238095
chr1	13131801	13133715	MACS_peak_454	606.55	Ncoa2	Prdm14,Slco5a1,Ncoa2	-15514,-151542,231406
chr1	13135306	13138234	MACS_peak_456	491.45	Ncoa2	Prdm14,Slco5a1,Ncoa2	-19526,-155554,227394
chr1	13140413	13142351	MACS_peak_458	217.02	Ncoa2	Prdm14,Slco5a1,Ncoa2	-24138,-160166,222782
chr1	13142558	13143943	MACS_peak_459	126.94	Ncoa2	Prdm14,Slco5a1,Ncoa2	-26006,-162034,220914
chr1	13164033	13165511	MACS_peak_461	242.91	Ncoa2	Prdm14,Slco5a1,Ncoa2	-47528,-183556,199392
chr1	13249098	13250196	MACS_peak_469	148.86	Ncoa2	Ncoa2,Prdm14,Slco5a1	114517,-132403,-268431
chr1	13361757	13365300	MACS_peak_472	3100	Ncoa2	Ncoa2,Tram1,Prdm14	636,216417,-246284
chr1	13379895	13380844	MACS_peak_474	100.86	none	Ncoa2,Tram1,Prdm14	-16205,199576,-263125
chr1	13381549	13382550	MACS_peak_475	101.21	none	Ncoa2,Tram1,Prdm14	-17885,197896,-264805
chr1	13389445	13391020	MACS_peak_476	237.73	none	Ncoa2,Tram1,Lactb2	-2.60682e+16
chr1	13396928	13398266	MACS_peak_478	275.74	none	Ncoa2,Tram1,Lactb2	-3.34332e+16
chr1	13408614	13409516	MACS_peak_479	128.13	none	Ncoa2,Tram1,Lactb2	-4.49012e+16
chr1	13413321	13414193	MACS_peak_481	95.81	none	Ncoa2,Tram1,Lactb2	-4.95932e+16
chr1	13415999	13417877	MACS_peak_482	924.42	none	Ncoa2,Tram1,Lactb2	-5.27742e+16
chr1	13424616	13425981	MACS_peak_483	93.8	none	Ncoa2,Tram1,Lactb2	-6.11342e+16
chr1	13455188	13456176	MACS_peak_484	90.4	none	Ncoa2,Tram1,Lactb2	-9.15181e+16
chr1	13462245	13463072	MACS_peak_485	194.5	none	Ncoa2,Tram1,Lactb2	-9.84941e+16
chr1	13477640	13478881	MACS_peak_486	170.04	none	Tram1,Ncoa2,Lactb2	101685,-114096,172330
chr1	13484523	13485611	MACS_peak_487	186.61	none	Tram1,Ncoa2,Lactb2	94878,-120903,165523
chr1	13490470	13491367	MACS_peak_488	134.13	none	Tram1,Ncoa2,Lactb2	89027,-126754,159672
chr1	13492632	13493716	MACS_peak_489	255.11	none	Tram1,Ncoa2,Lactb2	86771,-129010,157416
chr1	13503520	13505267	MACS_peak_490	321.08	none	Tram1,Ncoa2,Lactb2	75552,-140229,146197
chr1	13507946	13509077	MACS_peak_491	98.25	none	Tram1,Lactb2,Ncoa2	71434,142079,-144347
chr1	13515327	13516477	MACS_peak_492	129.95	none	Tram1,Lactb2,Xkr9	64043,134688,-142949
chr1	13519308	13522392	MACS_peak_493	624.56	none	Tram1,Lactb2,Xkr9	59095,129740,-138001
chr1	13522450	13524338	MACS_peak_494	1293	none	Tram1,Lactb2,Xkr9	56551,127196,-135457
chr1	13524726	13525917	MACS_peak_495	180.08	none	Tram1,Lactb2,Xkr9	54624,125269,-133530
chr1	13578947	13581361	MACS_peak_498	2087.57	none	Tram1,Lactb2,Xkr9	-209,70436,-78697
chr1	13588808	13591002	MACS_peak_499	236.5	none	Tram1,Lactb2,Xkr9	-9960,60685,-68946
chr1	13596220	13598410	MACS_peak_500	470	none	Tram1,Lactb2,Xkr9	-17370,53275,-61536
chr1	13609286	13610124	MACS_peak_501	253.09	none	Tram1,Lactb2,Xkr9	-29760,40885,-49146
chr1	13649824	13651716	MACS_peak_502	640.54	none	Lactb2,Xkr9,Tram1	-180,-8081,-70825
chr1	13651821	13652804	MACS_peak_503	151.94	none	Lactb2,Xkr9,Tram1	-1722,-6539,-72367
chr1	13657033	13658421	MACS_peak_505	171.16	none	Xkr9,Lactb2,Tram1	-1124,-7137,-77782
chr1	13672795	13673738	MACS_peak_507	150.08	Xkr9	Xkr9,Lactb2,Tram1	14415,-22676,-93321
chr1	13698068	13699101	MACS_peak_510	151.8	none	Xkr9,Lactb2,Gm5523	39733,-47994,78426
chr1	13762981	13764541	MACS_peak_513	164.07	none	Gm5523,Xkr9,Lactb2	13249,104910,-113171
chr1	13772159	13773708	MACS_peak_514	504.1	none	Gm5523,Xkr9,Lactb2	4077,114082,-122343
chr1	13774777	13775895	MACS_peak_515	108.64	none	Gm5523,Xkr9,Lactb2	1674,116485,-124746
chr1	13777697	13778907	MACS_peak_516	212.5	none	Gm5523,Xkr9,Lactb2	-1292,119451,-127712
chr1	13779052	13780472	MACS_peak_517	396.83	none	Gm5523,Xkr9,Lactb2	-2752,120911,-129172
chr1	13829847	13830532	MACS_peak_520	117.02	none	Gm5523,Xkr9,Lactb2	-53179,171338,-179599
chr1	13836277	13837410	MACS_peak_521	265.5	none	Gm5523,Xkr9,Lactb2	-59833,177992,-186253
chr1	13838230	13839506	MACS_peak_522	177.94	none	Gm5523,Xkr9,Lactb2	-61858,180017,-188278
chr1	13904705	13905731	MACS_peak_524	119.43	none	Gm5523,Xkr9,Lactb2	-128208,246367,-254628
chr1	13930643	13931940	MACS_peak_525	257.74	none	Gm5523,Xkr9,Lactb2	-154281,272440,-280701
chr1	14016565	14017889	MACS_peak_526	245.72	none	Gm5523,Eya1,Xkr9	-2.40217e+17
chr1	14122865	14123926	MACS_peak_528	136.56	none	Eya1,Gm5523,Xkr9	176885,-346385,464544
chr1	14152064	14153176	MACS_peak_529	132	none	Eya1,Gm5523,Xkr9	147660,-375610,493769
chr1	14154937	14156194	MACS_peak_530	308.95	none	Eya1,Gm5523,Xkr9	144715,-378555,496714
chr1	14277686	14279088	MACS_peak_531	352.66	Eya1	Eya1,Msc,Gm5523	21893,467660,-501377
chr1	14281985	14282954	MACS_peak_532	102.01	Eya1	Eya1,Msc,Gm5523	17811,463578,-505459
chr1	14294418	14295423	MACS_peak_534	92.04	Eya1	Eya1,Msc,Gm5523	5360,451127,-517910
chr1	14299388	14300559	MACS_peak_535	1078.29	Eya1	Eya1,Msc,Gm5523	307,446074,-522963
chr1	14352749	14353918	MACS_peak_536	322.23	none	Eya1,Msc,Trpa1	-5.30534e+16
chr1	14446467	14447454	MACS_peak_538	112.46	none	Eya1,Msc,Trpa1	-1.4668e+17
chr1	14454546	14455969	MACS_peak_539	305.53	none	Eya1,Msc,Trpa1	-1.54977e+17
chr1	14457867	14458771	MACS_peak_540	153.29	none	Eya1,Msc,Trpa1	-1.58039e+17
chr1	14458959	14459866	MACS_peak_541	81.63	none	Eya1,Msc,Trpa1	-1.59132e+17
chr1	14473945	14475083	MACS_peak_543	180.95	none	Eya1,Msc,Trpa1	-1.74234e+17
chr1	14487836	14489043	MACS_peak_544	157.14	none	Eya1,Msc,Trpa1	-1.88159e+17
chr1	14496033	14498727	MACS_peak_546	1812.13	none	Eya1,Msc,Trpa1	-1.971e+17
chr1	14523039	14523880	MACS_peak_547	151.42	none	Msc,Eya1,Trpa1	222588,-223179,385484
chr1	14537774	14538541	MACS_peak_548	91.04	none	Msc,Eya1,Trpa1	207890,-237877,370786
chr1	14605718	14606679	MACS_peak_550	107.82	none	Msc,Trpa1,Eya1	139849,302745,-305918
chr1	14701439	14702268	MACS_peak_554	122.76	none	Msc,Trpa1,Eya1	44194,207090,-401573
chr1	14728561	14730676	MACS_peak_555	1016.71	none	Msc,Trpa1,Eya1	16429,179325,-429338
chr1	14732296	14733323	MACS_peak_556	200.77	none	Msc,Trpa1,Eya1	13238,176134,-432529
chr1	14743332	14748438	MACS_peak_557	2404.84	Msc	Msc,Trpa1,Eya1	162,163058,-445605
chr1	14758803	14759975	MACS_peak_558	104.6	none	Msc,Trpa1,Eya1	-13342,149554,-459109
chr1	14844785	14845578	MACS_peak_559	86.6	none	Trpa1,Msc,Kcnb2	63762,-99134,-457351
chr1	14850224	14851356	MACS_peak_560	340.02	none	Trpa1,Msc,Kcnb2	58153,-104743,-451742
chr1	14908004	14910660	MACS_peak_561	1188.29	none	Trpa1,Msc,Kcnb2	-389,-163285,-393200
chr1	14965874	14966988	MACS_peak_563	213.1	none	Trpa1,Msc,Kcnb2	-57488,-220384,-336101
chr1	14969366	14970672	MACS_peak_564	113.75	none	Trpa1,Msc,Kcnb2	-61076,-223972,-332513
chr1	14984383	14985366	MACS_peak_566	162.28	none	Trpa1,Msc,Kcnb2	-75931,-238827,-317658
chr1	15007228	15009194	MACS_peak_569	886.9	none	Trpa1,Msc,Kcnb2	-99268,-262164,-294321
chr1	15125945	15126899	MACS_peak_570	196.26	none	Kcnb2,Trpa1,Msc	-176110,-217479,-380375
chr1	15183935	15185113	MACS_peak_571	95.56	none	Kcnb2,Trpa1,Msc	-118008,-275581,-438477
chr1	15245640	15247374	MACS_peak_573	240.59	none	Kcnb2,Trpa1,Msc	-56025,-337564,-500460
chr1	15256430	15257339	MACS_peak_574	85.53	none	Kcnb2,Trpa1,Msc	-45648,-347941,-510837
chr1	15275772	15278041	MACS_peak_575	2712.69	none	Kcnb2,Trpa1,Terf1	-25626,-367963,-518820
chr1	15302200	15303710	MACS_peak_576	295.05	Kcnb2	Kcnb2,Trpa1,Terf1	423,-394012,-492771
chr1	15451595	15452654	MACS_peak_577	105	Kcnb2	Kcnb2,Terf1,Sbspon	149592,-343602,430679
chr1	15473290	15474044	MACS_peak_578	84.15	Kcnb2	Kcnb2,Terf1,Sbspon	171135,-322059,409136
chr1	15487262	15488081	MACS_peak_579	82.38	Kcnb2	Kcnb2,Terf1,Sbspon	185139,-308055,395132
chr1	15510202	15511196	MACS_peak_580	89.51	Kcnb2	Kcnb2,Terf1,Sbspon	208167,-285027,372104
chr1	15519589	15520692	MACS_peak_581	143.08	Kcnb2	Kcnb2,Terf1,Sbspon	217608,-275586,362663
chr1	15620568	15621466	MACS_peak_584	82.98	Kcnb2	Terf1,Sbspon,Kcnb2	-1.74709e+17
chr1	15633934	15635455	MACS_peak_585	337.87	Kcnb2	Terf1,Sbspon,Kcnb2	-1.61032e+17
chr1	15639475	15640393	MACS_peak_586	92.71	Kcnb2	Terf1,Sbspon,Kcnb2	-1.55792e+17
chr1	15640469	15643403	MACS_peak_587	1487.33	Kcnb2	Terf1,Sbspon,Kcnb2	-1.5379e+17
chr1	15649367	15650601	MACS_peak_588	529.43	Kcnb2	Terf1,Sbspon,Kcnb2	-1.45742e+17
chr1	15700122	15701869	MACS_peak_590	1039.86	Kcnb2	Terf1,Sbspon,4930444P10Rik	-9.47312e+16
chr1	15702608	15703369	MACS_peak_591	87.49	Kcnb2	Terf1,Sbspon,4930444P10Rik	-9.27382e+16
chr1	15735807	15736728	MACS_peak_592	83.72	none	Terf1,Sbspon,4930444P10Rik	-5.94591e+16
chr1	15748052	15749759	MACS_peak_593	256.08	none	Terf1,Sbspon,4930444P10Rik	-4.68211e+16
chr1	15750362	15752003	MACS_peak_594	286.08	none	Terf1,Sbspon,4930444P10Rik	-4.45441e+16
chr1	15758535	15760189	MACS_peak_595	588.71	none	Terf1,Sbspon,4930444P10Rik	-3.63641e+16
chr1	15783069	15784096	MACS_peak_597	138.17	none	Terf1,Sbspon,4930444P10Rik	-1214499221299540
chr1	15794950	15796696	MACS_peak_599	693.53	Terf1	Terf1,Sbspon,4930444P10Rik	9786980287299
chr1	15873139	15874464	MACS_peak_601	924.66	Sbspon	Sbspon,Terf1,4930444P10Rik	900278075209321
chr1	15881080	15883668	MACS_peak_603	2729.98	Sbspon	Sbspon,Terf1,4930444P10Rik	42986648200748
chr1	15887305	15888310	MACS_peak_604	92.04	none	Sbspon,Terf1,4930444P10Rik	-500492081195315
chr1	15888447	15889746	MACS_peak_605	98.65	none	Sbspon,Terf1,4930444P10Rik	-629393370194026
chr1	15909935	15911107	MACS_peak_606	163.88	none	Sbspon,Terf1,4930444P10Rik	-2.77181e+16
chr1	16082445	16083983	MACS_peak_610	1075.37	none	4930444P10Rik,Rpl7,Rdh10	-92,11300,-12748
chr1	16093964	16096839	MACS_peak_611	3100	none	Rdh10,Rpl7,4930444P10Rik	-561,-887,-12279
chr1	16105640	16106688	MACS_peak_612	89.83	Rdh10	Rdh10,Rpl7,4930444P10Rik	10202,-11650,-23042
chr1	16147635	16150053	MACS_peak_615	347.35	none	Rdh10,Rpl7,4930444P10Rik	52882,-54330,-65722
chr1	16151809	16153939	MACS_peak_616	198.65	none	Rdh10,Rpl7,4930444P10Rik	56912,-58360,-69752
chr1	16159417	16160552	MACS_peak_617	460.9	none	Rdh10,Rpl7,4930444P10Rik	64022,-65470,-76862
chr1	16162163	16163859	MACS_peak_618	213.9	none	Rdh10,Rpl7,4930444P10Rik	67049,-68497,-79889
chr1	16167446	16168524	MACS_peak_620	268.75	none	Rdh10,Rpl7,4930444P10Rik	72023,-73471,-84863
chr1	16174607	16175505	MACS_peak_621	87.22	none	Rdh10,Rpl7,4930444P10Rik	79094,-80542,-91934
chr1	16183124	16184104	MACS_peak_622	91.62	none	Rdh10,Rpl7,4930444P10Rik	87652,-89100,-100492
chr1	16202973	16204824	MACS_peak_623	153.01	none	Rdh10,Rpl7,4930444P10Rik	107936,-109384,-120776
chr1	16217693	16219241	MACS_peak_624	478.18	none	Rdh10,Rpl7,4930444P10Rik	122505,-123953,-135345
chr1	16238625	16240674	MACS_peak_626	238.91	Stau2	Rdh10,Rpl7,4930444P10Rik	143687,-145135,-156527
chr1	16258412	16259684	MACS_peak_629	252.68	Stau2	Rdh10,Rpl7,4930444P10Rik	163086,-164534,-175926
chr1	16303578	16304718	MACS_peak_631	145.73	Stau2	Stau2,Rdh10,Rpl7	205235,208186,-209634
chr1	16404933	16405708	MACS_peak_633	80.69	Stau2	Stau2,Ube2w,Tceb1	1.04063e+17
chr1	16486124	16487158	MACS_peak_635	96.06	Stau2	Stau2,Ube2w,Tceb1	2.27421e+16
chr1	16495185	16496073	MACS_peak_636	84.5	Stau2	Stau2,Ube2w,Tceb1	1.37541e+16
chr1	16508265	16510644	MACS_peak_637	3100	none	Stau2,Ube2w,Tceb1	-7199965137492
chr1	16523714	16524761	MACS_peak_638	179.82	none	Stau2,Ube2w,Tceb1	-1485485182122700
chr1	16608340	16610017	MACS_peak_639	2309.13	Ube2w	Ube2w,Tceb1,D030040B21Rik	241,37768,-38454
chr1	16646409	16647857	MACS_peak_640	789.67	none	Tceb1,D030040B21Rik,Tmem70	-187,-499,-8138
chr1	16654354	16656121	MACS_peak_641	1387.27	none	Tmem70,D030040B21Rik,Tceb1	-34,7605,-8291
chr1	16677534	16679307	MACS_peak_642	574.46	none	Ly96,Tmem70,D030040B21Rik	-1162314930788
chr1	16710420	16711896	MACS_peak_643	227.79	none	Ly96,Tmem70,D030040B21Rik	326225588763526
chr1	16713355	16714497	MACS_peak_644	211.96	none	Ly96,Tmem70,D030040B21Rik	353905865566294
chr1	16738909	16740495	MACS_peak_646	230.41	none	Ly96,Tmem70,D030040B21Rik	611668443192070
chr1	16747746	16749139	MACS_peak_648	379.92	none	Ly96,Tmem70,D030040B21Rik	6990693171100810
chr1	16757959	16760215	MACS_peak_649	257.66	none	Ly96,Tmem70,D030040B21Rik	8.05511e+16
chr1	16761575	16762515	MACS_peak_650	140.5	none	Ly96,Tmem70,D030040B21Rik	8.35091e+16
chr1	16770308	16771660	MACS_peak_651	228.55	none	Ly96,Tmem70,D030040B21Rik	9.24481e+16
chr1	16789761	16790766	MACS_peak_653	96.27	none	Ly96,Tmem70,D030040B21Rik	1.11727e+17
chr1	16806594	16807310	MACS_peak_654	120.77	none	Ly96,Tmem70,D030040B21Rik	1.28416e+17
chr1	16816271	16817328	MACS_peak_657	167.18	none	Ly96,Tmem70,D030040B21Rik	1.38263e+17
chr1	16854895	16856038	MACS_peak_658	179.89	none	Ly96,Tmem70,D030040B21Rik	1.7693e+17
chr1	17007765	17008873	MACS_peak_661	128.08	Jph1	Jph1,Gdap1,Ly96	79651,-127134,329783
chr1	17081221	17082587	MACS_peak_662	805.37	Jph1	Jph1,Gdap1,Ly96	6066,-53549,403368
chr1	17086531	17088739	MACS_peak_663	3100	Jph1	Jph1,Gdap1,Ly96	335,-47818,409099
chr1	17109967	17111676	MACS_peak_664	188.31	none	Jph1,Gdap1,Ly96	-22851,-24632,432285
chr1	17112791	17114262	MACS_peak_665	239.21	none	Gdap1,Jph1,Ly96	-21927,-25556,434990
chr1	17114268	17115373	MACS_peak_666	261.26	none	Gdap1,Jph1,Ly96	-20633,-26850,436284
chr1	17135243	17136202	MACS_peak_667	1314.6	Gdap1	Gdap1,Jph1,Pi15	269,-47752,-456259
chr1	17140659	17141527	MACS_peak_669	92.01	Gdap1	Gdap1,Jph1,Pi15	5640,-53123,-450888
chr1	17197046	17198523	MACS_peak_670	202.49	none	Gdap1,Jph1,Pi15	62331,-109814,-394197
chr1	17390817	17391910	MACS_peak_672	149.83	none	Pi15,Gdap1,Jph1	-200618,255910,-303393
chr1	17455845	17456888	MACS_peak_674	121.06	none	Pi15,Crispld1,Gdap1	-135615,-261131,320913
chr1	17472693	17473802	MACS_peak_675	400.88	none	Pi15,Crispld1,Gdap1	-118734,-244250,337794
chr1	17637506	17638468	MACS_peak_679	112.22	none	Pi15,Crispld1,Crisp4	46006,-79510,489145
chr1	17656531	17657243	MACS_peak_681	101.22	none	Crispld1,Pi15,Crisp4	-6061064906470240
chr1	17675428	17676652	MACS_peak_682	533.44	none	Crispld1,Pi15,Crisp4	-4145784059451090
chr1	17682945	17683815	MACS_peak_683	150.23	none	Crispld1,Pi15,Crisp4	-3411791399443750
chr1	17716881	17718451	MACS_peak_685	1494.28	Crispld1	Crispld1,Pi15,Crisp4	169125685409466
chr1	17727887	17728651	MACS_peak_686	91.57	Crispld1	Crispld1,Pi15,Crisp4	1.07721e+16
chr1	17942695	17943856	MACS_peak_690	146.6	none	Crisp4,Crispld1,Defb44-ps	1.83857e+17
chr1	17973248	17974644	MACS_peak_691	169.71	none	Crisp4,Defb44-ps,Defb18	1.53186e+17
chr1	18006376	18007080	MACS_peak_692	128.79	none	Crisp4,Defb44-ps,Defb18	1.20404e+17
chr1	18032907	18034604	MACS_peak_694	176.87	none	Crisp4,Defb44-ps,Defb18	9.33772e+16
chr1	18043904	18044910	MACS_peak_695	100.41	none	Crisp4,Defb44-ps,Defb18	8.27252e+16
chr1	18046831	18049342	MACS_peak_696	2844.18	none	Crisp4,Defb44-ps,Defb18	7.90462e+16
chr1	18063194	18064560	MACS_peak_697	308.87	none	Crisp4,Defb44-ps,Defb18	6.32551e+16
chr1	18067674	18069016	MACS_peak_698	530.16	none	Crisp4,Defb44-ps,Defb18	5.87871e+16
chr1	18069062	18069669	MACS_peak_699	129.87	none	Crisp4,Defb44-ps,Defb18	5.77671e+16
chr1	18203113	18204878	MACS_peak_700	174.56	Defb44-ps	Defb44-ps,Defb18,Gm15386	96502352951224
chr1	18257095	18257927	MACS_peak_701	93.54	none	Gm15386,Defb18,Defb44-ps	-2292,-29987,-43866
chr1	18313108	18314092	MACS_peak_702	284.11	none	Gm15386,Defb18,Defb44-ps	-58381,-86076,-99955
chr1	18481860	18483477	MACS_peak_705	481.89	none	Gm15386,Defb18,Defb44-ps	-227449,-255144,-269023
chr1	18527682	18528104	MACS_peak_707	196.05	none	Gm15386,Defb18,Defb44-ps	-272674,-300369,-314248
chr1	18639398	18640305	MACS_peak_709	81.63	none	Gm15386,Defb18,Defb44-ps	-384632,-412327,-426206
chr1	18648466	18649453	MACS_peak_710	355.61	none	Gm15386,Defb18,Defb44-ps	-393740,-421435,-435314
chr1	18671537	18672531	MACS_peak_711	159.91	none	Gm15386,Tfap2d,Defb18	-416815,-421068,-444510
chr1	18732823	18733996	MACS_peak_712	96.27	none	Tfap2d,Tfap2b,Gm15386	-359693,-465585,-478190
chr1	18763811	18764737	MACS_peak_713	87.17	none	Tfap2d,Tfap2b,Gm15386	-328828,-434720,-509055
chr1	18909560	18910522	MACS_peak_715	103.16	none	Tfap2d,Tfap2b,Gm15386	-183061,-288953,-654822
chr1	18996462	18997789	MACS_peak_717	123.13	none	Tfap2d,Tfap2b,Gm15386	-95977,-201869,-741906
chr1	19093162	19095379	MACS_peak_719	790.33	Tfap2d	Tfap2d,Tfap2b,Gm15386	1168,-104724,-839051
chr1	19199502	19201276	MACS_peak_722	411.04	Tfap2b	Tfap2b,Tfap2d,Gm15386	1395,107287,-945170
chr1	19201613	19202392	MACS_peak_723	93.56	Tfap2b	Tfap2b,Tfap2d,Gm15386	-132,108900,-946783
chr1	19203764	19205072	MACS_peak_724	432.8	Tfap2b	Tfap2b,Tfap2d,Gm15386	2284,111316,-949199
chr1	19220718	19221824	MACS_peak_725	106.22	Tfap2b	Tfap2b,Tfap2d,Gm15386	19137,128169,-966052
chr1	19223734	19225345	MACS_peak_726	201.14	Tfap2b	Tfap2b,Tfap2d,Gm15386	22405,131437,-969320
chr1	19226274	19227404	MACS_peak_727	225.91	Tfap2b	Tfap2b,Tfap2d,Gm15386	24705,133737,-971620
chr1	19230832	19232189	MACS_peak_728	206.69	none	Tfap2b,Tfap2d,Gm15386	29376,138408,-976291
chr1	19290066	19291027	MACS_peak_731	188.93	none	Tfap2b,Tfap2d	88412197444
chr1	19321711	19323402	MACS_peak_732	112.27	none	Tfap2b,Tfap2d	120422229454
chr1	19439756	19440769	MACS_peak_733	534.2	none	Tfap2b,Tfap2d,4930486I03Rik	238128,347160,-906272
chr1	19449671	19450678	MACS_peak_734	109.06	none	Tfap2b,Tfap2d,4930486I03Rik	248040,357072,-896360
chr1	19757138	19758052	MACS_peak_735	84.77	none	Tfap2b,4930486I03Rik,Tfap2d	555461,-588939,664493
chr1	19788866	19789982	MACS_peak_736	229.38	none	4930486I03Rik,Tfap2b,Tfap2d	-5.57111e+17
chr1	19828606	19829396	MACS_peak_737	96.26	none	4930486I03Rik,Tfap2b,Tfap2d	-5.17534e+17
chr1	19889761	19890508	MACS_peak_738	99.38	none	4930486I03Rik,Tfap2b,Pkhd1	-4.56401e+17
chr1	20034734	20035535	MACS_peak_741	123.42	none	4930486I03Rik,Pkhd1,Mir206	-311400,573004,-633956
chr1	20421974	20422896	MACS_peak_746	240.23	Pkhd1	4930486I03Rik,Pkhd1,Mir206	75901,185703,-246655
chr1	20467203	20468699	MACS_peak_747	957.3	Pkhd1	4930486I03Rik,Pkhd1,Mir206	121417,140187,-201139
chr1	20476063	20476668	MACS_peak_749	253.28	Pkhd1	4930486I03Rik,Pkhd1,Mir206	129831,131773,-192725
chr1	20476840	20477447	MACS_peak_750	217.7	Pkhd1	4930486I03Rik,Pkhd1,Mir206	130609,130995,-191947
chr1	20515465	20516234	MACS_peak_751	192.54	Pkhd1	Pkhd1,Mir206,Mir133b	92289,-153241,-157000
chr1	20607404	20608498	MACS_peak_754	116.89	Pkhd1	Pkhd1,Mir206,Mir133b	187,-61139,-64898
chr1	20660501	20661873	MACS_peak_757	336.94	none	Mir206,Mir133b,Pkhd1	-7903,-11662,-53049
chr1	20695052	20695858	MACS_peak_758	112.42	none	Mir133b,Il17a,Mir206	22606,-25530,26365
chr1	20723301	20724253	MACS_peak_760	231.74	Il17a	Il17a,Il17f,Mir133b	27925057450928
chr1	20733675	20734478	MACS_peak_763	98.6	none	Il17a,Il17f,Mir133b	130914027561227
chr1	20743323	20745128	MACS_peak_764	194.52	none	Il17a,Il17f,Mcm3	232403012666069
chr1	20749338	20750451	MACS_peak_765	181.12	none	Il17f,Il17a,Mcm3	244572890960400
chr1	20756577	20757662	MACS_peak_766	100.95	none	Il17f,Il17a,Mcm3	172323613453175
chr1	20759516	20760662	MACS_peak_767	558.69	none	Il17f,Il17a,Mcm3	142623910450205
chr1	20765740	20766793	MACS_peak_768	101.64	none	Il17f,Mcm3,Il17a	80854402845281
chr1	20767470	20768425	MACS_peak_769	86.99	Il17f	Il17f,Mcm3,Il17a	64044234746962
chr1	20776351	20778125	MACS_peak_770	696.97	none	Il17f,Mcm3,Il17a	-28873305656253
chr1	20778204	20779396	MACS_peak_771	250.02	none	Il17f,Mcm3,Il17a	-44493149457815
chr1	20809794	20810637	MACS_peak_772	270.99	Mcm3	Mcm3,Il17f,6720483E21Rik	79,-35864,70339
chr1	20811228	20812677	MACS_peak_773	151.39	none	Mcm3,Il17f,6720483E21Rik	-1658,-37601,68602
chr1	20824657	20826860	MACS_peak_774	163.46	none	Mcm3,Il17f,6720483E21Rik	-15464,-51407,54796
chr1	20857468	20859147	MACS_peak_775	539.87	none	6720483E21Rik,Paqr8,Mcm3	22247,-22395,-48013
chr1	20869050	20870426	MACS_peak_777	233.8	none	6720483E21Rik,Paqr8,Mcm3	10816,-10964,-59444
chr1	20879173	20882106	MACS_peak_778	2785.28	none	Paqr8,6720483E21Rik,Efhc1	-63,-85,-61067
chr1	20904088	20905390	MACS_peak_783	153.92	Paqr8	Paqr8,6720483E21Rik,Efhc1	24037,-24185,-36967
chr1	20910955	20911943	MACS_peak_784	156.02	Paqr8	Efhc1,Paqr8,6720483E21Rik	-30257,30747,-30895
chr1	20924246	20926060	MACS_peak_785	1749.99	Paqr8	Efhc1,Paqr8,6720483E21Rik	-16553,44451,-44599
chr1	20930052	20931404	MACS_peak_787	182.74	none	Efhc1,Paqr8,6720483E21Rik	-10978,50026,-50174
chr1	20940917	20942948	MACS_peak_788	2070.88	Efhc1	Efhc1,Paqr8,6720483E21Rik	226,61230,-61378
chr1	20945000	20946742	MACS_peak_789	279.53	Efhc1	Efhc1,Paqr8,6720483E21Rik	4165,65169,-65317
chr1	20969237	20971010	MACS_peak_792	164.68	Efhc1	Efhc1,Paqr8,6720483E21Rik	28417,89421,-89569
chr1	20986627	20987353	MACS_peak_795	108.4	none	Efhc1,Tram2,Paqr8	4528482316106280
chr1	20987575	20989179	MACS_peak_796	135.82	none	Efhc1,Tram2,Paqr8	4667180929107670
chr1	20992660	20994237	MACS_peak_797	165.69	Tram2	Efhc1,Tram2,Paqr8	5174275858112740
chr1	21042040	21044380	MACS_peak_799	221.37	Tram2	Tram2,Efhc1,Paqr8	2.60961e+16
chr1	21056639	21058209	MACS_peak_800	166.86	Tram2	Tram2,Efhc1,Tmem14a	11882,115718,-151231
chr1	21060046	21061396	MACS_peak_801	99.57	Tram2	Tram2,Efhc1,Tmem14a	8585,119015,-147934
chr1	21063066	21064620	MACS_peak_802	114.89	Tram2	Tram2,Efhc1,Tmem14a	5463,122137,-144812
chr1	21068103	21070210	MACS_peak_803	2568.01	Tram2	Tram2,Efhc1,Tmem14a	150,127450,-139499
chr1	21070248	21071092	MACS_peak_804	172.77	none	Tram2,Efhc1,Tmem14a	-1364,128964,-137985
chr1	21079404	21080874	MACS_peak_806	299.3	none	Tram2,Tmem14a,Efhc1	-10833,-128516,138433
chr1	21086834	21088369	MACS_peak_808	363.56	none	Tram2,Tmem14a,Gsta3	-18295,-121054,-143064
chr1	21088722	21090038	MACS_peak_809	184.87	none	Tram2,Tmem14a,Gsta3	-20074,-119275,-141285
chr1	21090719	21092575	MACS_peak_810	632.85	none	Tram2,Tmem14a,Gsta3	-22341,-117008,-139018
chr1	21114367	21115761	MACS_peak_812	379.62	none	Tram2,Tmem14a,Gsta3	-45758,-93591,-115601
chr1	21136632	21137660	MACS_peak_813	137.98	none	Tram2,Tmem14a,Gsta3	-67840,-71509,-93519
chr1	21144296	21145507	MACS_peak_814	137.65	none	Tmem14a,Tram2,Gsta3	-63754,-75595,-85764
chr1	21152107	21153914	MACS_peak_815	1074.01	none	Tmem14a,Gsta3,Tram2	-55645,-77655,-83704
chr1	21155755	21158112	MACS_peak_816	716.16	none	Tmem14a,Gsta3,Tram2	-51722,-73732,-87627
chr1	21163718	21165293	MACS_peak_817	115.95	none	Tmem14a,Gsta3,Tram2	-44150,-66160,-95199
chr1	21181603	21182962	MACS_peak_818	126.69	none	Tmem14a,Gsta3,Gm4956	-26373,-48383,106111
chr1	21196314	21197447	MACS_peak_819	236.46	none	Tmem14a,Gsta3,Gm4956	-11775,-33785,91513
chr1	21198437	21199512	MACS_peak_820	129.29	none	Tmem14a,Gsta3,Gm4956	-9681,-31691,89419
chr1	21204157	21205376	MACS_peak_823	114.3	none	Tmem14a,Gsta3,Gm4956	-3889,-25899,83627
chr1	21208274	21210124	MACS_peak_824	759.81	Tmem14a	Tmem14a,Gsta3,Gm4956	544,-21466,79194
chr1	21220148	21221708	MACS_peak_825	225.66	none	Gsta3,Tmem14a,Gm4956	-97371227367465
chr1	21238431	21240192	MACS_peak_826	166.55	Gsta3	Gsta3,Tmem14a,Gm4956	86463065649082
chr1	21245596	21246763	MACS_peak_828	131.57	Gsta3	Gsta3,Tmem14a,Gm4956	155143752442214
chr1	21261021	21262926	MACS_peak_830	1003.79	none	Gm4956,Gsta3,Tmem14a	264203130853318
chr1	21268252	21269362	MACS_peak_831	151.43	none	Gm4956,Gsta3,Tmem14a	195863814260152
chr1	21269952	21271001	MACS_peak_832	115.47	none	Gm4956,Gsta3,Tmem14a	179173981161821
chr1	21322978	21324216	MACS_peak_834	133.05	none	Khdc1a,Khdc1c,Gm4956	-16160,-34814,-35204
chr1	21383037	21384226	MACS_peak_836	150.93	none	Khdc1b,Khdc1c,Khdc1a	99952522043874
chr1	21391930	21393463	MACS_peak_837	851.06	Kcnq5	Khdc1b,Khdc1c,Khdc1a	190603428552939
chr1	21401293	21402794	MACS_peak_838	416.21	Kcnq5	Khdc1b,Khdc1c,Khdc1a	284074363262286
chr1	21445814	21446812	MACS_peak_841	80.77	Kcnq5	Khdc1b,Khdc1c,Khdc1a	7267787902106550
chr1	21450862	21451742	MACS_peak_843	259.11	Kcnq5	Khdc1b,Khdc1c,Khdc1a	7766692891111540
chr1	21516217	21517623	MACS_peak_844	107.61	Kcnq5	Khdc1b,Khdc1c,Khdc1a	1.43284e+17
chr1	21578435	21579278	MACS_peak_845	87.27	Kcnq5	Khdc1b,Khdc1c,Khdc1a	2.0522e+17
chr1	21950194	21953057	MACS_peak_847	3100	Kcnq5	Kcnq5,Khdc1b,Khdc1c	398577989593214
chr1	22020076	22021297	MACS_peak_848	220.76	none	Kcnq5,Khdc1b,Khdc1c	-6.86636e+16
chr1	22067997	22069248	MACS_peak_849	385.93	none	Kcnq5,Khdc1b,Khdc1c	-1.166e+17
chr1	22226763	22227774	MACS_peak_852	131.54	none	Kcnq5,Rims1,Khdc1b	-2.75246e+17
chr1	22335905	22337455	MACS_peak_854	232.75	Rims1	Kcnq5,Rims1,4933415F23Rik	-3.84657e+17
chr1	22362745	22363966	MACS_peak_855	118.26	Rims1	Kcnq5,Rims1,4933415F23Rik	-4.11332e+17
chr1	22375421	22376332	MACS_peak_857	173.25	Rims1	Kcnq5,Rims1,4933415F23Rik	-4.23853e+17
chr1	22376931	22377944	MACS_peak_858	187.58	Rims1	Kcnq5,Rims1,4933415F23Rik	-4.25414e+17
chr1	22387254	22388010	MACS_peak_859	88.36	Rims1	Rims1,Kcnq5,4933415F23Rik	424931,-435609,721460
chr1	22388302	22389024	MACS_peak_860	130.07	Rims1	Rims1,Kcnq5,4933415F23Rik	423900,-436640,720429
chr1	22518798	22519755	MACS_peak_862	189.9	Rims1	Rims1,Kcnq5,4933415F23Rik	293287,-567253,589816
chr1	22539702	22541342	MACS_peak_863	3214.87	Rims1	Rims1,4933415F23Rik,Kcnq5	272041,568570,-588499
chr1	22544854	22545680	MACS_peak_864	244.04	Rims1	Rims1,4933415F23Rik,Kcnq5	267296,563825,-593244
chr1	22563729	22564792	MACS_peak_865	248.97	Rims1	Rims1,4933415F23Rik,Kcnq5	248303,544832,-612237
chr1	22811710	22813848	MACS_peak_866	2294.16	none	Rims1,4933415F23Rik,Mir30a	-216,296313,-466328
chr1	22880554	22881762	MACS_peak_867	197.08	none	Rims1,4933415F23Rik,Mir30a	-68595,227934,-397949
chr1	23107428	23109565	MACS_peak_868	355.54	4933415F23Rik	4933415F23Rik,Mir30a,Mir30c-2	596,-170611,-190043
chr1	23261599	23264364	MACS_peak_872	1526.58	none	Mir30a,Mir30c-2,Ogfrl1	-16126,-35558,127033
chr1	23327275	23328758	MACS_peak_874	336.27	none	Mir30c-2,Mir30a,Ogfrl1	294774890961998
chr1	23337002	23338251	MACS_peak_875	118.17	none	Mir30c-2,Ogfrl1,Mir30a	390875238858519
chr1	23358380	23359615	MACS_peak_876	196.46	none	Ogfrl1,Mir30c-2,Mir30a	310176045879890
chr1	23362445	23363494	MACS_peak_877	106.6	none	Ogfrl1,Mir30c-2,Mir30a	270456443083862
chr1	23388853	23391151	MACS_peak_879	1842.24	Ogfrl1	Ogfrl1,Mir30c-2,Mir30a	1291463110895
chr1	23398659	23399864	MACS_peak_881	125.19	none	Ogfrl1,Mir30c-2,Mir30a	-9247100722120150
chr1	23432075	23433811	MACS_peak_882	170.51	none	Ogfrl1,Mir30c-2,Mir30a	-4.29291e+16
chr1	23520831	23522841	MACS_peak_883	200.45	none	Ogfrl1,Mir30c-2,Mir30a	-1.31822e+17
chr1	23590378	23591845	MACS_peak_884	148.44	none	B3gat2,Ogfrl1,Mir30c-2	-177653,-201097,292572
chr1	23620987	23621663	MACS_peak_888	188.76	none	B3gat2,Ogfrl1,Smap1	-147439,-231311,295250
chr1	23662790	23663860	MACS_peak_890	154.36	none	B3gat2,Smap1,Ogfrl1	-105439,253250,-273311
chr1	23680485	23681809	MACS_peak_891	262.32	none	B3gat2,Smap1,Ogfrl1	-87617,235428,-291133
chr1	23711884	23712918	MACS_peak_892	141.69	none	B3gat2,Smap1,1110058L19Rik	-5.63632e+16
chr1	23714641	23715743	MACS_peak_893	199.52	none	B3gat2,Smap1,1110058L19Rik	-5.35722e+16
chr1	23767773	23771160	MACS_peak_894	3100	B3gat2	B3gat2,Smap1,1110058L19Rik	702147109243013
chr1	23782795	23783996	MACS_peak_897	125.84	B3gat2	B3gat2,Smap1,1110058L19Rik	1.46311e+16
chr1	23799661	23800974	MACS_peak_899	248.32	B3gat2	B3gat2,Smap1,1110058L19Rik	3.15531e+16
chr1	23830383	23835129	MACS_peak_901	931.49	B3gat2	B3gat2,Smap1,1110058L19Rik	6399283819179720
chr1	23835391	23837114	MACS_peak_902	639.29	B3gat2	B3gat2,Smap1,1110058L19Rik	6748880323176220
chr1	23839064	23840764	MACS_peak_903	372.19	B3gat2	B3gat2,Smap1,1110058L19Rik	7115076661172560
chr1	23841010	23842297	MACS_peak_904	151.94	B3gat2	B3gat2,Smap1,1110058L19Rik	7288974922170820
chr1	23928172	23929721	MACS_peak_905	1601.34	Smap1	Smap1,1110058L19Rik,B3gat2	27483533160182
chr1	23941425	23942810	MACS_peak_906	247.82	none	Smap1,1110058L19Rik,Fam135a	-1289770362165060
chr1	23953634	23954682	MACS_peak_907	102.42	none	Smap1,1110058L19Rik,Fam135a	-2493858321153020
chr1	23955254	23956684	MACS_peak_908	332.87	none	Smap1,1110058L19Rik,Fam135a	-2674956510151210
chr1	23960675	23961709	MACS_peak_910	96.06	none	Smap1,1110058L19Rik,Fam135a	-3197251287145980
chr1	23965157	23967023	MACS_peak_911	929.7	none	Smap1,1110058L19Rik,Fam135a	-3687046389141090
chr1	23974473	23976574	MACS_peak_913	1604.44	none	1110058L19Rik,Smap1,Fam135a	36956,-46303,131657
chr1	23984299	23985296	MACS_peak_914	89.06	none	1110058L19Rik,Smap1,Fam135a	27682,-55577,122383
chr1	24011817	24013070	MACS_peak_915	982.75	1110058L19Rik	1110058L19Rik,Smap1,Fam135a	36,-83223,94737
chr1	24082363	24083282	MACS_peak_916	199.42	Fam135a	Fam135a,1110058L19Rik,Col9a1	24358,-70343,-101626
chr1	24106020	24108503	MACS_peak_917	2865.62	none	Fam135a,Col9a1,1110058L19Rik	-81,-77187,-94782
chr1	24113957	24115442	MACS_peak_918	136.98	none	Fam135a,Col9a1,1110058L19Rik	-7519,-69749,-102220
chr1	24118145	24119608	MACS_peak_919	176.33	none	Fam135a,Col9a1,1110058L19Rik	-11696,-65572,-106397
chr1	24140377	24141236	MACS_peak_920	473.76	none	Fam135a,Col9a1,1110058L19Rik	-33626,-43642,-128327
chr1	24151771	24152727	MACS_peak_921	91.05	none	Col9a1,Fam135a,1110058L19Rik	-32199,-45069,-139770
chr1	24159706	24160927	MACS_peak_922	283.07	none	Col9a1,Fam135a,1110058L19Rik	-24132,-53136,-147837
chr1	24201052	24203449	MACS_peak_924	690.6	Col9a1	Col9a1,Fam135a,1110058L19Rik	209,-95070,-189771
chr1	24252557	24253841	MACS_peak_926	176.38	Col9a1	Col9a1,Fam135a,1110058L19Rik	51158,-146019,-240720
chr1	24258177	24259089	MACS_peak_927	93.67	Col9a1	Col9a1,Fam135a,1110058L19Rik	56592,-151453,-246154
chr1	24271098	24272204	MACS_peak_929	309.91	Col19a1	Col9a1,Fam135a,1110058L19Rik	69610,-164471,-259172
chr1	24293750	24294800	MACS_peak_930	93.65	Col19a1	Col9a1,Fam135a,1110058L19Rik	92234,-187095,-281796
chr1	24295455	24296801	MACS_peak_931	273.74	Col19a1	Col9a1,Fam135a,1110058L19Rik	94087,-188948,-283649
chr1	24309495	24310789	MACS_peak_932	141.58	Col19a1	Col9a1,Fam135a,Col19a1	108101,-202962,284134
chr1	24318292	24319551	MACS_peak_933	104.22	Col19a1	Col9a1,Fam135a,Col19a1	116880,-211741,275355
chr1	24336718	24338011	MACS_peak_934	150.88	Col19a1	Col9a1,Fam135a,Col19a1	135323,-230184,256912
chr1	24368324	24369504	MACS_peak_936	111.81	Col19a1	Col9a1,Col19a1,Fam135a	166873,225362,-261734
chr1	24382724	24384090	MACS_peak_938	184.91	Col19a1	Col9a1,Col19a1,Fam135a	181366,210869,-276227
chr1	24459874	24460817	MACS_peak_940	88.8	Col19a1	Col19a1,Lmbrd1,Col9a1	133931,-225037,258304
chr1	24592741	24594742	MACS_peak_941	1999.04	Col19a1	Col19a1,Lmbrd1,Col9a1	535,-91641,391700
chr1	24601486	24602775	MACS_peak_942	254.11	none	Col19a1,Lmbrd1,Col9a1	-7854,-83252,400089
chr1	24626565	24627906	MACS_peak_943	247.19	none	Col19a1,Lmbrd1,Col9a1	-32959,-58147,425194
chr1	24652639	24653286	MACS_peak_944	104.33	none	Lmbrd1,Col19a1,Col9a1	-32420,-58686,450921
chr1	24654488	24655852	MACS_peak_945	600.28	none	Lmbrd1,Col19a1,Col9a1	-30212,-60894,453129
chr1	24684807	24686532	MACS_peak_947	1360.3	Lmbrd1	Lmbrd1,Col19a1,Col9a1	287,-91393,483628
chr1	24839487	24840529	MACS_peak_949	116.66	none	Lmbrd1,Col19a1,Gm20172	154626,-245732,494791
chr1	24849731	24850822	MACS_peak_950	131.09	none	Lmbrd1,Col19a1,Gm20172	164894,-256000,484523
chr1	24893814	24894706	MACS_peak_951	120.27	none	Lmbrd1,Col19a1,Gm20172	208878,-299984,440539
chr1	25030633	25031635	MACS_peak_955	92.49	none	Gm20172,Lmbrd1,Col19a1	303665,345752,-436858
chr1	25072700	25073565	MACS_peak_956	106.2	none	Gm20172,Lmbrd1,Col19a1	261667,387750,-478856
chr1	25120707	25121818	MACS_peak_959	346.77	none	Gm20172,Lmbrd1,Col19a1	213537,435880,-526986
chr1	25123102	25124099	MACS_peak_960	97.51	none	Gm20172,Lmbrd1,Col19a1	211199,438218,-529324
chr1	25161365	25162206	MACS_peak_961	96.55	Bai3	Gm20172,Lmbrd1,Col19a1	173014,476403,-567509
chr1	25172327	25173085	MACS_peak_963	122.17	Bai3	Gm20172,Lmbrd1,Col19a1	162093,487324,-578430
chr1	25234051	25236074	MACS_peak_965	370.85	Bai3	Gm20172,Lmbrd1,Col19a1	99737,549680,-640786
chr1	25236738	25237778	MACS_peak_966	117.01	Bai3	Gm20172,Lmbrd1,Col19a1	97541,551876,-642982
chr1	25280378	25281396	MACS_peak_968	120.84	Bai3	Gm20172,Lmbrd1,Bai3	5.39126e+16
chr1	25284974	25286220	MACS_peak_969	131.72	Bai3	Gm20172,Lmbrd1,Bai3	4.92026e+16
chr1	25885733	25888206	MACS_peak_970	2024.28	none	Bai3,Gm20172,4931408C20Rik	-417,-552170,857336
chr1	25944158	25945688	MACS_peak_971	263.09	none	Bai3,Gm20172,4931408C20Rik	-58371,-610124,799382
chr1	26018924	26019906	MACS_peak_972	83.03	none	Bai3,Gm20172,4931408C20Rik	-132863,-684616,724890
chr1	26080480	26081356	MACS_peak_973	86.36	none	Bai3,4931408C20Rik,Gm20172	-194366,663387,-746119
chr1	26481851	26482925	MACS_peak_977	124.83	none	4931408C20Rik,Bai3	261917,-595836
chr1	26581370	26582602	MACS_peak_980	171.81	none	4931408C20Rik,Bai3	162319,-695434
chr1	26743843	26745423	MACS_peak_981	363.16	none	4931408C20Rik,Bai3	-328,-858081
chr1	27089145	27090069	MACS_peak_982	601.46	none	4931408C20Rik	-345302
chr1	27166031	27167109	MACS_peak_983	124.14	none	4931408C20Rik	-422265
chr1	27317884	27318754	MACS_peak_985	91.69	none	4931408C20Rik	-574014
chr1	27499441	27500377	MACS_peak_989	81.5	none	4931408C20Rik	-755604
chr1	27560046	27560969	MACS_peak_991	83.42	none	4931408C20Rik	-816202
chr1	27957192	27958160	MACS_peak_993	192.81	none	Gm597	879421
chr1	28035820	28036907	MACS_peak_994	100.65	none	Gm597	800734
chr1	28231960	28233052	MACS_peak_996	145.15	none	Gm597	604591
chr1	28359439	28360212	MACS_peak_997	81.01	none	Gm597	477272
chr1	28550020	28551453	MACS_peak_999	206.26	none	Gm597,Mir6342	286361,-927596
chr1	28679093	28680372	MACS_peak_1002	409.45	none	Gm597,Mir6342	157365,-798600
chr1	28765054	28766101	MACS_peak_1005	124.97	none	Gm597,Mir6342	71520,-712755
chr1	28857610	28859165	MACS_peak_1006	247.09	none	Gm597,Mir6342	-21290,-619945
chr1	29424774	29425486	MACS_peak_1007	101.22	none	Mir6342,Gm597	-53202,-588033
chr1	29510652	29511515	MACS_peak_1008	97.33	none	Mir6342,Gm597	32751,-673986
chr1	29541231	29542828	MACS_peak_1009	128.71	none	Mir6342,Gm597	63697,-704932
chr1	29692671	29693800	MACS_peak_1010	124.47	none	Mir6342,Gm597	214903,-856138
chr1	29951581	29952617	MACS_peak_1012	126.94	none	Mir6342,Phf3	473767968002
chr1	30053283	30054251	MACS_peak_1014	470.62	none	Mir6342,Phf3,Gm13363	5.75436e+17
chr1	30103757	30104692	MACS_peak_1016	81.65	none	Mir6342,Phf3,Gm13363	6.25893e+17
chr1	30141809	30142931	MACS_peak_1017	116.71	none	Mir6342,Phf3,Gm13363	6.64039e+17
chr1	30318782	30319863	MACS_peak_1018	244.14	none	Phf3,Gm13363,Ptp4a1	6.0078e+17
chr1	30331189	30332123	MACS_peak_1019	146.83	none	Phf3,Gm13363,Ptp4a1	5.88446e+17
chr1	30389531	30390505	MACS_peak_1020	164.25	none	Phf3,Gm13363,Ptp4a1	5.30084e+17
chr1	30428308	30428841	MACS_peak_1021	92.28	none	Phf3,Gm13363,Ptp4a1	4.91528e+17
chr1	30465237	30466231	MACS_peak_1022	85.38	none	Phf3,Gm13363,Ptp4a1	4.54368e+17
chr1	30552085	30553051	MACS_peak_1024	102.5	none	Phf3,Gm13363,Ptp4a1	3.67533e+17
chr1	30596722	30597727	MACS_peak_1025	109.4	none	Phf3,Gm13363,Ptp4a1	3.22877e+17
chr1	30598639	30599732	MACS_peak_1026	282.73	none	Phf3,Gm13363,Ptp4a1	3.20916e+17
chr1	30644167	30645597	MACS_peak_1027	350.79	none	Phf3,Gm13363,Ptp4a1	2.75219e+17
chr1	30723755	30724471	MACS_peak_1028	142.43	none	Phf3,Gm13363,Ptp4a1	1.95988e+17
chr1	30754925	30756182	MACS_peak_1029	403.59	none	Phf3,Gm13363,Ptp4a1	1.64548e+17
chr1	30776219	30778155	MACS_peak_1030	358.56	none	Phf3,Gm13363,Ptp4a1	1.42914e+17
chr1	30816584	30817567	MACS_peak_1031	162.28	none	Phf3,Gm13363,Ptp4a1	1.03026e+17
chr1	30826182	30827935	MACS_peak_1032	266.88	none	Phf3,Gm13363,Ptp4a1	9.30432e+16
chr1	30828155	30829225	MACS_peak_1033	116.43	none	Phf3,Gm13363,Ptp4a1	9.14112e+16
chr1	30850150	30852140	MACS_peak_1035	244.92	none	Phf3,Gm13363,Ptp4a1	6.89562e+16
chr1	30929617	30931480	MACS_peak_1036	1994.76	none	Phf3,Gm13363,Ptp4a1	-104477600776052
chr1	30940593	30941722	MACS_peak_1039	167.51	none	Phf3,Gm13363,Ptp4a1	-210566539865443
chr1	30985586	30986847	MACS_peak_1042	95.98	none	Gm13363,Ptp4a1,Phf3	20339,20384,-66115
chr1	30994337	30995749	MACS_peak_1043	268.79	none	Gm13363,Ptp4a1,Phf3	11512,11557,-74942
chr1	31005435	31007515	MACS_peak_1044	1226.2	Gm13363,Ptp4a1	Gm13363,Ptp4a1,Phf3	80,125,-86374
chr1	31033972	31035122	MACS_peak_1045	125.42	none	Ptp4a1,Gm13363,Phf3	-27947,-27992,-114446
chr1	31054786	31056024	MACS_peak_1047	124.22	none	Ptp4a1,Gm13363,Phf3	-48805,-48850,-135304
chr1	31094911	31095915	MACS_peak_1048	189.7	none	Ptp4a1,Gm13363,Lgsn	-88813,-88858,-137866
chr1	31260073	31261629	MACS_peak_1052	632.02	4931428L18Rik,Lgsn	4931428L18Rik,Pih1d3,Lgsn	18650,-18832,27572
chr1	31271115	31272013	MACS_peak_1053	91.55	4931428L18Rik	4931428L18Rik,Pih1d3,Lgsn	7937,-8119,38285
chr1	31278971	31279937	MACS_peak_1054	98.1	4931428L18Rik	4931428L18Rik,Pih1d3,Gm4850	47,-229,-42237
chr1	31314925	31316252	MACS_peak_1055	149.53	none	Gm4850,Pih1d3,4931428L18Rik	-6103,35905,-36087
chr1	31331477	31332339	MACS_peak_1056	97.5	none	Gm4850,Pih1d3,4931428L18Rik	10217,52225,-52407
chr1	31343620	31344845	MACS_peak_1057	126.32	none	Gm4850,Pih1d3,4931428L18Rik	22541,64549,-64731
chr1	31357664	31358579	MACS_peak_1058	135.51	none	Gm4850,Pih1d3,4931428L18Rik	36430,78438,-78620
chr1	31440510	31441149	MACS_peak_1059	144.72	none	Gm4850,Pih1d3,4931428L18Rik	119138,161146,-161328
chr1	31449666	31450671	MACS_peak_1060	100.57	none	Gm4850,Pih1d3,4931428L18Rik	128477,170485,-170667
chr1	31472934	31474086	MACS_peak_1061	188.33	none	Gm4850,Pih1d3,4931428L18Rik	151819,193827,-194009
chr1	31548701	31549853	MACS_peak_1062	302.44	none	Gm4850,Pih1d3,4931428L18Rik	227586,269594,-269776
chr1	31629253	31630108	MACS_peak_1064	108.01	none	Gm4850,Pih1d3,4931428L18Rik	307989,349997,-350179
chr1	31738155	31739346	MACS_peak_1065	206.1	none	Gm4850,Pih1d3,4931428L18Rik	417059,459067,-459249
chr1	32130968	32131678	MACS_peak_1068	106.6	none	Khdrbs2,Gm9839,Gm5415	-9.83274e+16
chr1	32228740	32230444	MACS_peak_1069	1329.49	none	Khdrbs2,Gm9839,Gm5415	-58348252374546
chr1	32277623	32278668	MACS_peak_1070	290.71	Khdrbs2	Khdrbs2,Gm9839,Gm5415	4.84953e+16
chr1	32322053	32323376	MACS_peak_1072	692.75	Khdrbs2	Khdrbs2,Gm9839,Gm5415	9.30643e+16
chr1	32326584	32327800	MACS_peak_1073	249.66	Khdrbs2	Khdrbs2,Gm9839,Gm5415	9.75423e+16
chr1	32536239	32537043	MACS_peak_1075	98.42	Khdrbs2	Gm9839,Gm5415,Khdrbs2	4120367497306990
chr1	32763578	32764753	MACS_peak_1076	80.45	none	Gm5415,Gm9839,Khdrbs2	-160027,-186321,534515
chr1	32828804	32830004	MACS_peak_1078	337.95	none	Gm5415,Gm9839,Khdrbs2	-225266,-251560,599754
chr1	32972653	32973427	MACS_peak_1079	94.44	none	Gm5415,Gm9839,Khdrbs2	-368902,-395196,743390
chr1	33102433	33103435	MACS_peak_1080	201.28	none	Gm5415,Gm9839,Prim2	-498796,-525090,623705
chr1	33159046	33160323	MACS_peak_1081	90	none	Gm5415,Prim2,1700001G17Rik	-555546,566955,-566984
chr1	33162527	33163512	MACS_peak_1082	117.41	none	Gm5415,Prim2,1700001G17Rik	-558881,563620,-563649
chr1	33232170	33233197	MACS_peak_1084	92.92	none	Prim2,1700001G17Rik,Rab23	493956,-493985,-544057
chr1	33239226	33240040	MACS_peak_1085	87.58	none	Prim2,1700001G17Rik,Rab23	487006,-487035,-537107
chr1	33300303	33302320	MACS_peak_1086	298.46	none	Prim2,1700001G17Rik,Rab23	425328,-425357,-475429
chr1	33313344	33314361	MACS_peak_1087	214.52	none	Prim2,1700001G17Rik,Rab23	412787,-412816,-462888
chr1	33362274	33364023	MACS_peak_1090	252.52	none	Prim2,1700001G17Rik,Rab23	363491,-363520,-413592
chr1	33612967	33613640	MACS_peak_1093	89.2	Prim2	Prim2,1700001G17Rik,Rab23	113336,-113365,-163437
chr1	33692462	33694072	MACS_peak_1094	733.34	Prim2	Prim2,1700001G17Rik,Rab23	33372,-33401,-83473
chr1	33694312	33695447	MACS_peak_1095	358.52	Prim2	Prim2,1700001G17Rik,Rab23	31760,-31789,-81861
chr1	33725848	33727908	MACS_peak_1096	2468.67	1700001G17Rik	1700001G17Rik,Prim2,Rab23	210,-239,-49862
chr1	33736943	33738996	MACS_peak_1097	1105.49	none	1700001G17Rik,Prim2,Rab23	11301,-11330,-38771
chr1	33744456	33745846	MACS_peak_1099	331.93	none	1700001G17Rik,Prim2,Rab23	18483,-18512,-31589
chr1	33748292	33750783	MACS_peak_1101	294.58	none	1700001G17Rik,Prim2,Rab23	22869,-22898,-27203
chr1	33752467	33753504	MACS_peak_1102	99.85	none	Rab23,1700001G17Rik,Prim2	-23755,26317,-26346
chr1	33770855	33771951	MACS_peak_1104	240.21	none	Rab23,Bag2,1700001G17Rik	-53374319244735
chr1	33772805	33773996	MACS_peak_1105	105.93	none	Rab23,Bag2,1700001G17Rik	-33404119546732
chr1	33776162	33777719	MACS_peak_1106	1901.64	Rab23	Rab23,Bag2,1700001G17Rik	2003765550272
chr1	33800760	33806498	MACS_peak_1108	1379.52	Bag2	Bag2,Rab23,Zfp451	109662636667811
chr1	33810713	33812504	MACS_peak_1109	259.04	Bag2	Bag2,Rab23,Zfp451	29873434559832
chr1	33813543	33815348	MACS_peak_1110	2173.3	Bag2	Bag2,Rab23,Zfp451	1503718256995
chr1	33870326	33872111	MACS_peak_1111	1596.71	Zfp451	Zfp451,Gm15455,Bag2	222,24541,-56623
chr1	33892544	33896526	MACS_peak_1112	2084.5	Gm15455	Gm15455,Zfp451,Bend6	1224,-23095,69931
chr1	33907374	33908915	MACS_peak_1113	162.79	none	Gm15455,Zfp451,Bend6	-12385,-36704,56322
chr1	33910397	33911601	MACS_peak_1114	148.18	Bend6	Gm15455,Zfp451,Bend6	-15240,-39559,53467
chr1	33920752	33921894	MACS_peak_1115	96.65	Bend6	Gm15455,Bend6,Dst	-25564,43143,-43746
chr1	33940059	33941023	MACS_peak_1116	166.47	Bend6	Bend6,Dst,Gm15455	23925,-24528,-44782
chr1	33944908	33946346	MACS_peak_1117	127.31	Bend6	Bend6,Dst,Gm15455	18839,-19442,-49868
chr1	33948911	33949938	MACS_peak_1118	110.2	Bend6	Bend6,Dst,Gm15455	15042,-15645,-53665
chr1	33950452	33951650	MACS_peak_1119	81.28	Bend6	Bend6,Dst,Gm15455	13415,-14018,-55292
chr1	33959480	33961782	MACS_peak_1120	371.77	Bend6	Bend6,Dst,Gm15455	3835,-4438,-64872
chr1	33962737	33966010	MACS_peak_1121	3100	Bend6	Bend6,Dst,Gm15455	93,-696,-68614
chr1	33995789	33997305	MACS_peak_1122	245.1	Dst	Dst,Bend6,Gm15455	31478,-32081,-100788
chr1	34001437	34005228	MACS_peak_1123	708.03	Dst	Dst,Bend6,Gm15455	38263,-38866,-107573
chr1	34019783	34022035	MACS_peak_1124	382.85	Dst	Dst,Bend6,Gm15455	-47760,-56443,-125150
chr1	34023180	34024161	MACS_peak_1125	83.17	Dst	Dst,Bend6,Gm15455	-44999,-59204,-127911
chr1	34030964	34032487	MACS_peak_1127	366.88	Dst	Dst,Bend6,Gm15455	-36944,-67259,-135966
chr1	34046178	34047596	MACS_peak_1128	495.52	Dst	Dst,Bend6,Mir6896	-21782,-82421,-127316
chr1	34061629	34063679	MACS_peak_1130	478.04	Dst	Dst,Bend6,Mir6896	-6015,-98188,-111549
chr1	34063748	34064720	MACS_peak_1131	80.41	Dst	Dst,Bend6,Mir6896	-4435,-99768,-109969
chr1	34067599	34069238	MACS_peak_1132	1342.49	Dst	Dst,Bend6,Mir6896	-251,-103952,-105785
chr1	34195878	34196863	MACS_peak_1136	194.25	Dst	Dst,Mir6896,Bend6	-20804,22167,-231904
chr1	34234356	34235960	MACS_peak_1137	765.54	Dst	Dst,Mir6896,Mir5103	1798460955254880
chr1	34292861	34293837	MACS_peak_1139	196.45	Dst	Dst,Mir6896,Mir5103	7.61751e+16
chr1	34345903	34346987	MACS_peak_1140	109.7	Dst	Dst,Mir5103,Ccdc115	1.29271e+17
chr1	34349532	34350709	MACS_peak_1141	214.68	Dst	Dst,Mir5103,Ccdc115	1.32946e+17
chr1	34359082	34360215	MACS_peak_1142	412.82	Dst	Mir5103,Ccdc115,Imp4	130396,136869,-137025
chr1	34383135	34384590	MACS_peak_1143	159.33	none	Mir5103,Ccdc115,Imp4	106182,112655,-112811
chr1	34386749	34387857	MACS_peak_1144	231.39	none	Mir5103,Ccdc115,Imp4	102741,109214,-109370
chr1	34423908	34425960	MACS_peak_1146	306.43	none	Mir5103,Ccdc115,Imp4	65110,71583,-71739
chr1	34435616	34436806	MACS_peak_1147	185.39	none	Mir5103,Ccdc115,Imp4	53833,60306,-60462
chr1	34443232	34447160	MACS_peak_1148	405.14	none	Mir5103,Ccdc115,Imp4	44848,51321,-51477
chr1	34450720	34452487	MACS_peak_1149	279.34	none	Mir5103,Ccdc115,Imp4	38441,44914,-45070
chr1	34463092	34464179	MACS_peak_1150	197.56	none	Mir5103,Ccdc115,Imp4	26409,32882,-33038
chr1	34488544	34492508	MACS_peak_1151	2123.71	none	Mir5103,Ccdc115,Imp4	-482,5991,-6147
chr1	34495442	34497406	MACS_peak_1152	1260.8	Ccdc115	Ccdc115,Imp4,Mir5103	93,-249,-6380
chr1	34507521	34508709	MACS_peak_1153	137.08	none	Ptpn18,Imp4,Ccdc115	-8475,11442,-11598
chr1	34510858	34511743	MACS_peak_1154	121.62	none	Ptpn18,Imp4,Ccdc115	-5290,14627,-14783
chr1	34514912	34517683	MACS_peak_1155	2823.57	none	Ptpn18,Imp4,Ccdc115	-293,19624,-19780
chr1	34519217	34520853	MACS_peak_1156	456.88	Ptpn18	Ptpn18,Imp4,Ccdc115	3445,23362,-23518
chr1	34524592	34525615	MACS_peak_1157	153.84	Ptpn18	Ptpn18,Imp4,Ccdc115	8513,28430,-28586
chr1	34528014	34530979	MACS_peak_1158	2628.29	Ptpn18	Ptpn18,Prss39,Imp4	12906,-25778,32823
chr1	34535728	34537026	MACS_peak_1159	114.93	none	Prss39,Ptpn18,Imp4	-188971978739704
chr1	34537718	34539287	MACS_peak_1160	101.61	none	Prss39,Ptpn18,Imp4	-167722191241829
chr1	34541837	34543557	MACS_peak_1161	1251.77	none	Prss39,Ptpn18,Imp4	-125772610746024
chr1	34554605	34557478	MACS_peak_1162	2472.8	Prss39	Prss39,Cfc1,Ptpn18	767,-36451,39451
chr1	34558183	34560816	MACS_peak_1163	737.98	Prss39	Prss39,Cfc1,Ptpn18	4225,-32993,42909
chr1	34561765	34563230	MACS_peak_1164	175.97	none	Prss39,Cfc1,Ptpn18	7223,-29995,45907
chr1	34566815	34568436	MACS_peak_1165	628.41	none	Prss39,Cfc1,Prss40	12351,-24867,50163
chr1	34569668	34571421	MACS_peak_1166	163.53	none	Prss39,Cfc1,Prss40	15270,-21948,47244
chr1	34573146	34574096	MACS_peak_1167	100.7	none	Prss39,Cfc1,Prss40	18347,-18871,44167
chr1	34589883	34590493	MACS_peak_1169	101.83	none	Cfc1,Prss40,Prss39	-23042760034914
chr1	34592949	34594757	MACS_peak_1170	1081.51	Cfc1	Cfc1,Prss40,Prss39	13612393538579
chr1	34594771	34596268	MACS_peak_1171	208.4	Cfc1	Cfc1,Prss40,Prss39	30272226940245
chr1	34608162	34609567	MACS_peak_1172	158.85	none	Prss40,Cfc1,Amer3	8924,16372,-27673
chr1	34612623	34614107	MACS_peak_1173	206.03	Prss40	Prss40,Cfc1,Amer3	4423,20873,-23172
chr1	34616028	34618610	MACS_peak_1174	1831.72	Prss40	Prss40,Amer3,Cfc1	469,-19218,24827
chr1	34629579	34630632	MACS_peak_1178	216.82	none	Amer3,Prss40,Cfc1	-6432,-12317,37613
chr1	34631559	34632558	MACS_peak_1179	80.63	none	Amer3,Prss40,Cfc1	-4479,-14270,39566
chr1	34634936	34637522	MACS_peak_1180	2281.22	none	Amer3,Prss40,Cfc1	-308,-18441,43737
chr1	34640177	34642121	MACS_peak_1181	340.41	Amer3	Amer3,Prss40,Cfc1	4612,-23361,48657
chr1	34643167	34648148	MACS_peak_1182	2177.01	Amer3	Amer3,Prss40,AA619741	9120,-27869,47398
chr1	34656103	34657820	MACS_peak_1184	600.39	none	Amer3,AA619741,Prss40	20424,36094,-39173
chr1	34676750	34677665	MACS_peak_1186	97.59	none	AA619741,Amer3,Prss40	15848,40670,-59419
chr1	34689476	34694879	MACS_peak_1188	3100	AA619741	AA619741,Amer3,Prss40	878,55640,-74389
chr1	34698463	34700251	MACS_peak_1189	206.58	none	AA619741,Amer3,Prss40	-6302,62820,-81569
chr1	34718324	34719680	MACS_peak_1191	91.19	none	AA619741,Amer3,Prss40	-25947,82465,-101214
chr1	34720419	34725204	MACS_peak_1192	1714.82	none	AA619741,Amer3,Prss40	-29756,86274,-105023
chr1	34731044	34732334	MACS_peak_1194	165.54	none	AA619741,Amer3,Prss40	-38634,95152,-113901
chr1	34732470	34733515	MACS_peak_1195	125.33	none	AA619741,Amer3,Prss40	-39937,96455,-115204
chr1	34733981	34737125	MACS_peak_1196	3128.04	none	AA619741,Amer3,Prss40	-42498,99016,-117765
chr1	34739477	34740307	MACS_peak_1197	80.66	none	AA619741,Amer3,Arhgef4	-46837,103355,-118674
chr1	34740456	34742008	MACS_peak_1198	156.55	none	AA619741,Amer3,Arhgef4	-48177,104695,-117334
chr1	34753158	34754549	MACS_peak_1199	184.96	none	AA619741,Arhgef4,Amer3	-60798,-104713,117316
chr1	34756443	34758821	MACS_peak_1200	554.52	none	AA619741,Arhgef4,Amer3	-64577,-100934,121095
chr1	34760530	34761815	MACS_peak_1201	88.97	none	AA619741,Arhgef4,Amer3	-68117,-97394,124635
chr1	34761879	34763106	MACS_peak_1202	100.7	none	AA619741,Arhgef4,Amer3	-69437,-96074,125955
chr1	34772543	34774535	MACS_peak_1204	115.61	none	AA619741,Arhgef4,Fam168b	-80484,-85027,126356
chr1	34778136	34782377	MACS_peak_1205	2582.14	none	Arhgef4,AA619741,Fam168b	-78310,-87201,119639
chr1	34788664	34789645	MACS_peak_1206	113.5	none	Arhgef4,AA619741,Fam168b	-69412,-96099,110741
chr1	34794885	34796083	MACS_peak_1207	144.57	none	Arhgef4,AA619741,Fam168b	-63082,-102429,104411
chr1	34796172	34797187	MACS_peak_1208	98.99	none	Arhgef4,Fam168b,AA619741	-61887,103216,-103624
chr1	34797684	34798565	MACS_peak_1209	81.34	none	Arhgef4,Fam168b,AA619741	-60442,101771,-105069
chr1	34802035	34803491	MACS_peak_1210	163.7	none	Arhgef4,Fam168b,Plekhb2	-55803,97132,-104040
chr1	34805809	34809005	MACS_peak_1211	2784.1	none	Arhgef4,Fam168b,Plekhb2	-51159,92488,-99396
chr1	34824259	34825281	MACS_peak_1212	97.9	none	Arhgef4,Fam168b,Plekhb2	-33796,75125,-82033
chr1	34846116	34848414	MACS_peak_1214	268.71	none	Arhgef4,Fam168b,Plekhb2	-11301,52630,-59538
chr1	34849661	34850737	MACS_peak_1215	216.75	none	Arhgef4,Fam168b,Plekhb2	-8367,49696,-56604
chr1	34855541	34857366	MACS_peak_1217	272.25	none	Arhgef4,Fam168b,Plekhb2	-2113,43442,-50350
chr1	34857871	34860144	MACS_peak_1218	1919.04	Arhgef4	Arhgef4,Fam168b,Plekhb2	441,40888,-47796
chr1	34862508	34864294	MACS_peak_1219	367.3	Arhgef4	Arhgef4,Fam168b,Plekhb2	4835,36494,-43402
chr1	34898988	34900743	MACS_peak_1220	761.56	Fam168b	Fam168b,Plekhb2,Arhgef4	30,-6938,41299
chr1	34906302	34908924	MACS_peak_1221	939.09	Plekhb2	Plekhb2,Fam168b,Arhgef4	810,-7718,49047
chr1	34915131	34918020	MACS_peak_1222	397.14	Plekhb2	Plekhb2,Fam168b,Arhgef4	9772,-16680,58009
chr1	34940667	34941730	MACS_peak_1226	122.16	none	Plekhb2,Fam168b,Arhgef4	34395,-41303,82632
chr1	34947878	34949362	MACS_peak_1227	158.93	none	Plekhb2,Fam168b,Arhgef4	41817,-48725,90054
chr1	34951318	34952481	MACS_peak_1228	127.72	none	Plekhb2,Fam168b,Arhgef4	45096,-52004,93333
chr1	34980289	34981490	MACS_peak_1231	104.45	none	Plekhb2,Fam168b,Arhgef4	74086,-80994,122323
chr1	34984934	34988094	MACS_peak_1232	3100	none	Plekhb2,Fam168b,Arhgef4	79711,-86619,127948
chr1	35017986	35019619	MACS_peak_1234	221.07	none	Plekhb2,Fam168b,Arhgef4	111999,-118907,160236
chr1	35042132	35043049	MACS_peak_1235	110.9	none	Plekhb2,Fam168b,Arhgef4	135787,-142695,184024
chr1	35044919	35045970	MACS_peak_1237	110.67	none	Plekhb2,Fam168b,Arhgef4	138641,-145549,186878
chr1	35094939	35095928	MACS_peak_1240	86.1	none	Plekhb2,Fam168b,Arhgef4	188630,-195538,236867
chr1	35126594	35127526	MACS_peak_1242	152.43	none	Plekhb2,Fam168b,Arhgef4	220257,-227165,268494
chr1	35133398	35135261	MACS_peak_1243	603.78	none	Plekhb2,Fam168b,Arhgef4	227526,-234434,275763
chr1	35263503	35264388	MACS_peak_1244	80.74	none	Mir7669,Plekhb2,Fam168b	315533,357142,-364050
chr1	35268435	35270074	MACS_peak_1245	330.56	none	Mir7669,Plekhb2,Fam168b	310224,362451,-369359
chr1	35270394	35272442	MACS_peak_1246	502.54	none	Mir7669,Plekhb2,Fam168b	308060,364615,-371523
chr1	35272623	35273690	MACS_peak_1247	112.47	none	Mir7669,Plekhb2,Fam168b	306322,366353,-373261
chr1	35296150	35297147	MACS_peak_1248	180.43	none	Mir7669,Plekhb2,Fam168b	282830,389845,-396753
chr1	35299073	35300376	MACS_peak_1249	187.46	none	Mir7669,Plekhb2,Fam168b	279754,392921,-399829
chr1	35303738	35304812	MACS_peak_1250	206.09	none	Mir7669,Plekhb2,Fam168b	275203,397472,-404380
chr1	35313030	35315422	MACS_peak_1251	388.73	none	Mir7669,Plekhb2,Fam168b	265252,407423,-414331
chr1	35316762	35318590	MACS_peak_1252	449.89	none	Mir7669,Plekhb2,Fam168b	261802,410873,-417781
chr1	35320295	35324076	MACS_peak_1253	906.58	none	Mir7669,Plekhb2,Fam168b	257293,415382,-422290
chr1	35331473	35332504	MACS_peak_1254	127.85	none	Mir7669,Plekhb2,Fam168b	247490,425185,-432093
chr1	35387154	35388226	MACS_peak_1256	98.72	none	Mir7669,Plekhb2,Fam168b	191788,480887,-487795
chr1	35404933	35405906	MACS_peak_1257	114.9	none	Mir7669,Plekhb2,Fam168b	174059,498616,-505524
chr1	35409459	35410748	MACS_peak_1258	271.05	none	Mir7669,Plekhb2,Fam168b	169375,503300,-510208
chr1	35437937	35438913	MACS_peak_1261	88.02	none	Mir7669,Plekhb2,Fam168b	141053,531622,-538530
chr1	35441058	35443183	MACS_peak_1263	321.76	none	Mir7669,Plekhb2,Fam168b	137358,535317,-542225
chr1	35444549	35445469	MACS_peak_1265	101.22	none	Mir7669,Plekhb2,Fam168b	134469,538206,-545114
chr1	35447253	35448268	MACS_peak_1266	86.43	none	Mir7669,Plekhb2,Fam168b	131718,540957,-547865
chr1	35449178	35450058	MACS_peak_1267	112.91	none	Mir7669,Plekhb2,Fam168b	129860,542815,-549723
chr1	35457266	35459173	MACS_peak_1268	173.7	none	Mir7669,Plekhb2,Fam168b	121259,551416,-558324
chr1	35459683	35461223	MACS_peak_1269	266.17	none	Mir7669,Plekhb2,Fam168b	119025,553650,-560558
chr1	35484254	35485758	MACS_peak_1271	155.6	none	Mir7669,Plekhb2,Fam168b	94472,578203,-585111
chr1	35508859	35511231	MACS_peak_1272	692.06	none	Mir7669,Plekhb2,Fam168b	69433,603242,-610150
chr1	35514033	35514893	MACS_peak_1273	116.67	none	Mir7669,Plekhb2,Hs6st1	65015,607660,-610781
chr1	35538058	35539047	MACS_peak_1274	98.78	none	Mir7669,Hs6st1,Plekhb2	40926,-586692,631749
chr1	35553318	35554724	MACS_peak_1276	85.08	none	Mir7669,Hs6st1,Mir6897	25457,-571223,647137
chr1	35584218	35585150	MACS_peak_1278	117.59	none	Mir7669,Hs6st1,Mir6897	-5206,-540560,616474
chr1	35589611	35590695	MACS_peak_1279	105.37	none	Mir7669,Hs6st1,Mir6897	-10675,-535091,611005
chr1	35664877	35666009	MACS_peak_1282	137.74	none	Mir7669,Hs6st1,Mir6897	-85965,-459801,535715
chr1	35680474	35681806	MACS_peak_1283	105.96	none	Mir7669,Hs6st1,Mir6897	-101662,-444104,520018
chr1	35730077	35731052	MACS_peak_1285	101.03	none	Mir7669,Hs6st1,Mir6897	-151086,-394680,470594
chr1	35738493	35739980	MACS_peak_1286	200.54	none	Mir7669,Hs6st1,Mir6897	-159758,-386008,461922
chr1	35743781	35745228	MACS_peak_1288	228.78	none	Mir7669,Hs6st1,Mir6897	-165026,-380740,456654
chr1	35757985	35758913	MACS_peak_1289	82.68	none	Mir7669,Hs6st1,Mir6897	-178971,-366795,442709
chr1	35762942	35764175	MACS_peak_1290	223.4	none	Mir7669,Hs6st1,Mir6897	-184080,-361686,437600
chr1	35772223	35775110	MACS_peak_1291	335.17	none	Mir7669,Hs6st1,Mir6897	-194188,-351578,427492
chr1	35779788	35781944	MACS_peak_1292	256.96	none	Mir7669,Hs6st1,Mir6897	-201388,-344378,420292
chr1	35805692	35807778	MACS_peak_1294	309.53	none	Mir7669,Hs6st1,Mir6897	-227257,-318509,394423
chr1	35810541	35811789	MACS_peak_1295	236.27	none	Mir7669,Hs6st1,Mir6897	-231687,-314079,389993
chr1	35815574	35816791	MACS_peak_1296	160.07	none	Mir7669,Hs6st1,Mir6897	-236704,-309062,384976
chr1	35818668	35821074	MACS_peak_1297	977.85	none	Mir7669,Hs6st1,Mir6897	-240393,-305373,381287
chr1	35822278	35823744	MACS_peak_1298	175.79	none	Mir7669,Hs6st1,Mir6897	-243533,-302233,378147
chr1	35825391	35826455	MACS_peak_1299	117.44	none	Mir7669,Hs6st1,Mir6897	-246445,-299321,375235
chr1	35827853	35830067	MACS_peak_1300	194.21	none	Mir7669,Hs6st1,Mir6897	-249482,-296284,372198
chr1	35860003	35861763	MACS_peak_1303	206.93	none	Hs6st1,Mir7669,Mir6897	-264361,-281405,340275
chr1	35862469	35865406	MACS_peak_1304	281.82	none	Hs6st1,Mir7669,Mir6897	-261307,-284459,337221
chr1	35865698	35869398	MACS_peak_1305	935.68	none	Hs6st1,Mir7669,Mir6897	-257696,-288070,333610
chr1	35870101	35873392	MACS_peak_1306	708.91	none	Hs6st1,Mir7669,Mir6897	-253498,-292268,329412
chr1	35877246	35878528	MACS_peak_1308	139.11	none	Hs6st1,Mir7669,Mir6897	-247357,-298409,323271
chr1	35878606	35880396	MACS_peak_1309	436.47	none	Hs6st1,Mir7669,Mir6897	-245743,-300023,321657
chr1	35880577	35884476	MACS_peak_1310	2076.44	none	Hs6st1,Mir7669,Mir6897	-242718,-303048,318632
chr1	35899481	35900615	MACS_peak_1312	101.95	none	Hs6st1,Mir6897,Mir7669	-225196,301110,-320570
chr1	35904582	35905535	MACS_peak_1316	83.14	none	Hs6st1,Mir6897,Mir7669	-220186,296100,-325580
chr1	35906591	35908100	MACS_peak_1317	504.35	none	Hs6st1,Mir6897,Mir7669	-217899,293813,-327867
chr1	35911685	35912868	MACS_peak_1319	224.21	none	Hs6st1,Mir6897,Mir7669	-212968,288882,-332798
chr1	35914947	35915773	MACS_peak_1320	81.28	none	Hs6st1,Mir6897,Mir7669	-209884,285798,-335882
chr1	35919476	35924244	MACS_peak_1321	876.18	none	Hs6st1,Mir6897,Mir7669	-203384,279298,-342382
chr1	35926066	35927756	MACS_peak_1322	264.78	none	Hs6st1,Mir6897,Mir7669	-198333,274247,-347433
chr1	35929372	35930390	MACS_peak_1323	102.85	none	Hs6st1,Mir6897,Mir7669	-195363,271277,-350403
chr1	35931343	35933439	MACS_peak_1324	631.92	none	Hs6st1,Mir6897,Mir7669	-192853,268767,-352913
chr1	35934942	35935887	MACS_peak_1325	149.66	none	Hs6st1,Mir6897,Mir7669	-189830,265744,-355936
chr1	35935981	35940125	MACS_peak_1326	628.51	none	Hs6st1,Mir6897,Mir7669	-187191,263105,-358575
chr1	35940240	35941862	MACS_peak_1327	656.22	none	Hs6st1,Mir6897,Uggt1	-1.84193e+17
chr1	35942386	35943421	MACS_peak_1328	177.19	none	Hs6st1,Mir6897,Uggt1	-1.82341e+17
chr1	35943900	35945471	MACS_peak_1329	269.85	none	Hs6st1,Mir6897,Uggt1	-1.80559e+17
chr1	35946316	35948413	MACS_peak_1330	612.31	none	Hs6st1,Mir6897,Uggt1	-1.7788e+17
chr1	35949741	35951230	MACS_peak_1331	115.91	none	Hs6st1,Mir6897,Uggt1	-1.74759e+17
chr1	35964673	35965625	MACS_peak_1332	91.67	none	Hs6st1,Mir6897,Uggt1	-1.60095e+17
chr1	35966325	35967296	MACS_peak_1333	110.66	none	Hs6st1,Mir6897,Uggt1	-1.58434e+17
chr1	35973458	35976280	MACS_peak_1334	1546.5	none	Hs6st1,Mir6897,Uggt1	-1.50375e+17
chr1	35976457	35979401	MACS_peak_1335	234.76	none	Hs6st1,Mir6897,Uggt1	-1.47315e+17
chr1	35982111	35984218	MACS_peak_1336	634.85	none	Hs6st1,Mir6897,Uggt1	-1.4208e+17
chr1	35984822	35986237	MACS_peak_1337	235.73	none	Hs6st1,Mir6897,Uggt1	-1.39715e+17
chr1	35987001	35989371	MACS_peak_1338	447.62	none	Hs6st1,Mir6897,Uggt1	-1.37058e+17
chr1	35990050	35991213	MACS_peak_1339	123.25	none	Hs6st1,Mir6897,Uggt1	-1.34613e+17
chr1	35998015	35999458	MACS_peak_1342	434.26	none	Hs6st1,Mir6897,Uggt1	-1.26508e+17
chr1	35999647	36003306	MACS_peak_1343	844.86	none	Hs6st1,Mir6897,Uggt1	-1.23768e+17
chr1	36007715	36008792	MACS_peak_1344	205.38	none	Hs6st1,Mir6897,Uggt1	-1.16991e+17
chr1	36009074	36010192	MACS_peak_1345	108.64	none	Hs6st1,Mir6897,Uggt1	-1.15611e+17
chr1	36010373	36011481	MACS_peak_1346	89.37	none	Hs6st1,Mir6897,Uggt1	-1.14317e+17
chr1	36012498	36013499	MACS_peak_1347	84.37	none	Hs6st1,Mir6897,Uggt1	-1.12246e+17
chr1	36014936	36018189	MACS_peak_1349	504.08	none	Hs6st1,Mir6897,Uggt1	-1.08682e+17
chr1	36018485	36019685	MACS_peak_1350	271.06	none	Hs6st1,Mir6897,Uggt1	-1.06159e+17
chr1	36024171	36025184	MACS_peak_1351	244.8	none	Hs6st1,Mir6897,Uggt1	-1.00567e+17
chr1	36025542	36027129	MACS_peak_1352	122.15	none	Hs6st1,Mir6897,Uggt1	-9.89092e+16
chr1	36027668	36031926	MACS_peak_1353	1179.24	none	Hs6st1,Mir6897,Uggt1	-9.54472e+16
chr1	36035120	36037352	MACS_peak_1354	499.63	none	Hs6st1,Mir6897,Uggt1	-8.90082e+16
chr1	36038679	36040276	MACS_peak_1355	264.07	none	Hs6st1,Mir6897,Uggt1	-8.57672e+16
chr1	36040479	36041395	MACS_peak_1356	101.9	none	Hs6st1,Mir6897,Uggt1	-8.43072e+16
chr1	36041517	36045221	MACS_peak_1357	1169.21	none	Hs6st1,Mir6897,Uggt1	-8.18752e+16
chr1	36048624	36051374	MACS_peak_1358	666.59	none	Hs6st1,Mir6897,Uggt1	-7.52452e+16
chr1	36051512	36053361	MACS_peak_1359	385.51	none	Hs6st1,Mir6897,Uggt1	-7.28081e+16
chr1	36054413	36055831	MACS_peak_1360	165.76	none	Hs6st1,Mir6897,Uggt1	-7.01221e+16
chr1	36056517	36057639	MACS_peak_1361	153.99	none	Hs6st1,Mir6897,Uggt1	-6.81661e+16
chr1	36057878	36058780	MACS_peak_1362	90.91	none	Hs6st1,Mir6897,Uggt1	-6.69151e+16
chr1	36059574	36062326	MACS_peak_1363	1572.08	none	Hs6st1,Mir6897,Uggt1	-6.42941e+16
chr1	36062480	36063540	MACS_peak_1364	104.84	none	Hs6st1,Mir6897,Uggt1	-6.22341e+16
chr1	36063569	36064932	MACS_peak_1365	195.38	none	Hs6st1,Mir6897,Uggt1	-6.09941e+16
chr1	36065088	36066122	MACS_peak_1366	104.64	none	Hs6st1,Mir6897,Uggt1	-5.96391e+16
chr1	36067049	36068517	MACS_peak_1367	498.35	none	Hs6st1,Mir6897,Uggt1	-5.74611e+16
chr1	36070030	36071523	MACS_peak_1368	424.96	none	Hs6st1,Mir6897,Uggt1	-5.44681e+16
chr1	36071929	36073234	MACS_peak_1369	394.47	none	Hs6st1,Mir6897,Uggt1	-5.26631e+16
chr1	36073377	36076509	MACS_peak_1370	1037.45	none	Hs6st1,Mir6897,Uggt1	-5.03011e+16
chr1	36076589	36077834	MACS_peak_1371	98.17	none	Hs6st1,Mir6897,Uggt1	-4.80331e+16
chr1	36081333	36083360	MACS_peak_1372	233.56	none	Hs6st1,Mir6897,Uggt1	-4.28981e+16
chr1	36086494	36088417	MACS_peak_1373	2651.59	none	Hs6st1,Mir6897,Uggt1	-3.77891e+16
chr1	36094552	36096110	MACS_peak_1374	316.89	none	Hs6st1,Mir6897,Uggt1	-2.99131e+16
chr1	36115222	36116356	MACS_peak_1379	142.09	none	Hs6st1,Mir6897,Uggt1	-945585369185358
chr1	36116379	36126592	MACS_peak_1380	3100	none	Hs6st1,Mir6897,Uggt1	-375979673179662
chr1	36159992	36161477	MACS_peak_1381	341.62	Hs6st1	Hs6st1,Mir6897,Uggt1	3549040424140410
chr1	36165035	36166650	MACS_peak_1382	150.88	none	Mir6897,Hs6st1,Uggt1	3531640598135300
chr1	36169739	36171115	MACS_peak_1383	96.16	none	Mir6897,Hs6st1,Uggt1	3073145183130720
chr1	36174124	36177111	MACS_peak_1385	412.29	none	Mir6897,Hs6st1,Uggt1	2554150373125530
chr1	36178607	36180365	MACS_peak_1387	307.7	none	Mir6897,Hs6st1,Uggt1	2167254242121660
chr1	36180635	36182594	MACS_peak_1388	397.51	none	Mir6897,Hs6st1,Uggt1	1954456370119530
chr1	36185722	36187667	MACS_peak_1390	356.43	none	Mir6897,Hs6st1,Uggt1	1446461450114450
chr1	36187884	36190585	MACS_peak_1391	799.57	none	Mir6897,Hs6st1,Uggt1	1192463990111910
chr1	36300273	36302050	MACS_peak_1393	1236.84	none	Uggt1,Neurl3,Arid5a	-14,29109,-63416
chr1	36302647	36304494	MACS_peak_1394	450.58	none	Uggt1,Neurl3,Arid5a	-2423,26700,-61007
chr1	36307579	36308884	MACS_peak_1395	109.79	none	Uggt1,Neurl3,Arid5a	-7084,22039,-56346
chr1	36311030	36314796	MACS_peak_1396	2627.57	none	Uggt1,Neurl3,Arid5a	-11766,17357,-51664
chr1	36315407	36316310	MACS_peak_1397	108.74	none	Neurl3,Uggt1,Arid5a	14412,-14711,-48719
chr1	36317399	36319598	MACS_peak_1398	321.65	none	Neurl3,Uggt1,Arid5a	11772,-17351,-46079
chr1	36321193	36323716	MACS_peak_1399	326.66	Neurl3	Neurl3,Uggt1,Arid5a	7816,-21307,-42123
chr1	36324401	36332650	MACS_peak_1400	3100	Neurl3	Neurl3,Uggt1,Arid5a	1745,-27378,-36052
chr1	36333346	36334938	MACS_peak_1401	265.17	none	Neurl3,Arid5a,Uggt1	-3872,-30435,-32995
chr1	36337117	36340074	MACS_peak_1402	657.44	none	Neurl3,Arid5a,Uggt1	-8325,-25982,-37448
chr1	36345144	36346302	MACS_peak_1404	151.95	none	Neurl3,Arid5a,Uggt1	-15453,-18854,-44576
chr1	36347713	36349410	MACS_peak_1405	712.57	none	Arid5a,Neurl3,Uggt1	-16016,-18291,-47414
chr1	36349721	36362353	MACS_peak_1406	3100	none	Arid5a,Neurl3,Mir6898	-8540,-25767,49566
chr1	36363856	36366049	MACS_peak_1407	1195.49	Arid5a	Arid5a,Neurl3,Mir6898	375,-34682,40651
chr1	36370384	36378016	MACS_peak_1408	2648.01	Arid5a	Arid5a,Mir6898,Neurl3	9623,31403,-43930
chr1	36424373	36426724	MACS_peak_1411	1733.6	Kansl3	Kansl3,Fer1l5,Mir6898	478,-3587,-19945
chr1	36430364	36432971	MACS_peak_1413	628.51	Fer1l5	Fer1l5,Kansl3,Mir6898	2532,-5641,-26064
chr1	36433757	36436586	MACS_peak_1414	341	Fer1l5	Fer1l5,Kansl3,Mir6898	6036,-9145,-29568
chr1	36440765	36442676	MACS_peak_1415	259.93	Fer1l5	Fer1l5,Kansl3,Mir6898	12585,-15694,-36117
chr1	36443736	36447390	MACS_peak_1416	384.24	Fer1l5	Fer1l5,Kansl3,Mir6898	16428,-19537,-39960
chr1	36449157	36450205	MACS_peak_1417	81.8	Fer1l5	Fer1l5,Kansl3,Mir6898	20546,-23655,-44078
chr1	36458889	36461944	MACS_peak_1418	597.98	Fer1l5	Fer1l5,Kansl3,Lman2l	31281,-34390,41668
chr1	36462967	36470107	MACS_peak_1419	1816.68	Fer1l5	Lman2l,Fer1l5,Kansl3	35547,37402,-40511
chr1	36473087	36474628	MACS_peak_1420	153.96	Fer1l5	Lman2l,Fer1l5,Kansl3	28227,44722,-47831
chr1	36501255	36503849	MACS_peak_1421	1097.16	none	Lman2l,Cnnm4,Cnnm3	-468,-25889,-66168
chr1	36507926	36509141	MACS_peak_1422	185.27	none	Lman2l,Cnnm4,Cnnm3	-6449,-19908,-60187
chr1	36513391	36515490	MACS_peak_1423	530.48	none	Lman2l,Cnnm4,Cnnm3	-12356,-14001,-54280
chr1	36516697	36517931	MACS_peak_1424	120.52	none	Cnnm4,Lman2l,Cnnm3	-11127,-15230,-51406
chr1	36518128	36519927	MACS_peak_1425	140.29	none	Cnnm4,Lman2l,Cnnm3	-9414,-16943,-49693
chr1	36520132	36522537	MACS_peak_1426	1021.22	none	Cnnm4,Lman2l,Cnnm3	-7107,-19250,-47386
chr1	36523726	36525787	MACS_peak_1427	1117.28	none	Cnnm4,Lman2l,Cnnm3	-3685,-22672,-43964
chr1	36526183	36529700	MACS_peak_1428	2998.72	none	Cnnm4,Lman2l,Cnnm3	-500,-25857,-40779
chr1	36543051	36544434	MACS_peak_1431	167.37	Cnnm4	Cnnm4,Cnnm3,Lman2l	15301,-24978,-41658
chr1	36544927	36545994	MACS_peak_1432	116.94	Cnnm4	Cnnm4,Cnnm3,Lman2l	17019,-23260,-43376
chr1	36548653	36550029	MACS_peak_1433	244.49	Cnnm4	Cnnm3,Cnnm4,Ankrd23	-193792090043233
chr1	36552067	36553402	MACS_peak_1434	93.88	Cnnm4	Cnnm3,Cnnm4,Ankrd23	-159862429339840
chr1	36554007	36559320	MACS_peak_1435	1556.21	Cnnm4	Cnnm3,Cnnm4,Ankrd23	-120572822235911
chr1	36561868	36565515	MACS_peak_1436	1541.74	Cnnm4	Cnnm3,Ankrd23,Cnnm4	-50292888335250
chr1	36565752	36567223	MACS_peak_1437	189.08	none	Cnnm3,Ankrd23,Ankrd39	-22332608737559
chr1	36567891	36570338	MACS_peak_1438	3100	Cnnm3	Cnnm3,Ankrd23,Ankrd39	3942346034932
chr1	36575358	36577550	MACS_peak_1439	189.19	Cnnm3	Cnnm3,Ankrd23,Ankrd39	77341612027592
chr1	36577805	36579661	MACS_peak_1440	173.09	Cnnm3	Cnnm3,Ankrd23,Ankrd39	100131384125313
chr1	36581677	36583153	MACS_peak_1441	160.28	Cnnm3	Ankrd23,Cnnm3,Ankrd39	101591369521631
chr1	36586998	36593138	MACS_peak_1442	3212.02	Ankrd23	Ankrd23,Ankrd39,Cnnm3	25061397821348
chr1	36598301	36600447	MACS_peak_1444	235.67	Ankrd39	Ankrd39,Ankrd23,Sema4c	4672,-6800,15852
chr1	36603071	36616705	MACS_peak_1445	3100	Sema4c	Sema4c,Ankrd39,Ankrd23	5338,-5842,-17314
chr1	36619172	36621457	MACS_peak_1446	334.27	Fam178b	Sema4c,Ankrd39,Ankrd23	-5088,-16268,-27740
chr1	36622393	36624030	MACS_peak_1447	250.29	Fam178b	Sema4c,Ankrd39,Fam178b	-7985,-19165,26966
chr1	36624394	36631861	MACS_peak_1448	3100	Fam178b	Sema4c,Fam178b,Ankrd39	-12901,22050,-24081
chr1	36632118	36635879	MACS_peak_1449	858.5	Fam178b	Fam178b,Sema4c,Ankrd39	16179,-18772,-29952
chr1	36636205	36639443	MACS_peak_1450	2018.17	Fam178b	Fam178b,Sema4c,Ankrd39	12353,-22598,-33778
chr1	36639520	36643214	MACS_peak_1451	835.36	Fam178b	Fam178b,Sema4c,Ankrd39	8810,-26141,-37321
chr1	36643323	36644275	MACS_peak_1452	83.28	Fam178b	Fam178b,Sema4c,Ankrd39	6378,-28573,-39753
chr1	36644442	36647953	MACS_peak_1453	898.67	Fam178b	Fam178b,Sema4c,Ankrd39	3980,-30971,-42151
chr1	36649279	36650337	MACS_peak_1454	109.53	Fam178b	Fam178b,Sema4c,Ankrd39	369,-34582,-45762
chr1	36651930	36653657	MACS_peak_1455	203.53	none	Fam178b,Sema4c,Ankrd39	-2616,-37567,-48747
chr1	36655846	36657722	MACS_peak_1456	228.07	none	Fam178b,Sema4c,Ankrd39	-6607,-41558,-52738
chr1	36659687	36660878	MACS_peak_1457	127.5	Fam178b	Fam178b,Sema4c,Ankrd39	-10105,-45056,-56236
chr1	36667703	36671061	MACS_peak_1458	839.01	Fam178b	Fam178b,Sema4c,Ankrd39	-19205,-54156,-65336
chr1	36686791	36687941	MACS_peak_1460	120.95	Fam178b	Fam178b,Cox5b,Sema4c	-37189,-60965,-72140
chr1	36687967	36689150	MACS_peak_1461	156.86	Fam178b	Fam178b,Cox5b,Sema4c	-38381,-59773,-73332
chr1	36690577	36692634	MACS_peak_1462	251.51	Fam178b	Fam178b,Cox5b,Actr1b	-41428,-56726,75165
chr1	36721924	36723022	MACS_peak_1465	134.51	Fam178b	Fam178b,Cox5b,Actr1b	17555,-25858,44297
chr1	36729380	36730575	MACS_peak_1466	226.86	Fam178b	Fam178b,Cox5b,Actr1b	10051,-18354,36793
chr1	36736085	36737023	MACS_peak_1467	111.82	Fam178b	Fam178b,Cox5b,Actr1b	3474,-11777,30216
chr1	36738581	36742332	MACS_peak_1468	2036.81	none	Fam178b,Cox5b,Actr1b	-428,-7875,26314
chr1	36747137	36749281	MACS_peak_1470	1064.27	none	Cox5b,Fam178b,Actr1b	-122,-8181,18561
chr1	36753157	36754605	MACS_peak_1471	169.7	none	Cox5b,Actr1b,Fam178b	5550,12889,-13853
chr1	36754718	36756753	MACS_peak_1472	121.21	none	Cox5b,Actr1b,4933424G06Rik	7404,11035,-15647
chr1	36765795	36767286	MACS_peak_1473	1161.71	Actr1b	Actr1b,4933424G06Rik,Cox5b	230,-4842,18209
chr1	36771033	36772772	MACS_peak_1474	121.16	4933424G06Rik	4933424G06Rik,Actr1b,Cox5b	520,-5132,23571
chr1	36773696	36774963	MACS_peak_1475	128.28	4933424G06Rik	4933424G06Rik,Actr1b,Cox5b	2947,-7559,25998
chr1	36775753	36776898	MACS_peak_1476	169.29	4933424G06Rik	4933424G06Rik,Actr1b,Cox5b	4943,-9555,27994
chr1	36779690	36780776	MACS_peak_1477	141.47	4933424G06Rik	4933424G06Rik,Actr1b,Cox5b	8851,-13463,31902
chr1	36781029	36782020	MACS_peak_1478	145.24	4933424G06Rik	4933424G06Rik,Actr1b,Cox5b	10142,-14754,33193
chr1	36788445	36789547	MACS_peak_1479	82.32	4933424G06Rik	4933424G06Rik,Actr1b,Zap70	17614,-22226,-29646
chr1	36794732	36796453	MACS_peak_1481	209.29	4933424G06Rik	Zap70,4933424G06Rik,Actr1b	-23050,24210,-28822
chr1	36796549	36798014	MACS_peak_1482	115.28	4933424G06Rik	Zap70,4933424G06Rik,Actr1b	-21361,25899,-30511
chr1	36799353	36805972	MACS_peak_1483	1905.48	4933424G06Rik	Zap70,4933424G06Rik,Actr1b	-15980,31280,-35892
chr1	36810059	36811837	MACS_peak_1484	213.02	4933424G06Rik	Zap70,4933424G06Rik,Actr1b	-7694,39566,-44178
chr1	36812406	36830079	MACS_peak_1485	3100	Zap70	Zap70,4933424G06Rik,Actr1b	-117,49860,-54472
chr1	36834377	36841093	MACS_peak_1487	3100	Zap70	Zap70,4933424G06Rik,Actr1b	1907,66353,-70965
chr1	36841295	36843598	MACS_peak_1488	2307.06	none	Zap70,4933424G06Rik,Actr1b	6618,71064,-75676
chr1	36887471	36888909	MACS_peak_1491	273.6	Tmem131	Zap70,Tmem131,4933424G06Rik	5.23621e+16
chr1	36995406	36997408	MACS_peak_1493	2167.02	none	Tmem131,Zap70,4933424G06Rik	-35160579225025
chr1	37000036	37002101	MACS_peak_1494	811.65	none	Tmem131,Zap70,4933424G06Rik	-4696165240229680
chr1	37003174	37004792	MACS_peak_1495	167.78	none	Tmem131,Zap70,4933424G06Rik	-7611168155232600
chr1	37005997	37007166	MACS_peak_1496	341.18	none	Tmem131,Zap70,4933424G06Rik	-1.02092e+16
chr1	37014094	37014807	MACS_peak_1497	611.11	none	Tmem131,Zap70,4933424G06Rik	-1.80782e+16
chr1	37014857	37016111	MACS_peak_1498	162.7	none	Tmem131,Zap70,4933424G06Rik	-1.91122e+16
chr1	37017030	37018214	MACS_peak_1499	213.07	none	Tmem131,Zap70,4933424G06Rik	-2.12502e+16
chr1	37018656	37020249	MACS_peak_1500	214.18	none	Tmem131,Zap70,4933424G06Rik	-2.30802e+16
chr1	37023029	37023995	MACS_peak_1501	89.52	none	Tmem131,Zap70,Cnga3	-27140,187684,-251610
chr1	37026904	37028726	MACS_peak_1502	421.67	none	Tmem131,Zap70,Cnga3	-31443,191987,-247307
chr1	37034600	37035658	MACS_peak_1504	132.36	none	Tmem131,Zap70,Cnga3	-38757,199301,-239993
chr1	37044946	37046164	MACS_peak_1505	136.45	none	Tmem131,Zap70,Cnga3	-49183,209727,-229567
chr1	37046212	37047736	MACS_peak_1506	188.75	none	Tmem131,Zap70,Cnga3	-50602,211146,-228148
chr1	37050816	37051718	MACS_peak_1507	99.76	none	Tmem131,Zap70,Cnga3	-54895,215439,-223855
chr1	37052884	37054924	MACS_peak_1508	1222.07	none	Tmem131,Zap70,Cnga3	-57532,218076,-221218
chr1	37061040	37062065	MACS_peak_1510	106.1	none	Tmem131,Cnga3,Zap70	-65180,-213570,225724
chr1	37063302	37065038	MACS_peak_1511	192.75	none	Tmem131,Cnga3,Zap70	-67798,-210952,228342
chr1	37065311	37068783	MACS_peak_1512	1903.12	none	Tmem131,Cnga3,Zap70	-70675,-208075,231219
chr1	37079941	37081154	MACS_peak_1514	110.99	none	Tmem131,Cnga3,Zap70	-84175,-194575,244719
chr1	37085207	37087791	MACS_peak_1516	1347.19	none	Tmem131,Cnga3,Zap70	-90127,-188623,250671
chr1	37088667	37090382	MACS_peak_1517	160.91	none	Tmem131,Cnga3,Zap70	-93152,-185598,253696
chr1	37092230	37093228	MACS_peak_1518	185.63	none	Tmem131,Cnga3,Zap70	-96357,-182393,256901
chr1	37097709	37103051	MACS_peak_1519	1334.69	none	Tmem131,Cnga3,Inpp4a	-104008,-174742,-256302
chr1	37107457	37110311	MACS_peak_1521	546.75	none	Tmem131,Cnga3,Inpp4a	-112512,-166238,-247798
chr1	37112879	37116254	MACS_peak_1522	858.52	none	Tmem131,Cnga3,Inpp4a	-118194,-160556,-242116
chr1	37116409	37122769	MACS_peak_1523	1481.7	none	Tmem131,Cnga3,Inpp4a	-123217,-155533,-237093
chr1	37123642	37125291	MACS_peak_1524	189.6	none	Tmem131,Cnga3,Inpp4a	-128094,-150656,-232216
chr1	37130603	37135954	MACS_peak_1526	1277.72	none	Tmem131,Cnga3,Inpp4a	-136906,-141844,-223404
chr1	37137920	37139911	MACS_peak_1528	335.13	none	Cnga3,Tmem131,Inpp4a	-136207,-142543,-217767
chr1	37141575	37142617	MACS_peak_1529	175.64	none	Cnga3,Tmem131,Inpp4a	-133026,-145724,-214586
chr1	37143858	37148568	MACS_peak_1530	1151.03	none	Cnga3,Tmem131,Inpp4a	-128909,-149841,-210469
chr1	37152040	37155336	MACS_peak_1532	736.71	none	Cnga3,Tmem131,Inpp4a	-121434,-157316,-202994
chr1	37156995	37158933	MACS_peak_1533	541.01	none	Cnga3,Tmem131,Inpp4a	-117158,-161592,-198718
chr1	37159357	37160393	MACS_peak_1534	113.17	none	Cnga3,Tmem131,Inpp4a	-115247,-163503,-196807
chr1	37161334	37163983	MACS_peak_1535	541.35	none	Cnga3,Tmem131,Inpp4a	-112464,-166286,-194024
chr1	37167130	37167972	MACS_peak_1537	96.38	none	Cnga3,Tmem131,Inpp4a	-107571,-171179,-189131
chr1	37169271	37171103	MACS_peak_1538	203.47	none	Cnga3,Tmem131,Inpp4a	-104935,-173815,-186495
chr1	37173017	37175308	MACS_peak_1539	433.46	none	Cnga3,Tmem131,Inpp4a	-100960,-177790,-182520
chr1	37177477	37179710	MACS_peak_1540	559.04	none	Cnga3,Inpp4a,Tmem131	-96529,-178089,-182221
chr1	37181878	37184697	MACS_peak_1541	319.51	none	Cnga3,Inpp4a,Tmem131	-91835,-173395,-186915
chr1	37186517	37190134	MACS_peak_1542	667.07	none	Cnga3,Inpp4a,Tmem131	-86797,-168357,-191953
chr1	37191764	37192973	MACS_peak_1543	191.67	none	Cnga3,Inpp4a,Tmem131	-82754,-164314,-195996
chr1	37193072	37194590	MACS_peak_1544	166.67	none	Cnga3,Inpp4a,Tmem131	-81291,-162851,-197459
chr1	37210318	37212115	MACS_peak_1547	200.42	none	Cnga3,Inpp4a,Tmem131	-63906,-145466,-214844
chr1	37224464	37226811	MACS_peak_1548	377.64	none	Cnga3,Inpp4a,Tmem131	-49485,-131045,-229265
chr1	37227491	37228530	MACS_peak_1549	103.84	none	Cnga3,Inpp4a,Tmem131	-47112,-128672,-231638
chr1	37231817	37233691	MACS_peak_1550	214.46	none	Cnga3,Inpp4a,Tmem131	-42368,-123928,-236382
chr1	37233857	37235281	MACS_peak_1551	146.66	none	Cnga3,Inpp4a,Tmem131	-40553,-122113,-238197
chr1	37239356	37240318	MACS_peak_1553	81.83	none	Cnga3,Inpp4a,Tmem131	-35285,-116845,-243465
chr1	37242722	37246216	MACS_peak_1554	2425.85	none	Cnga3,Inpp4a,Coa5	-30653,-112213,242479
chr1	37251243	37252227	MACS_peak_1555	122.26	none	Cnga3,Inpp4a,Coa5	-23387,-104947,235213
chr1	37252666	37255157	MACS_peak_1556	388.12	none	Cnga3,Inpp4a,Coa5	-21211,-102771,233037
chr1	37258686	37259584	MACS_peak_1558	139	none	Cnga3,Inpp4a,Coa5	-15987,-97547,227813
chr1	37260287	37261398	MACS_peak_1559	132.17	none	Cnga3,Inpp4a,Coa5	-14280,-95840,226106
chr1	37269312	37272793	MACS_peak_1561	611.85	none	Cnga3,Inpp4a,Coa5	-4070,-85630,215896
chr1	37274678	37277015	MACS_peak_1562	584.01	Cnga3	Cnga3,Inpp4a,Coa5	-203,-80836,211102
chr1	37277604	37280347	MACS_peak_1563	314.51	Cnga3	Cnga3,Inpp4a,Coa5	2926,-77707,207973
chr1	37287120	37288268	MACS_peak_1564	130.29	Cnga3	Cnga3,Inpp4a,Coa5	11645,-68988,199254
chr1	37288893	37290009	MACS_peak_1565	117.69	Cnga3	Cnga3,Inpp4a,Coa5	13402,-67231,197497
chr1	37290746	37293234	MACS_peak_1566	1567.72	Cnga3	Cnga3,Inpp4a,Coa5	15941,-64692,194958
chr1	37295679	37296677	MACS_peak_1567	124.43	Cnga3	Cnga3,Inpp4a,Coa5	20129,-60504,190770
chr1	37297010	37299737	MACS_peak_1568	823.51	Cnga3	Cnga3,Inpp4a,Coa5	22324,-58309,188575
chr1	37300445	37302991	MACS_peak_1569	726.87	Cnga3	Cnga3,Inpp4a,Coa5	25669,-54964,185230
chr1	37303048	37305936	MACS_peak_1570	349.03	Cnga3	Cnga3,Inpp4a,Coa5	28443,-52190,182456
chr1	37306139	37308061	MACS_peak_1571	584.37	Cnga3	Cnga3,Inpp4a,Coa5	31051,-49582,179848
chr1	37309936	37311177	MACS_peak_1572	141.6	Cnga3	Cnga3,Inpp4a,Coa5	34507,-46126,176392
chr1	37311397	37313028	MACS_peak_1573	161.27	Cnga3	Cnga3,Inpp4a,Coa5	36163,-44470,174736
chr1	37317486	37319838	MACS_peak_1575	1207.21	Cnga3	Inpp4a,Cnga3,Coa5	-3802042613168280
chr1	37328243	37330020	MACS_peak_1576	222.65	none	Inpp4a,Cnga3,Coa5	-2755153082157810
chr1	37344836	37346297	MACS_peak_1578	149.42	none	Inpp4a,Cnga3,Coa5	-1111669517141380
chr1	37356189	37357878	MACS_peak_1579	1697.97	Inpp4a	Inpp4a,Cnga3,Coa5	35180984129915
chr1	37370363	37371574	MACS_peak_1580	124.21	Inpp4a	Inpp4a,Cnga3,Coa5	1428694919115980
chr1	37374255	37375607	MACS_peak_1581	132.07	Inpp4a	Inpp4a,Cnga3,Coa5	1824998882112010
chr1	37381247	37382188	MACS_peak_1582	80.78	Inpp4a	Inpp4a,Coa5,Unc50	25035,105231,-105299
chr1	37424818	37426391	MACS_peak_1586	144.63	Inpp4a	Inpp4a,Coa5,Unc50	-457,61344,-61412
chr1	37432124	37434236	MACS_peak_1589	218.97	Inpp4a	Inpp4a,Coa5,Unc50	7119,53768,-53836
chr1	37435462	37437982	MACS_peak_1590	494.57	Inpp4a	Inpp4a,Coa5,Unc50	10661,50226,-50294
chr1	37443531	37444798	MACS_peak_1591	80.11	Inpp4a	Inpp4a,Coa5,Unc50	18103,42784,-42852
chr1	37446166	37447357	MACS_peak_1592	82.17	Inpp4a	Inpp4a,Coa5,Unc50	20700,40187,-40255
chr1	37455107	37456795	MACS_peak_1595	329.7	Inpp4a	Inpp4a,Coa5,Unc50	29890,30997,-31065
chr1	37458299	37460397	MACS_peak_1596	1411.99	Inpp4a	Coa5,Unc50,Inpp4a	27600,-27668,33287
chr1	37466283	37467784	MACS_peak_1597	319.94	Inpp4a	Coa5,Unc50,Inpp4a	19915,-19983,40972
chr1	37469186	37470600	MACS_peak_1598	325.39	none	Coa5,Unc50,Inpp4a	17055,-17123,43832
chr1	37485963	37487980	MACS_peak_1599	2034.23	none	Coa5,Unc50,4930594C11Rik	-23,-45,58479
chr1	37545248	37546290	MACS_peak_1601	107.73	Mgat4a	4930594C11Rik,Mgat4a,Unc50	-3194748058753
chr1	37596985	37598769	MACS_peak_1603	2663.2	none	Mgat4a,4930594C11Rik,Unc50	-16,-52427,110861
chr1	37603187	37605086	MACS_peak_1605	228.58	none	Mgat4a,4930594C11Rik,Unc50	-6275,-58686,117120
chr1	37605316	37606902	MACS_peak_1606	173.15	none	Mgat4a,4930594C11Rik,Unc50	-8248,-60659,119093
chr1	37608048	37610176	MACS_peak_1607	720.08	none	Mgat4a,4930594C11Rik,Unc50	-11251,-63662,122096
chr1	37614420	37616304	MACS_peak_1608	177.26	none	Mgat4a,4930594C11Rik,Unc50	-17501,-69912,128346
chr1	37629390	37631271	MACS_peak_1611	169.24	none	Mgat4a,4930594C11Rik,Unc50	-32469,-84880,143314
chr1	37632005	37633772	MACS_peak_1612	311.02	none	Mgat4a,4930594C11Rik,2010300C02Rik	-35027,-87438,143768
chr1	37635473	37638132	MACS_peak_1613	378.6	none	Mgat4a,4930594C11Rik,2010300C02Rik	-38941,-91352,139854
chr1	37640448	37641492	MACS_peak_1614	103.05	none	Mgat4a,4930594C11Rik,2010300C02Rik	-43109,-95520,135686
chr1	37642456	37643522	MACS_peak_1615	145.28	none	Mgat4a,4930594C11Rik,2010300C02Rik	-45128,-97539,133667
chr1	37652928	37654219	MACS_peak_1616	115.98	none	Mgat4a,4930594C11Rik,2010300C02Rik	-55712,-108123,123083
chr1	37654769	37660995	MACS_peak_1617	811.83	none	Mgat4a,4930594C11Rik,2010300C02Rik	-60021,-112432,118774
chr1	37663263	37666303	MACS_peak_1618	503.52	none	Mgat4a,2010300C02Rik,4930594C11Rik	-66922,111873,-119333
chr1	37668343	37669569	MACS_peak_1619	225.03	2010300C02Rik	Mgat4a,2010300C02Rik,4930594C11Rik	-71095,107700,-123506
chr1	37670060	37675275	MACS_peak_1620	1548.86	2010300C02Rik	Mgat4a,2010300C02Rik,4930594C11Rik	-74806,103989,-127217
chr1	37679870	37682112	MACS_peak_1621	1651.24	2010300C02Rik	Mgat4a,2010300C02Rik,4930594C11Rik	-83130,95665,-135541
chr1	37682232	37683454	MACS_peak_1622	131.26	2010300C02Rik	Mgat4a,2010300C02Rik,4930594C11Rik	-84982,93813,-137393
chr1	37683951	37686400	MACS_peak_1623	331.24	2010300C02Rik	Mgat4a,2010300C02Rik,4930594C11Rik	-87314,91481,-139725
chr1	37686766	37691018	MACS_peak_1624	1020.95	2010300C02Rik	2010300C02Rik,Mgat4a,4930594C11Rik	87764,-91031,-143442
chr1	37691714	37693248	MACS_peak_1625	117.61	2010300C02Rik	2010300C02Rik,Mgat4a,4930594C11Rik	84175,-94620,-147031
chr1	37695408	37696944	MACS_peak_1627	528.58	2010300C02Rik	2010300C02Rik,Mgat4a,4930594C11Rik	80480,-98315,-150726
chr1	37700603	37702159	MACS_peak_1628	469.12	2010300C02Rik	2010300C02Rik,Mgat4a,4930594C11Rik	75275,-103520,-155931
chr1	37702483	37704641	MACS_peak_1629	860.8	2010300C02Rik	2010300C02Rik,Mgat4a,4930594C11Rik	73094,-105701,-158112
chr1	37706990	37710034	MACS_peak_1630	795.42	2010300C02Rik	2010300C02Rik,Mgat4a,4930594C11Rik	68144,-110651,-163062
chr1	37718697	37719954	MACS_peak_1631	250.76	2010300C02Rik	2010300C02Rik,Mgat4a,4930594C11Rik	57331,-121464,-173875
chr1	37721914	37724125	MACS_peak_1633	627.68	2010300C02Rik	2010300C02Rik,Mgat4a,4930594C11Rik	53637,-125158,-177569
chr1	37724946	37728069	MACS_peak_1634	1108.06	2010300C02Rik	2010300C02Rik,Mgat4a,4930594C11Rik	50149,-128646,-181057
chr1	37728145	37737746	MACS_peak_1635	3100	2010300C02Rik	2010300C02Rik,Mgat4a,Tsga10	43711,-135084,179273
chr1	37742547	37746641	MACS_peak_1636	1369.02	2010300C02Rik	2010300C02Rik,Mgat4a,Tsga10	32062,-146733,167624
chr1	37747857	37749839	MACS_peak_1637	509.26	2010300C02Rik	2010300C02Rik,Mgat4a,Tsga10	27808,-150987,163370
chr1	37750597	37757578	MACS_peak_1638	1807.89	2010300C02Rik	2010300C02Rik,Mgat4a,Tsga10	22569,-156226,158131
chr1	37758451	37760553	MACS_peak_1639	749.51	2010300C02Rik	2010300C02Rik,Tsga10,Mgat4a	17154,152716,-161641
chr1	37764269	37767620	MACS_peak_1640	545.31	2010300C02Rik	2010300C02Rik,Tsga10,Lipt1	10712,146274,-163106
chr1	37771454	37773061	MACS_peak_1641	111.74	2010300C02Rik	2010300C02Rik,Tsga10,Lipt1	4399,139961,-156793
chr1	37773241	37777957	MACS_peak_1642	3100	2010300C02Rik	2010300C02Rik,Tsga10,Lipt1	1057,136619,-153451
chr1	37779116	37782215	MACS_peak_1643	434.58	none	2010300C02Rik,Tsga10,Lipt1	-4009,131553,-148385
chr1	37782366	37783589	MACS_peak_1644	282.53	none	2010300C02Rik,Tsga10,Lipt1	-6321,129241,-146073
chr1	37783772	37786859	MACS_peak_1645	457.14	none	2010300C02Rik,Tsga10,Lipt1	-8659,126903,-143735
chr1	37791532	37792610	MACS_peak_1646	157.75	none	2010300C02Rik,Tsga10,Lipt1	-15415,120147,-136979
chr1	37796481	37797549	MACS_peak_1647	107.91	none	2010300C02Rik,Tsga10,Lipt1	-20359,115203,-132035
chr1	37799440	37800450	MACS_peak_1648	83.09	none	2010300C02Rik,Tsga10,Lipt1	-23289,112273,-129105
chr1	37886533	37887673	MACS_peak_1651	127.12	Tsga10	Tsga10,Lipt1,Mitd1	25115,-41947,60153
chr1	37920926	37922912	MACS_peak_1653	1621.08	Tsga10	Tsga10,Lipt1,Mitd1	8,-7131,25337
chr1	37925299	37926339	MACS_peak_1654	95.15	none	Lipt1,Tsga10,Mitd1	-3231,-3676,21437
chr1	37928293	37929835	MACS_peak_1656	747.36	Lipt1	Lipt1,Tsga10,Mitd1	14,-6921,18192
chr1	37931840	37932835	MACS_peak_1657	93.56	Lipt1	Lipt1,Tsga10,Mitd1	3287,-10194,14919
chr1	37946525	37947987	MACS_peak_1658	775.43	Mitd1	Mitd1,Mrpl30,Lipt1	0,-141,18206
chr1	37956789	37957992	MACS_peak_1659	236.02	none	Mrpl30,Mitd1,Lyg2	9993,-10134,15948
chr1	37959398	37960677	MACS_peak_1660	122.05	none	Mrpl30,Mitd1,Lyg2	12640,-12781,13301
chr1	37966360	37967471	MACS_peak_1661	136.85	Lyg2	Lyg2,Mrpl30,Mitd1	6423,19518,-19659
chr1	37974263	37975478	MACS_peak_1662	195.56	none	Lyg2,Mrpl30,Mitd1	-1532,27473,-27614
chr1	37978640	37981534	MACS_peak_1663	1716.92	none	Lyg2,Mrpl30,Mitd1	-6749,32690,-32831
chr1	37982448	37984311	MACS_peak_1664	180.57	none	Lyg2,Lyg1,Mrpl30	-100413122535982
chr1	37984869	37985848	MACS_peak_1665	118.48	none	Lyg2,Lyg1,Mrpl30	-120202924637961
chr1	37986882	37987991	MACS_peak_1666	118.85	none	Lyg2,Lyg1,Mrpl30	-140982716840039
chr1	37988418	37989266	MACS_peak_1667	104.57	none	Lyg2,Lyg1,Mrpl30	-155042576241445
chr1	38003250	38004492	MACS_peak_1669	200.15	Lyg1	Lyg1,Lyg2,Txndc9	10733,-30533,50182
chr1	38004932	38006157	MACS_peak_1670	121.95	Lyg1	Lyg1,Lyg2,Txndc9	9060,-32206,48509
chr1	38006471	38007888	MACS_peak_1671	80.28	Lyg1	Lyg1,Lyg2,Txndc9	7425,-33841,46874
chr1	38016848	38017909	MACS_peak_1674	192.74	none	Lyg1,Txndc9,Eif5b	-2774,36675,-37476
chr1	38022027	38023515	MACS_peak_1675	566.37	none	Lyg1,Txndc9,Eif5b	-8167,31282,-32083
chr1	38027956	38029032	MACS_peak_1676	124.48	none	Lyg1,Txndc9,Eif5b	-13890,25559,-26360
chr1	38033181	38033922	MACS_peak_1677	91	none	Lyg1,Txndc9,Eif5b	-18947,20502,-21303
chr1	38034126	38034790	MACS_peak_1678	132.72	none	Txndc9,Lyg1,Eif5b	19595,-19854,-20396
chr1	38053400	38055843	MACS_peak_1679	2275.66	none	Eif5b,Txndc9,Lyg1	-233,-568,-40017
chr1	38185482	38187530	MACS_peak_1680	1741.26	Rev1	Rev1,Eif5b,Txndc9	1,131652,-132453
chr1	38193495	38194402	MACS_peak_1681	81.63	none	Rev1,Eif5b,Txndc9	-7441,139094,-139895
chr1	38200846	38202801	MACS_peak_1683	241.91	none	Rev1,Eif5b,Txndc9	-15316,146969,-147770
chr1	38214108	38215128	MACS_peak_1684	81.69	none	Rev1,Eif5b,Txndc9	-28111,159764,-160565
chr1	38218123	38219541	MACS_peak_1686	256.43	none	Rev1,Eif5b,Txndc9	-32325,163978,-164779
chr1	38228540	38229917	MACS_peak_1690	111.64	none	Rev1,Eif5b,Txndc9	-42721,174374,-175175
chr1	38235753	38239070	MACS_peak_1692	1127.78	Aff3	Rev1,Eif5b,Txndc9	-50904,182557,-183358
chr1	38239403	38240812	MACS_peak_1693	237.05	Aff3	Rev1,Eif5b,Txndc9	-53600,185253,-186054
chr1	38247545	38248606	MACS_peak_1694	146.25	Aff3	Rev1,Eif5b,Txndc9	-61568,193221,-194022
chr1	38251657	38252641	MACS_peak_1695	91.01	Aff3	Rev1,Eif5b,Txndc9	-65642,197295,-198096
chr1	38254878	38257575	MACS_peak_1696	463.66	Aff3	Rev1,Eif5b,Txndc9	-69719,201372,-202173
chr1	38261346	38262359	MACS_peak_1698	90.84	Aff3	Rev1,Eif5b,Txndc9	-75345,206998,-207799
chr1	38263783	38265533	MACS_peak_1699	208.72	Aff3	Rev1,Eif5b,Txndc9	-78151,209804,-210605
chr1	38265990	38268126	MACS_peak_1700	2791.21	Aff3	Rev1,Eif5b,Txndc9	-80551,212204,-213005
chr1	38274442	38276075	MACS_peak_1701	1115.26	Aff3	Rev1,Eif5b,Txndc9	-88751,220404,-221205
chr1	38296059	38297215	MACS_peak_1703	142.79	Aff3	Rev1,Eif5b,Txndc9	-110130,241783,-242584
chr1	38303602	38306307	MACS_peak_1706	359.59	Aff3	Rev1,Eif5b,Txndc9	-118447,250100,-250901
chr1	38307313	38309139	MACS_peak_1707	190.99	Aff3	Rev1,Eif5b,Txndc9	-121719,253372,-254173
chr1	38311042	38311862	MACS_peak_1708	82.22	Aff3	Rev1,Eif5b,Txndc9	-124945,256598,-257399
chr1	38314210	38315714	MACS_peak_1709	155.6	Aff3	Rev1,Eif5b,Txndc9	-128455,260108,-260909
chr1	38353973	38355239	MACS_peak_1712	103.22	Aff3	Rev1,Eif5b,Txndc9	-168099,299752,-300553
chr1	38364409	38365678	MACS_peak_1713	264.72	Aff3	Rev1,Eif5b,Txndc9	-178536,310189,-310990
chr1	38372153	38374269	MACS_peak_1714	293.44	Aff3	Rev1,Aff3,Eif5b	-1.86704e+17
chr1	38390618	38391680	MACS_peak_1715	150.98	Aff3	Rev1,Aff3,Eif5b	-2.04642e+17
chr1	38415112	38416941	MACS_peak_1717	711.29	Aff3	Rev1,Aff3,Eif5b	-2.29519e+17
chr1	38434415	38435824	MACS_peak_1719	84.73	Aff3	Rev1,Aff3,Eif5b	-2.48612e+17
chr1	38444125	38445171	MACS_peak_1721	98.46	Aff3	Aff3,Rev1,Eif5b	239441,-258141,389794
chr1	38451068	38452041	MACS_peak_1724	119.56	Aff3	Aff3,Rev1,Eif5b	232535,-265047,396700
chr1	38454808	38456667	MACS_peak_1725	322.24	Aff3	Aff3,Rev1,Eif5b	228352,-269230,400883
chr1	38499113	38499897	MACS_peak_1727	83.64	Aff3	Aff3,Rev1,Lonrf2	184584,-312998,378555
chr1	38506912	38508175	MACS_peak_1728	103.65	Aff3	Aff3,Rev1,Lonrf2	176546,-321036,370517
chr1	38544184	38545171	MACS_peak_1731	86.4	Aff3	Aff3,Lonrf2,Rev1	139412,333383,-358170
chr1	38545420	38546447	MACS_peak_1732	163.23	Aff3	Aff3,Lonrf2,Rev1	138156,332127,-359426
chr1	38554443	38555303	MACS_peak_1733	93.33	Aff3	Aff3,Lonrf2,Rev1	129216,323187,-368366
chr1	38560162	38561045	MACS_peak_1735	122	Aff3	Aff3,Lonrf2,Rev1	123486,317457,-374096
chr1	38562783	38565171	MACS_peak_1736	642.94	Aff3	Aff3,Lonrf2,Rev1	120112,314083,-377470
chr1	38591476	38592529	MACS_peak_1740	93.21	Aff3	Aff3,Lonrf2,Chst10	9.20873e+16
chr1	38594977	38596067	MACS_peak_1741	83.93	Aff3	Aff3,Lonrf2,Chst10	8.85673e+16
chr1	38603165	38604327	MACS_peak_1744	132.44	Aff3	Aff3,Lonrf2,Chst10	8.03433e+16
chr1	38617226	38618260	MACS_peak_1746	96.06	Aff3	Aff3,Lonrf2,Chst10	6.63463e+16
chr1	38619235	38620605	MACS_peak_1747	155.78	Aff3	Aff3,Lonrf2,Chst10	6.41693e+16
chr1	38621839	38623263	MACS_peak_1748	155.58	Aff3	Aff3,Lonrf2,Chst10	6.15383e+16
chr1	38633847	38634908	MACS_peak_1749	127.13	Aff3	Aff3,Lonrf2,Chst10	4.97122e+16
chr1	38657654	38659354	MACS_peak_1752	539.47	Aff3	Aff3,Lonrf2,Chst10	2.55852e+16
chr1	38677358	38678537	MACS_peak_1753	162.51	Aff3	Aff3,Lonrf2,Chst10	6142200113277050
chr1	38682984	38686671	MACS_peak_1754	3100	none	Aff3,Lonrf2,Chst10	-738193233270178
chr1	38687301	38688864	MACS_peak_1755	172.55	none	Aff3,Lonrf2,Chst10	-3993189978266920
chr1	38703713	38705255	MACS_peak_1758	180.81	none	Aff3,Lonrf2,Chst10	-2.03952e+16
chr1	38708538	38710019	MACS_peak_1759	154.97	none	Aff3,Lonrf2,Chst10	-2.51892e+16
chr1	38711758	38712747	MACS_peak_1760	257.64	none	Aff3,Lonrf2,Chst10	-2.81632e+16
chr1	38712871	38713827	MACS_peak_1761	104.16	none	Aff3,Lonrf2,Chst10	-2.92602e+16
chr1	38714130	38715664	MACS_peak_1762	340.27	none	Aff3,Lonrf2,Chst10	-3.08082e+16
chr1	38721174	38722860	MACS_peak_1763	178.71	none	Aff3,Lonrf2,Chst10	-3.79282e+16
chr1	38724788	38725911	MACS_peak_1765	375.74	none	Aff3,Lonrf2,Chst10	-4.12602e+16
chr1	38745326	38746912	MACS_peak_1766	338.29	none	Aff3,Lonrf2,Chst10	-6.20301e+16
chr1	38750804	38751664	MACS_peak_1767	97.84	none	Aff3,Lonrf2,Chst10	-6.71451e+16
chr1	38752649	38753852	MACS_peak_1768	192.95	none	Aff3,Lonrf2,Chst10	-6.91611e+16
chr1	38773058	38774164	MACS_peak_1769	85.68	none	Aff3,Lonrf2,Chst10	-8.95221e+16
chr1	38776668	38778071	MACS_peak_1770	310.75	none	Aff3,Lonrf2,Chst10	-9.32801e+16
chr1	38778503	38780464	MACS_peak_1771	391.37	none	Aff3,Lonrf2,Chst10	-9539498577175520
chr1	38781121	38782517	MACS_peak_1772	261.59	none	Lonrf2,Aff3,Chst10	96241,-97730,173186
chr1	38783310	38784459	MACS_peak_1773	99.73	none	Lonrf2,Aff3,Chst10	94176,-99795,171121
chr1	38792044	38793860	MACS_peak_1775	179.41	none	Lonrf2,Aff3,Chst10	85108,-108863,162053
chr1	38812377	38813525	MACS_peak_1777	173.73	none	Lonrf2,Aff3,Chst10	65109,-128862,142054
chr1	38816635	38818606	MACS_peak_1778	464.03	none	Lonrf2,Aff3,Chst10	60440,-133531,137385
chr1	38823030	38825330	MACS_peak_1780	940.77	none	Lonrf2,Chst10,Aff3	53880,130825,-140091
chr1	38826654	38828115	MACS_peak_1782	336.3	none	Lonrf2,Chst10,Aff3	50676,127621,-143295
chr1	38833418	38835441	MACS_peak_1784	277.27	none	Lonrf2,Chst10,Aff3	43631,120576,-150340
chr1	38836353	38838910	MACS_peak_1785	425.99	none	Lonrf2,Chst10,Aff3	40429,117374,-153542
chr1	38838972	38840136	MACS_peak_1786	175.5	none	Lonrf2,Chst10,Aff3	38506,115451,-155465
chr1	38840898	38844116	MACS_peak_1787	460.49	none	Lonrf2,Chst10,Nms	35553,112498,-153486
chr1	38844242	38845405	MACS_peak_1788	97.69	none	Lonrf2,Chst10,Nms	33237,110182,-151170
chr1	38846478	38847476	MACS_peak_1789	110.58	none	Lonrf2,Chst10,Nms	31083,108028,-149016
chr1	38856856	38857931	MACS_peak_1790	158.36	Lonrf2	Lonrf2,Chst10,Nms	20667,97612,-138600
chr1	38860927	38862050	MACS_peak_1792	103.61	Lonrf2	Lonrf2,Chst10,Nms	16572,93517,-134505
chr1	38873311	38874779	MACS_peak_1794	148.28	Lonrf2	Lonrf2,Chst10,Nms	4015,80960,-121948
chr1	38892032	38893965	MACS_peak_1795	2592.62	none	Lonrf2,Chst10,Nms	-14938,62007,-102995
chr1	38915544	38917566	MACS_peak_1799	262.83	none	Chst10,Lonrf2,Nms	38450,-38495,-79438
chr1	38943499	38944533	MACS_peak_1800	87.77	Chst10	Chst10,Nms,Lonrf2	10989,-51977,-65956
chr1	38953840	38955753	MACS_peak_1801	2312.05	Chst10	Chst10,Nms,Lonrf2	209,-41197,-76736
chr1	38964577	38965760	MACS_peak_1802	156.86	none	Chst10,Nms,Pdcl3	-10163,-30825,-79490
chr1	38969440	38970464	MACS_peak_1803	81.14	none	Chst10,Nms,Pdcl3	-14947,-26041,-74706
chr1	38974954	38976332	MACS_peak_1804	111.5	none	Nms,Chst10,Pdcl3	-20350,-20638,-69015
chr1	38987361	38988168	MACS_peak_1805	107.37	none	Nms,Chst10,Pdcl3	-8229,-32759,-56894
chr1	39002406	39003502	MACS_peak_1808	190.14	Nms	Nms,Pdcl3,Chst10	6961,-41704,-47949
chr1	39034100	39035265	MACS_peak_1809	109.87	none	Pdcl3,Nms,Chst10	-9976,38689,-79677
chr1	39043538	39045433	MACS_peak_1810	1952.85	none	Pdcl3,Nms,Chst10	-173,48492,-89480
chr1	39062028	39065035	MACS_peak_1812	1143.49	none	Pdcl3,Nms,Chst10	18873,67538,-108526
chr1	39067012	39068436	MACS_peak_1813	896.82	none	Pdcl3,Nms,Chst10	23066,71731,-112719
chr1	39069056	39071738	MACS_peak_1814	253.32	none	Pdcl3,Nms,Chst10	25739,74404,-115392
chr1	39071983	39073322	MACS_peak_1815	489.55	none	Pdcl3,Nms,Chst10	27994,76659,-117647
chr1	39073553	39075459	MACS_peak_1816	296.16	none	Pdcl3,Nms,Chst10	29848,78513,-119501
chr1	39077511	39078728	MACS_peak_1817	90.22	none	Pdcl3,Nms,Chst10	33461,82126,-123114
chr1	39080361	39084092	MACS_peak_1818	689.35	none	Pdcl3,Nms,Chst10	37568,86233,-127221
chr1	39085817	39087465	MACS_peak_1819	739.62	none	Pdcl3,Nms,Chst10	41983,90648,-131636
chr1	39089336	39090214	MACS_peak_1820	90.39	none	Pdcl3,Nms,Chst10	45117,93782,-134770
chr1	39095665	39097032	MACS_peak_1822	246.57	none	Pdcl3,Nms,Chst10	51690,100355,-141343
chr1	39101837	39104791	MACS_peak_1823	408.96	none	Pdcl3,Nms,Mir6349	5.86561e+16
chr1	39113407	39114739	MACS_peak_1824	254.81	none	Pdcl3,Nms,Mir6349	6.94151e+16
chr1	39121735	39123122	MACS_peak_1827	106.27	none	Pdcl3,Mir6349,Nms	7.77701e+16
chr1	39141887	39142914	MACS_peak_1829	84.72	none	Pdcl3,Mir6349,Npas2	97742,101437,-108716
chr1	39150475	39152103	MACS_peak_1830	273.03	none	Mir6349,Npas2,Pdcl3	92548,-99827,106631
chr1	39154051	39156152	MACS_peak_1831	363.62	none	Mir6349,Npas2,Pdcl3	88736,-96015,110443
chr1	39161761	39163212	MACS_peak_1832	233.11	none	Mir6349,Npas2,Pdcl3	81351,-88630,117828
chr1	39179246	39181104	MACS_peak_1836	349.63	none	Mir6349,Npas2,Pdcl3	63662,-70941,135517
chr1	39190730	39193063	MACS_peak_1839	634.5	none	Mir6349,Npas2,Pdcl3	51941,-59220,147238
chr1	39200463	39201440	MACS_peak_1840	109.63	none	Mir6349,Npas2,Pdcl3	42886,-50165,156293
chr1	39213401	39214780	MACS_peak_1841	172.82	none	Mir6349,Npas2,Pdcl3	29747,-37026,169432
chr1	39216725	39218319	MACS_peak_1842	185.47	none	Mir6349,Npas2,Pdcl3	26315,-33594,172864
chr1	39233561	39236600	MACS_peak_1845	1577.54	none	Mir6349,Npas2,Rpl31	8757,-16036,-189615
chr1	39241718	39242728	MACS_peak_1846	91.29	none	Mir6349,Npas2,Rpl31	1614,-8893,-182472
chr1	39243202	39244032	MACS_peak_1847	84.98	none	Mir6349,Npas2,Rpl31	220,-7499,-181078
chr1	39248630	39251970	MACS_peak_1849	3100	none	Npas2,Mir6349,Rpl31	-816,-6463,-174395
chr1	39253523	39254539	MACS_peak_1850	140.29	Npas2	Npas2,Mir6349,Rpl31	2915,-10194,-170664
chr1	39257975	39259374	MACS_peak_1851	133.27	Npas2	Npas2,Mir6349,Rpl31	7558,-14837,-166021
chr1	39266829	39268200	MACS_peak_1853	104.53	Npas2	Npas2,Mir6349,Rpl31	16398,-23677,-157181
chr1	39270389	39272464	MACS_peak_1855	257.66	Npas2	Npas2,Mir6349,Rpl31	20310,-27589,-153269
chr1	39275704	39276642	MACS_peak_1856	85.35	Npas2	Npas2,Mir6349,Rpl31	25057,-32336,-148522
chr1	39291557	39292868	MACS_peak_1857	211.29	Npas2	Npas2,Mir6349,Rpl31	41096,-48375,-132483
chr1	39299468	39300453	MACS_peak_1859	86.69	Npas2	Npas2,Mir6349,Rpl31	48844,-56123,-124735
chr1	39300680	39303505	MACS_peak_1860	509.67	Npas2	Npas2,Mir6349,Rpl31	50976,-58255,-122603
chr1	39308239	39309318	MACS_peak_1861	142.79	Npas2	Npas2,Mir6349,Rpl31	57662,-64941,-115917
chr1	39309858	39314009	MACS_peak_1862	1061.96	Npas2	Npas2,Mir6349,Rpl31	60817,-68096,-112762
chr1	39335213	39339253	MACS_peak_1865	440.09	Npas2	Npas2,Rpl31,Mir6349	86117,-87462,-93396
chr1	39343390	39345153	MACS_peak_1866	239.81	Npas2	Rpl31,Npas2,Mir6349	-80424,93155,-100434
chr1	39348475	39350239	MACS_peak_1868	311.71	Npas2	Rpl31,Npas2,Mir6349	-75338,98241,-105520
chr1	39355226	39359661	MACS_peak_1870	936.36	Npas2	Rpl31,Npas2,Mir6349	-67252,106327,-113606
chr1	39359734	39361974	MACS_peak_1871	207.09	Npas2	Rpl31,Npas2,Mir6349	-63841,109738,-117017
chr1	39366162	39367427	MACS_peak_1872	99.37	Npas2	Rpl31,Npas2,Mir6349	-57901,115678,-122957
chr1	39368971	39371647	MACS_peak_1874	228.93	Npas2	Rpl31,Npas2,Mir6349	-54386,119193,-126472
chr1	39372348	39373429	MACS_peak_1875	89.16	Npas2	Rpl31,Npas2,Mir6349	-51807,121772,-129051
chr1	39376552	39377483	MACS_peak_1876	113.06	Npas2	Rpl31,Npas2,Mir6349	-47678,125901,-133180
chr1	39379687	39380760	MACS_peak_1877	90.3	Npas2	Rpl31,Npas2,Mir6349	-44472,129107,-136386
chr1	39384072	39385731	MACS_peak_1878	124.08	Npas2	Rpl31,Npas2,Mir6349	-39794,133785,-141064
chr1	39387355	39388617	MACS_peak_1879	161.2	Npas2	Rpl31,Npas2,Mir6349	-36709,136870,-144149
chr1	39390542	39394050	MACS_peak_1880	1284.52	Npas2	Rpl31,Npas2,Tbc1d8	-3.23991e+16
chr1	39394179	39396960	MACS_peak_1881	335.66	Npas2	Rpl31,Tbc1d8,Npas2	-2.91261e+16
chr1	39397126	39400568	MACS_peak_1882	280.47	Npas2	Rpl31,Tbc1d8,Npas2	-2.58481e+16
chr1	39401267	39403221	MACS_peak_1883	1685.1	Npas2	Rpl31,Tbc1d8,Npas2	-2.24511e+16
chr1	39404037	39407359	MACS_peak_1884	525.51	Npas2	Rpl31,Tbc1d8,Npas2	-1.89971e+16
chr1	39413903	39415193	MACS_peak_1885	210.62	Npas2	Rpl31,Tbc1d8,Npas2	-1.01471e+16
chr1	39416023	39421590	MACS_peak_1886	2595.04	Npas2	Rpl31,Tbc1d8,Npas2	-5889116786167690
chr1	39423585	39425407	MACS_peak_1887	187.21	none	Rpl31,Tbc1d8,Cnot11	-199,111096,-168150
chr1	39437627	39438836	MACS_peak_1888	212.73	Tbc1d8	Rpl31,Tbc1d8,Cnot11	13536,97361,-154415
chr1	39441366	39443455	MACS_peak_1889	283.97	Tbc1d8	Rpl31,Tbc1d8,Cnot11	17715,93182,-150236
chr1	39447357	39449524	MACS_peak_1890	857.36	Tbc1d8	Rpl31,Tbc1d8,Cnot11	23745,87152,-144206
chr1	39454944	39456982	MACS_peak_1892	174.84	Tbc1d8	Rpl31,Tbc1d8,Cnot11	31268,79629,-136683
chr1	39460497	39461486	MACS_peak_1893	103.15	Tbc1d8	Rpl31,Tbc1d8,Cnot11	36296,74601,-131655
chr1	39461654	39463260	MACS_peak_1894	231.37	Tbc1d8	Rpl31,Tbc1d8,Cnot11	37762,73135,-130189
chr1	39464793	39465771	MACS_peak_1895	96.19	Tbc1d8	Rpl31,Tbc1d8,Cnot11	40587,70310,-127364
chr1	39474118	39475410	MACS_peak_1897	354.03	Tbc1d8	Rpl31,Tbc1d8,Cnot11	50069,60828,-117882
chr1	39486627	39488416	MACS_peak_1900	279.81	Tbc1d8	Tbc1d8,Rpl31,Cnot11	48071,62826,-105125
chr1	39505621	39508758	MACS_peak_1901	436.9	Tbc1d8	Tbc1d8,Rpl31,Cnot11	28403,82494,-85457
chr1	39510167	39514030	MACS_peak_1902	1878.94	Tbc1d8	Tbc1d8,Cnot11,Rpl31	23494,-80548,87403
chr1	39519630	39520739	MACS_peak_1904	141.96	Tbc1d8	Tbc1d8,Cnot11,Snord89	15408,-72462,85501
chr1	39522219	39524100	MACS_peak_1905	306.74	Tbc1d8	Tbc1d8,Cnot11,Snord89	12433,-69487,82526
chr1	39533997	39536357	MACS_peak_1906	2369.18	Tbc1d8	Tbc1d8,Cnot11,Snord89	415,-57469,70508
chr1	39538387	39539696	MACS_peak_1907	254.81	none	Tbc1d8,Cnot11,Snord89	-3449,-53605,66644
chr1	39544414	39545267	MACS_peak_1909	81.38	none	Tbc1d8,Cnot11,Snord89	-9248,-47806,60845
chr1	39554258	39554990	MACS_peak_1910	112.23	none	Tbc1d8,Cnot11,Snord89	-19032,-38022,51061
chr1	39558682	39561227	MACS_peak_1911	2398.58	none	Tbc1d8,Cnot11,Snord89	-24362,-32692,45731
chr1	39561447	39564099	MACS_peak_1912	861.33	none	Tbc1d8,Cnot11,Snord89	-27181,-29873,42912
chr1	39566009	39567682	MACS_peak_1913	502.69	none	Cnot11,Tbc1d8,Snord89	-25801,-31253,38840
chr1	39567983	39569303	MACS_peak_1914	462.22	none	Cnot11,Tbc1d8,Snord89	-24003,-33051,37042
chr1	39572100	39574634	MACS_peak_1916	1006.46	none	Cnot11,Snord89,Tbc1d8	-19279,32318,-37775
chr1	39575980	39577618	MACS_peak_1917	281.41	none	Cnot11,Snord89,Tbc1d8	-15847,28886,-41207
chr1	39577933	39578982	MACS_peak_1918	235.09	none	Cnot11,Snord89,Tbc1d8	-14189,27228,-42865
chr1	39581874	39584937	MACS_peak_1919	845.81	none	Cnot11,Snord89,Tbc1d8	-9241,22280,-47813
chr1	39585942	39588646	MACS_peak_1920	440.89	none	Cnot11,Snord89,Rnf149	-53521839146898
chr1	39589284	39590257	MACS_peak_1921	84.33	none	Cnot11,Snord89,Rnf149	-28761591544422
chr1	39591571	39593470	MACS_peak_1922	1783.95	none	Cnot11,Snord89,Rnf149	-1261316541672
chr1	39633087	39634951	MACS_peak_1923	2430.87	Rnf149	Rnf149,Snord89,Cnot11	173,-28334,41373
chr1	39638086	39640499	MACS_peak_1925	309.02	none	Rnf149,Snord89,Cnot11	-5100,-33607,46646
chr1	39650252	39651736	MACS_peak_1926	206.03	none	Rnf149,Snord89,Creg2	-16802,-45309,57033
chr1	39652509	39654006	MACS_peak_1927	147.97	none	Rnf149,Snord89,Creg2	-19065,-47572,54770
chr1	39654053	39656161	MACS_peak_1928	1300.41	none	Rnf149,Snord89,Creg2	-20915,-49422,52920
chr1	39658732	39659780	MACS_peak_1929	93.95	none	Rnf149,Creg2,Snord89	-25064,48771,-53571
chr1	39661851	39662912	MACS_peak_1931	100.4	none	Rnf149,Creg2,Snord89	-28189,45646,-56696
chr1	39664996	39666839	MACS_peak_1932	304.59	none	Rnf149,Creg2,Snord89	-31725,42110,-60232
chr1	39670401	39673096	MACS_peak_1933	1640.1	none	Creg2,Rnf149,Snord89	36279,-37556,-66063
chr1	39673287	39674880	MACS_peak_1934	171.96	none	Creg2,Rnf149,Snord89	33944,-39891,-68398
chr1	39678348	39680734	MACS_peak_1936	1131.82	Creg2	Creg2,Rnf149,Snord89	28486,-45349,-73856
chr1	39685097	39686127	MACS_peak_1937	173.01	Creg2	Creg2,Rnf149,Snord89	22415,-51420,-79927
chr1	39693073	39694487	MACS_peak_1939	490.16	Creg2	Creg2,Rnf149,Rfx8	14247,-59588,84054
chr1	39699197	39700925	MACS_peak_1940	287.83	Creg2	Creg2,Rnf149,Rfx8	7966,-65869,77773
chr1	39701049	39702024	MACS_peak_1941	114.55	Creg2	Creg2,Rnf149,Rfx8	6491,-67344,76298
chr1	39702528	39703601	MACS_peak_1942	98.56	Creg2	Creg2,Rnf149,Rfx8	4963,-68872,74770
chr1	39703788	39705232	MACS_peak_1943	340.92	Creg2	Creg2,Rnf149,Rfx8	3517,-70318,73324
chr1	39705538	39708659	MACS_peak_1944	3079.29	Creg2	Creg2,Rfx8,Rnf149	929,70736,-72906
chr1	39720028	39721281	MACS_peak_1945	224.2	none	Creg2,Rfx8,Rnf149	-12627,57180,-86462
chr1	39722268	39723220	MACS_peak_1946	87.44	Rfx8	Creg2,Rfx8,Rnf149	-14717,55090,-88552
chr1	39726675	39728596	MACS_peak_1947	277.79	Rfx8	Creg2,Rfx8,Rnf149	-19608,50199,-93443
chr1	39729190	39732075	MACS_peak_1948	340.19	Rfx8	Creg2,Rfx8,Rnf149	-22605,47202,-96440
chr1	39733737	39734623	MACS_peak_1949	97.95	Rfx8	Creg2,Rfx8,Rnf149	-26153,43654,-99988
chr1	39734753	39741849	MACS_peak_1950	1960.39	Rfx8	Creg2,Rfx8,Rnf149	-30274,39533,-104109
chr1	39741983	39745277	MACS_peak_1951	623.21	Rfx8	Rfx8,Creg2,Rnf149	34204,-35603,-109438
chr1	39747658	39749241	MACS_peak_1952	261.89	Rfx8	Rfx8,Creg2,Gm3646	29385,-40422,113728
chr1	39750374	39752740	MACS_peak_1953	368.35	Rfx8	Rfx8,Creg2,Gm3646	26277,-43530,110620
chr1	39753908	39754920	MACS_peak_1955	95.19	Rfx8	Rfx8,Creg2,Gm3646	23420,-46387,107763
chr1	39755006	39756140	MACS_peak_1956	114.76	Rfx8	Rfx8,Creg2,Gm3646	22261,-47546,106604
chr1	39757717	39758417	MACS_peak_1957	252.93	Rfx8	Rfx8,Creg2,Gm3646	19767,-50040,104110
chr1	39759554	39760438	MACS_peak_1958	251.53	Rfx8	Rfx8,Creg2,Gm3646	17838,-51969,102181
chr1	39764577	39767866	MACS_peak_1960	635.54	Rfx8	Rfx8,Creg2,Gm3646	11613,-58194,95956
chr1	39768214	39769720	MACS_peak_1961	113.58	Rfx8	Rfx8,Creg2,Gm3646	8867,-60940,93210
chr1	39769865	39771391	MACS_peak_1962	212.55	Rfx8	Rfx8,Creg2,Gm3646	7206,-62601,91549
chr1	39771623	39772916	MACS_peak_1963	385.41	Rfx8	Rfx8,Creg2,Gm3646	5565,-64242,89908
chr1	39774936	39776989	MACS_peak_1964	176.74	Rfx8	Rfx8,Creg2,Gm3646	1872,-67935,86215
chr1	39777227	39778915	MACS_peak_1965	2743.34	none	Rfx8,Creg2,Gm3646	-237,-70044,84106
chr1	39784633	39785857	MACS_peak_1966	130.92	none	Rfx8,Gm3646,Creg2	-7411,76932,-77218
chr1	39785902	39787235	MACS_peak_1967	260.12	none	Rfx8,Gm3646,Creg2	-8734,75609,-78541
chr1	39790349	39792148	MACS_peak_1968	375.4	none	Rfx8,Gm3646,Creg2	-13414,70929,-83221
chr1	39792491	39794122	MACS_peak_1969	445.85	none	Rfx8,Gm3646,Creg2	-15472,68871,-85279
chr1	39797656	39798608	MACS_peak_1970	83.28	none	Rfx8,Gm3646,Creg2	-20298,64045,-90105
chr1	39807499	39808845	MACS_peak_1971	273.74	none	Rfx8,Gm3646,1700066B17Rik	-303385400596003
chr1	39810740	39812209	MACS_peak_1972	310.94	none	Rfx8,Gm3646,1700066B17Rik	-336405070392701
chr1	39813438	39816893	MACS_peak_1973	841.71	none	Rfx8,Gm3646,1700066B17Rik	-373314701289010
chr1	39817616	39819736	MACS_peak_1974	1230.41	none	Rfx8,Gm3646,1700066B17Rik	-408424350185499
chr1	39820104	39821524	MACS_peak_1975	151.76	none	Gm3646,Rfx8,1700066B17Rik	41363,-42980,83361
chr1	39825104	39825992	MACS_peak_1976	84.5	none	Gm3646,Rfx8,1700066B17Rik	36629,-47714,78627
chr1	39828547	39830019	MACS_peak_1977	345.14	none	Gm3646,Rfx8,1700066B17Rik	32894,-51449,74892
chr1	39830457	39832002	MACS_peak_1978	189.62	none	Gm3646,Rfx8,1700066B17Rik	30948,-53395,72946
chr1	39834039	39835336	MACS_peak_1980	132.18	none	Gm3646,Rfx8,1700066B17Rik	27490,-56853,69488
chr1	39854249	39854997	MACS_peak_1981	85.17	none	Gm3646,1700066B17Rik,Rfx8	7554,49552,-76789
chr1	39857369	39858099	MACS_peak_1982	112.64	none	Gm3646,1700066B17Rik,Rfx8	4443,46441,-79900
chr1	39863157	39864610	MACS_peak_1983	109.05	none	Gm3646,1700066B17Rik,Rfx8	-1706,40292,-86049
chr1	39865395	39866439	MACS_peak_1984	103.05	none	Gm3646,1700066B17Rik,Rfx8	-3740,38258,-88083
chr1	39868381	39870364	MACS_peak_1985	656.15	none	Gm3646,1700066B17Rik,Map4k4	-7195,34803,-88385
chr1	39872882	39874475	MACS_peak_1986	286.32	none	Gm3646,1700066B17Rik,Map4k4	-11501,30497,-84079
chr1	39876085	39877105	MACS_peak_1987	139.51	none	Gm3646,1700066B17Rik,Map4k4	-14418,27580,-81162
chr1	39882175	39883733	MACS_peak_1989	130.25	none	Gm3646,1700066B17Rik,Map4k4	-20777,21221,-74803
chr1	39890828	39892334	MACS_peak_1990	247.27	none	1700066B17Rik,Gm3646,Map4k4	12594,-29404,-66176
chr1	39895931	39898201	MACS_peak_1991	312.34	none	1700066B17Rik,Gm3646,Map4k4	7109,-34889,-60691
chr1	39898504	39899556	MACS_peak_1992	114.97	none	1700066B17Rik,Gm3646,Map4k4	5145,-36853,-58727
chr1	39902906	39903786	MACS_peak_1993	85.74	1700066B17Rik	1700066B17Rik,Gm3646,Map4k4	829,-41169,-54411
chr1	39907843	39909427	MACS_peak_1994	486.01	none	1700066B17Rik,Gm3646,Map4k4	-4460,-46458,-49122
chr1	39913441	39915315	MACS_peak_1996	223.74	none	1700066B17Rik,Map4k4,Gm3646	-10203,-43379,-52201
chr1	39915853	39917431	MACS_peak_1997	242.21	none	1700066B17Rik,Map4k4,Gm3646	-12467,-41115,-54465
chr1	39920952	39921952	MACS_peak_1998	114.78	none	1700066B17Rik,Map4k4,Gm3646	-17277,-36305,-59275
chr1	39922867	39925500	MACS_peak_1999	483.91	none	1700066B17Rik,Map4k4,Gm3646	-20008,-33574,-62006
chr1	39925663	39927396	MACS_peak_2000	515.77	none	1700066B17Rik,Map4k4,Gm3646	-22354,-31228,-64352
chr1	39927841	39928987	MACS_peak_2001	92.05	none	1700066B17Rik,Map4k4,Gm3646	-24239,-29343,-66237
chr1	39935968	39937284	MACS_peak_2002	199.93	none	Map4k4,1700066B17Rik,Gm3646	-21131,-32451,-74449
chr1	39940788	39943195	MACS_peak_2003	1761.18	none	Map4k4,1700066B17Rik,Gm3646	-15766,-37816,-79814
chr1	39944362	39945514	MACS_peak_2004	157.96	none	Map4k4,1700066B17Rik,Gm3646	-12819,-40763,-82761
chr1	39947448	39948560	MACS_peak_2005	289.49	none	Map4k4,1700066B17Rik,Gm3646	-9753,-43829,-85827
chr1	39951763	39952867	MACS_peak_2006	115.24	none	Map4k4,1700066B17Rik,Gm3646	-5442,-48140,-90138
chr1	39956371	39958722	MACS_peak_2007	1716.61	none	Map4k4,1700066B17Rik,Gm3646	-211,-53371,-95369
chr1	39963524	39964315	MACS_peak_2008	100.78	Map4k4	Map4k4,1700066B17Rik,Gm3646	6162,-59744,-101742
chr1	40087025	40088989	MACS_peak_2011	208.05	none	Il1r2,Gm16894,Map4k4	-5360554689130250
chr1	40089753	40092117	MACS_peak_2012	421.69	none	Il1r2,Gm16894,Map4k4	-5067751761133170
chr1	40106378	40107516	MACS_peak_2013	114.12	none	Il1r2,Gm16894,Map4k4	-3466535749149190
chr1	40108596	40109728	MACS_peak_2014	177.07	none	Il1r2,Gm16894,Map4k4	-3245033534151400
chr1	40110883	40116774	MACS_peak_2015	3018.51	none	Il1r2,Gm16894,Map4k4	-2778428868156070
chr1	40118996	40120582	MACS_peak_2017	191.56	none	Il1r2,Gm16894,Map4k4	-2182322907162030
chr1	40128446	40131550	MACS_peak_2018	591.58	none	Il1r2,Gm16894,Il1r1	-11614,12698,-151926
chr1	40140691	40143519	MACS_peak_2020	941.22	Il1r2,Gm16894	Il1r2,Gm16894,Il1r1	493,591,-139819
chr1	40154152	40155225	MACS_peak_2021	107.11	Il1r2	Gm16894,Il1r2,Il1r1	-11992,13076,-127236
chr1	40157754	40159060	MACS_peak_2023	787.17	Il1r2	Gm16894,Il1r2,Il1r1	-15711,16795,-123517
chr1	40159147	40160624	MACS_peak_2024	217.41	Il1r2	Gm16894,Il1r2,Il1r1	-17189,18273,-122039
chr1	40165479	40167164	MACS_peak_2025	183.37	Il1r2	Gm16894,Il1r2,Il1r1	-23625,24709,-115603
chr1	40172884	40173936	MACS_peak_2027	97.54	Il1r2	Gm16894,Il1r2,Il1r1	-30714,31798,-108514
chr1	40174068	40175259	MACS_peak_2028	127.5	Il1r2	Gm16894,Il1r2,Il1r1	-31967,33051,-107261
chr1	40217582	40218804	MACS_peak_2032	265.29	none	Il1r1,Gm16894,Il1r2	-63731,-75497,76581
chr1	40230539	40231465	MACS_peak_2034	109.31	none	Il1r1,Gm16894,Il1r2	-50922,-88306,89390
chr1	40267657	40270346	MACS_peak_2035	588.51	none	Il1r1,Il1rl2,Gm16894	-12923,-112470,-126305
chr1	40279305	40280860	MACS_peak_2037	156.07	none	Il1r1,Il1rl2,Gm16894	-1842,-101389,-137386
chr1	40289340	40290471	MACS_peak_2039	94.17	Il1r1	Il1r1,Il1rl2,Gm16894	7981,-91566,-147209
chr1	40293354	40294214	MACS_peak_2040	88.91	Il1r1	Il1r1,Il1rl2,Gm16894	11860,-87687,-151088
chr1	40321883	40324804	MACS_peak_2042	1570.14	Il1r1	Il1r1,Il1rl2,Il1rl1	-87,-58128,-163071
chr1	40325056	40325956	MACS_peak_2043	123.61	Il1r1	Il1r1,Il1rl2,Il1rl1	2076,-55965,-160908
chr1	40326932	40328017	MACS_peak_2044	113.94	Il1r1	Il1r1,Il1rl2,Il1rl1	4044,-53997,-158940
chr1	40330312	40331774	MACS_peak_2045	115.7	Il1r1	Il1r1,Il1rl2,Il1rl1	7613,-50428,-155371
chr1	40347100	40348453	MACS_peak_2046	168.13	Il1r1	Il1r1,Il1rl2,Il1rl1	24346,-33695,-138638
chr1	40359951	40360760	MACS_peak_2047	181.68	Il1r1	Il1rl2,Il1r1,Il1rl1	-21116,36925,-126059
chr1	40369944	40371728	MACS_peak_2048	913.03	Il1r1	Il1rl2,Il1r1,Il1rl1	-10635,47406,-115578
chr1	40374077	40375115	MACS_peak_2049	136.08	none	Il1rl2,Il1r1,Il1rl1	-6875,51166,-111818
chr1	40381202	40383946	MACS_peak_2050	2332.21	Il1rl2	Il1rl2,Il1r1,Il1rl1	1103,59144,-103840
chr1	40415047	40416056	MACS_peak_2052	127.15	Il1rl2	Il1rl2,Il1rl1,Il1r1	34080,-70863,92121
chr1	40421167	40422458	MACS_peak_2053	194.95	Il1rl2	Il1rl2,Il1rl1,Il1r1	40341,-64602,98382
chr1	40431770	40434181	MACS_peak_2054	499.24	none	Il1rl2,Il1rl1,Il18r1	51504,-53439,-89421
chr1	40436356	40438699	MACS_peak_2055	352.69	none	Il1rl1,Il1rl2,Il18r1	-48887,56056,-84869
chr1	40461350	40462525	MACS_peak_2056	130.2	none	Il1rl1,Il18r1,Il1rl2	-24477,-60459,80466
chr1	40470398	40471487	MACS_peak_2057	131.45	none	Il1rl1,Il18r1,Il1rl2	-15472,-51454,89471
chr1	40514602	40515800	MACS_peak_2058	704.88	none	Il18r1,Il1rl1,Il18rap	-7195,18728,-57005
chr1	40518443	40520126	MACS_peak_2059	226.02	none	Il18r1,Il1rl1,Il18rap	-3112,22811,-52922
chr1	40522091	40523387	MACS_peak_2060	792.17	Il18r1	Il18r1,Il1rl1,Il18rap	-111,26266,-49467
chr1	40554896	40556050	MACS_peak_2062	177.57	Il18r1	Il18rap,Il18r1,Il1rl1	-167333262359000
chr1	40627840	40628845	MACS_peak_2065	83.8	none	Slc9a4,Il18rap,Il18r1	-872956136105492
chr1	40636476	40637874	MACS_peak_2066	300.47	Slc9a4	Slc9a4,Il18rap,Slc9a2	104,64969,-101381
chr1	40640480	40641450	MACS_peak_2067	244.79	Slc9a4	Slc9a4,Il18rap,Slc9a2	3894,68759,-97591
chr1	40654440	40655373	MACS_peak_2068	81.94	Slc9a4	Slc9a4,Il18rap,Slc9a2	17835,82700,-83650
chr1	40656202	40658294	MACS_peak_2069	235.92	Slc9a4	Slc9a4,Slc9a2,Il18rap	20177,-81308,85042
chr1	40679730	40680855	MACS_peak_2071	95.03	Slc9a4	Slc9a4,Slc9a2,Il18rap	43221,-58264,108086
chr1	40721664	40722700	MACS_peak_2075	113.17	none	Slc9a2,Slc9a4,Mfsd9	-1637485111125320
chr1	40737146	40739602	MACS_peak_2077	2590.45	none	Slc9a2,Slc9a4,Mfsd9	-182101303109128
chr1	40770714	40773906	MACS_peak_2078	430.93	Slc9a2	Slc9a2,Mfsd9,Tmem182	33754,75192,-90135
chr1	40782496	40783448	MACS_peak_2079	143.1	Slc9a2	Slc9a2,Mfsd9,Tmem182	44416,64530,-79473
chr1	40822115	40822874	MACS_peak_2082	92.45	Slc9a2	Mfsd9,Tmem182,Slc9a2	25008,-39951,83938
chr1	40823973	40825196	MACS_peak_2083	349.86	Slc9a2	Mfsd9,Tmem182,Slc9a2	22918,-37861,86028
chr1	40846609	40847969	MACS_peak_2084	832.37	Mfsd9	Mfsd9,Tmem182,Slc9a2	213,-15156,108733
chr1	40853188	40854177	MACS_peak_2085	90.25	none	Mfsd9,Tmem182,Slc9a2	-6180,-8763,115126
chr1	40860607	40861612	MACS_peak_2087	87.88	none	Tmem182,Mfsd9,Slc9a2	-1336,-13607,122553
chr1	40862005	40863275	MACS_peak_2088	253.17	Tmem182	Tmem182,Mfsd9,Slc9a2	195,-15138,124084
chr1	40871556	40872972	MACS_peak_2089	637.43	Tmem182	Tmem182,Mfsd9,Slc9a2	9819,-24762,133708
chr1	40872984	40873779	MACS_peak_2090	95.37	Tmem182	Tmem182,Mfsd9,Slc9a2	10936,-25879,134825
chr1	40885741	40886787	MACS_peak_2092	98.46	Tmem182	Tmem182,Mfsd9,Slc9a2	23819,-38762,147708
chr1	40897086	40898791	MACS_peak_2094	251.43	Tmem182	Tmem182,Mfsd9,Slc9a2	35493,-50436,159382
chr1	40923145	40924271	MACS_peak_2095	111.69	none	Tmem182,Mfsd9,Slc9a2	61263,-76206,185152
chr1	40925716	40927413	MACS_peak_2096	93.6	none	Tmem182,Mfsd9,Slc9a2	64119,-79062,188008
chr1	40927928	40929190	MACS_peak_2097	84.4	none	Tmem182,Mfsd9,Slc9a2	66114,-81057,190003
chr1	40930984	40932225	MACS_peak_2098	137.05	none	Tmem182,Mfsd9,Slc9a2	69159,-84102,193048
chr1	40935907	40937895	MACS_peak_2099	254.83	none	Tmem182,Mfsd9,Slc9a2	74456,-89399,198345
chr1	40944243	40945869	MACS_peak_2100	212.7	none	Tmem182,Mfsd9,Slc9a2	82611,-97554,206500
chr1	40946898	40948084	MACS_peak_2101	263.09	none	Tmem182,Mfsd9,Slc9a2	85046,-99989,208935
chr1	40957660	40958845	MACS_peak_2102	166.26	none	Tmem182,Mfsd9,Slc9a2	95807,-110750,219696
chr1	40999320	41000453	MACS_peak_2105	119.32	none	Tmem182,Mfsd9,4930448I06Rik	137441,-152384,238211
chr1	41010661	41012462	MACS_peak_2106	314	none	Tmem182,Mfsd9,4930448I06Rik	149116,-164059,226536
chr1	41015178	41016204	MACS_peak_2107	119.43	none	Tmem182,Mfsd9,4930448I06Rik	153246,-168189,222406
chr1	41037579	41038478	MACS_peak_2109	87.07	none	Tmem182,Mfsd9,4930448I06Rik	175583,-190526,200069
chr1	41057888	41059348	MACS_peak_2111	145.2	none	4930448I06Rik,Tmem182,Mfsd9	179479,196173,-211116
chr1	41070001	41071027	MACS_peak_2112	97.28	none	4930448I06Rik,Tmem182,Mfsd9	167583,208069,-223012
chr1	41112530	41113545	MACS_peak_2116	82.39	none	4930448I06Rik,Tmem182,Mfsd9	125060,250592,-265535
chr1	41172735	41173695	MACS_peak_2117	90.44	none	4930448I06Rik,Tmem182,Mfsd9	64882,310770,-325713
chr1	41184631	41185714	MACS_peak_2118	127.87	none	4930448I06Rik,Tmem182,Mfsd9	52925,322727,-337670
chr1	41187547	41188714	MACS_peak_2119	217.02	none	4930448I06Rik,Tmem182,Mfsd9	49967,325685,-340628
chr1	41213661	41215249	MACS_peak_2120	276.69	none	4930448I06Rik,Tmem182,Mfsd9	23642,352010,-366953
chr1	41250865	41251876	MACS_peak_2121	95.34	none	4930448I06Rik,Tmem182,Mfsd9	-13273,388925,-403868
chr1	41300780	41302175	MACS_peak_2123	184.2	none	4930448I06Rik,Tmem182,Mfsd9	-63380,439032,-453975
chr1	41320450	41321802	MACS_peak_2124	392.46	none	4930448I06Rik,Tmem182,Mfsd9	-83029,458681,-473624
chr1	41326989	41328157	MACS_peak_2125	169.65	none	4930448I06Rik,Tmem182,Mfsd9	-89476,465128,-480071
chr1	41331426	41332659	MACS_peak_2126	202.1	none	4930448I06Rik,Tmem182,Mfsd9	-93945,469597,-484540
chr1	41399813	41400854	MACS_peak_2128	103.52	none	4930448I06Rik,Tmem182,Mfsd9	-162236,537888,-552831
chr1	41438052	41439191	MACS_peak_2129	131.86	none	4930448I06Rik,Tmem182,Mfsd9	-200524,576176,-591119
chr1	41558757	41559930	MACS_peak_2130	272.41	none	4930448I06Rik,Tmem182,Mfsd9	-321246,696898,-711841
chr1	41561657	41562378	MACS_peak_2131	94.64	none	4930448I06Rik,Tmem182,Mfsd9	-323920,699572,-714515
chr1	41905867	41907359	MACS_peak_2133	239.87	none	4930448I06Rik,Pantr1,Pou3f3	-668516,845057,-847377
chr1	41944092	41945642	MACS_peak_2134	227.69	none	4930448I06Rik,Pantr1,Pou3f3	-706770,806803,-809123
chr1	41947489	41948639	MACS_peak_2135	315.43	none	4930448I06Rik,Pantr1,Pou3f3	-709967,803606,-805926
chr1	42056620	42057787	MACS_peak_2139	155.07	none	Pantr1,Pou3f3,2900092D14Rik	694467,-696787,-699977
chr1	42091975	42092796	MACS_peak_2141	90.89	none	Pantr1,Pou3f3,2900092D14Rik	659285,-661605,-664795
chr1	42114410	42115471	MACS_peak_2142	146.25	none	Pantr1,Pou3f3,2900092D14Rik	636730,-639050,-642240
chr1	42210061	42211051	MACS_peak_2143	121.18	none	Pantr1,Pou3f3,2900092D14Rik	541114,-543434,-546624
chr1	42286229	42288237	MACS_peak_2144	714.84	none	Pantr1,Pou3f3,2900092D14Rik	464437,-466757,-469947
chr1	42298977	42301553	MACS_peak_2145	583.51	none	Pantr1,Pou3f3,2900092D14Rik	451405,-453725,-456915
chr1	42314201	42315905	MACS_peak_2146	430.58	none	Pantr1,Pou3f3,2900092D14Rik	436617,-438937,-442127
chr1	42318466	42319388	MACS_peak_2147	114.69	none	Pantr1,Pou3f3,2900092D14Rik	432743,-435063,-438253
chr1	42443789	42444368	MACS_peak_2150	82.79	none	Pantr1,Pou3f3,2900092D14Rik	307592,-309912,-313102
chr1	42444405	42445619	MACS_peak_2151	201	none	Pantr1,Pou3f3,2900092D14Rik	306658,-308978,-312168
chr1	42451869	42453557	MACS_peak_2152	131.91	none	Pantr1,Pou3f3,2900092D14Rik	298957,-301277,-304467
chr1	42472522	42473692	MACS_peak_2154	334.52	none	Pantr1,Pou3f3,2900092D14Rik	278563,-280883,-284073
chr1	42483729	42485219	MACS_peak_2155	311.3	none	Pantr1,Pou3f3,2900092D14Rik	267196,-269516,-272706
chr1	42547665	42549330	MACS_peak_2158	1405.64	none	Pantr1,Pou3f3,2900092D14Rik	203173,-205493,-208683
chr1	42569340	42570340	MACS_peak_2160	97.05	none	Pantr1,Pou3f3,2900092D14Rik	181830,-184150,-187340
chr1	42595120	42597030	MACS_peak_2161	300.47	none	Pantr1,Pou3f3,2900092D14Rik	155595,-157915,-161105
chr1	42599400	42600515	MACS_peak_2163	150.46	none	Pantr1,Pou3f3,2900092D14Rik	151713,-154033,-157223
chr1	42645120	42647176	MACS_peak_2167	441.33	none	Pantr1,Pou3f3,2900092D14Rik	105522,-107842,-111032
chr1	42662818	42663748	MACS_peak_2168	117.95	none	Pantr1,Pou3f3,2900092D14Rik	88387,-90707,-93897
chr1	42679630	42681102	MACS_peak_2170	114.31	none	Pantr1,Pou3f3,2900092D14Rik	71304,-73624,-76814
chr1	42686204	42687368	MACS_peak_2172	160.53	none	Pantr1,Pou3f3,2900092D14Rik	64884,-67204,-70394
chr1	42694181	42695116	MACS_peak_2174	85.8	none	Pantr1,Pou3f3,2900092D14Rik	57022,-59342,-62532
chr1	42740767	42742463	MACS_peak_2176	1656.13	Pantr1	Pantr1,Pou3f3,2900092D14Rik	10055,-12375,-15565
chr1	42742481	42744439	MACS_peak_2177	1247.6	Pantr1	Pantr1,Pou3f3,2900092D14Rik	8210,-10530,-13720
chr1	42750305	42756897	MACS_peak_2178	3100	none	Pou3f3,Pantr1,2900092D14Rik	-389,-1931,-3579
chr1	42759952	42763109	MACS_peak_2179	886.35	none	2900092D14Rik,Pou3f3,Pantr2	435075408769
chr1	42769557	42772274	MACS_peak_2181	1589.15	none	Pantr2,2900092D14Rik,Pou3f3	-6161373516925
chr1	42774987	42776181	MACS_peak_2182	140.63	none	Pantr2,2900092D14Rik,Pou3f3	-52851840421594
chr1	42800365	42801382	MACS_peak_2185	140.1	none	Pantr2,2900092D14Rik,Pou3f3	-305744369346883
chr1	42817952	42818839	MACS_peak_2186	97.78	none	Pantr2,2900092D14Rik,Pou3f3	-480966121564405
chr1	42826795	42827818	MACS_peak_2187	129.32	none	Pantr2,2900092D14Rik,Pou3f3	-570077012673316
chr1	42828615	42829547	MACS_peak_2188	103.7	none	Pantr2,2900092D14Rik,Pou3f3	-587827190175091
chr1	42830474	42831599	MACS_peak_2189	316.72	none	Pantr2,2900092D14Rik,Mrps9	-60737,73856,-77041
chr1	42836846	42837985	MACS_peak_2191	180.74	none	Pantr2,Mrps9,2900092D14Rik	-67116,-70662,80235
chr1	42838186	42839742	MACS_peak_2192	192.33	none	Pantr2,Mrps9,2900092D14Rik	-68665,-69113,81784
chr1	42843607	42845348	MACS_peak_2193	161.14	none	Mrps9,Pantr2,2900092D14Rik	-63600,-74178,87297
chr1	42847552	42848709	MACS_peak_2194	325.86	none	Mrps9,Pantr2,2900092D14Rik	-59947,-77831,90950
chr1	42867690	42868659	MACS_peak_2196	111	none	Mrps9,Pantr2,2900092D14Rik	-39903,-97875,110994
chr1	42881105	42882353	MACS_peak_2197	305.45	none	Mrps9,Pantr2,2900092D14Rik	-26348,-111430,124549
chr1	42907233	42909108	MACS_peak_2198	1487.6	Mrps9	Mrps9,Gpr45,Pantr2	93,-101546,-137871
chr1	42967442	42968478	MACS_peak_2200	113.17	none	Gpr45,Mrps9,Tgfbrap1	-4175659883187500
chr1	42974863	42975792	MACS_peak_2201	214.26	none	Gpr45,Mrps9,Tgfbrap1	-3438967250180140
chr1	42975938	42977420	MACS_peak_2202	101.4	none	Gpr45,Mrps9,Tgfbrap1	-3303768602178780
chr1	42979158	42980508	MACS_peak_2203	405.91	none	Gpr45,Mrps9,Tgfbrap1	-2988371756175630
chr1	42990048	42991147	MACS_peak_2204	107.32	none	Gpr45,Mrps9,Tgfbrap1	-1911982520164870
chr1	42991445	42992922	MACS_peak_2205	113.62	none	Gpr45,Mrps9,Tgfbrap1	-1753384106163280
chr1	43006889	43008568	MACS_peak_2206	298.9	none	Gpr45,Mrps9,Tgfbrap1	-198899651147739
chr1	43008957	43011058	MACS_peak_2207	3100	Gpr45	Gpr45,Mrps9,Tgfbrap1	291101930145460
chr1	43088766	43091631	MACS_peak_2209	1183.73	Gpr45	Tgfbrap1,AI597479,Gpr45	65269,-65356,80482
chr1	43095708	43096812	MACS_peak_2210	119.69	none	Tgfbrap1,AI597479,Gpr45	59207,-59294,86544
chr1	43096942	43098279	MACS_peak_2211	101.32	none	Tgfbrap1,AI597479,Gpr45	57857,-57944,87894
chr1	43104654	43105674	MACS_peak_2213	111.37	Tgfbrap1	Tgfbrap1,AI597479,Gpr45	50303,-50390,95448
chr1	43106004	43107237	MACS_peak_2214	262.45	Tgfbrap1	Tgfbrap1,AI597479,Gpr45	48847,-48934,96904
chr1	43108121	43109241	MACS_peak_2215	135.22	Tgfbrap1	Tgfbrap1,AI597479,Gpr45	46786,-46873,98965
chr1	43122308	43123337	MACS_peak_2216	101.1	Tgfbrap1	Tgfbrap1,AI597479,Fhl2	32645,-32732,97984
chr1	43148030	43150189	MACS_peak_2217	2316.57	Tgfbrap1	Tgfbrap1,AI597479,Fhl2	6358,-6445,71697
chr1	43154811	43156312	MACS_peak_2218	1664.75	AI597479	AI597479,Tgfbrap1,Fhl2	7,-94,65245
chr1	43180015	43181264	MACS_peak_2219	426.24	Fhl2	AI597479,Tgfbrap1,Fhl2	25085,-25172,40167
chr1	43184706	43185689	MACS_peak_2220	104.13	Fhl2	AI597479,Tgfbrap1,Fhl2	29643,-29730,35609
chr1	43187154	43188948	MACS_peak_2221	273.62	Fhl2	AI597479,Tgfbrap1,Fhl2	32497,-32584,32755
chr1	43192464	43196000	MACS_peak_2222	754.81	Fhl2	Fhl2,AI597479,Tgfbrap1	26574,38678,-38765
chr1	43196249	43197352	MACS_peak_2223	279.86	Fhl2	Fhl2,AI597479,Tgfbrap1	24006,41246,-41333
chr1	43197415	43199505	MACS_peak_2224	1050.29	Fhl2	Fhl2,AI597479,Tgfbrap1	22346,42906,-42993
chr1	43202027	43202930	MACS_peak_2226	108.74	Fhl2	Fhl2,AI597479,Tgfbrap1	18328,46924,-47011
chr1	43203353	43204253	MACS_peak_2227	118.76	Fhl2	Fhl2,AI597479,Tgfbrap1	17003,48249,-48336
chr1	43219677	43221556	MACS_peak_2228	2058.77	Fhl2	Fhl2,AI597479,Tgfbrap1	190,65062,-65149
chr1	43224395	43226445	MACS_peak_2229	918.18	Fhl2	Fhl2,AI597479,Tgfbrap1	-4614,69866,-69953
chr1	43228285	43231375	MACS_peak_2230	318.26	Fhl2	Fhl2,AI597479,Tgfbrap1	-9024,74276,-74363
chr1	43242655	43243816	MACS_peak_2232	171.06	Fhl2	Fhl2,AI597479,Tgfbrap1	10371,87681,-87768
chr1	43244234	43245292	MACS_peak_2233	141.95	Fhl2	Fhl2,AI597479,Tgfbrap1	8843,89209,-89296
chr1	43253300	43254402	MACS_peak_2234	82.32	none	Fhl2,AI597479,Tgfbrap1	-245,98297,-98384
chr1	43272514	43273423	MACS_peak_2235	81.34	none	Fhl2,AI597479,Tgfbrap1	-19362,117414,-117501
chr1	43282331	43283225	MACS_peak_2237	217.85	none	Fhl2,AI597479,Tgfbrap1	-29172,127224,-127311
chr1	43321212	43321990	MACS_peak_2238	335.98	none	Fhl2,AI597479,Tgfbrap1	-67995,166047,-166134
chr1	43325519	43326929	MACS_peak_2239	303.13	none	Fhl2,AI597479,Tgfbrap1	-72618,170670,-170757
chr1	43348541	43349473	MACS_peak_2240	190.44	none	Fhl2,Nck2,AI597479	-95401,-153588,193453
chr1	43359163	43360179	MACS_peak_2242	90.39	none	Fhl2,Nck2,AI597479	-106065,-142924,204117
chr1	43393900	43395437	MACS_peak_2244	98.21	none	Nck2,Fhl2,AI597479	-107927,-141062,239114
chr1	43461425	43462256	MACS_peak_2246	93.71	none	Nck2,Fhl2,AI597479	-40755,-208234,306286
chr1	43465886	43466932	MACS_peak_2247	111.5	none	Nck2,Fhl2,AI597479	-36186,-212803,310855
chr1	43501179	43504086	MACS_peak_2248	3224.03	Nck2	Nck2,Fhl2,1500015O10Rik	37,-249026,-284814
chr1	43610378	43611796	MACS_peak_2249	256.43	Nck2	Nck2,1500015O10Rik,Uxs1	108492,-176359,273466
chr1	43751398	43752689	MACS_peak_2250	142.09	none	1500015O10Rik,Uxs1,Tpp2	-35403,132510,-238808
chr1	43786111	43788398	MACS_peak_2251	1954.55	none	1500015O10Rik,Uxs1,Tpp2	-192,97299,-203597
chr1	43883428	43885467	MACS_peak_2254	1667.53	Uxs1	Uxs1,1500015O10Rik,Tpp2	106,97001,-106404
chr1	43935528	43936554	MACS_peak_2256	206.6	none	Uxs1,Tpp2,Mettl21c	-51488,-54810,140810
chr1	43938368	43941111	MACS_peak_2257	1994.61	none	Tpp2,Uxs1,Mettl21c	-51112,-55186,137112
chr1	43944552	43947883	MACS_peak_2259	1063.06	none	Tpp2,Uxs1,Mettl21c	-44634,-61664,130634
chr1	43954098	43957514	MACS_peak_2260	2368.38	none	Tpp2,Uxs1,Mettl21c	-35045,-71253,121045
chr1	43987860	43989159	MACS_peak_2262	90.95	none	Tpp2,Mettl21c,Uxs1	-2342,88342,-103956
chr1	43989961	43991575	MACS_peak_2263	1695.28	none	Tpp2,Mettl21c,Uxs1	-83,86083,-106215
chr1	44091248	44093174	MACS_peak_2265	2052.57	none	Mettl21c,Tex30,Kdelc1	-153606702283407
chr1	44098827	44100136	MACS_peak_2266	858.65	none	Mettl21c,Tex30,Kdelc1	-226305975276137
chr1	44158207	44160249	MACS_peak_2271	1157.57	Tex30	Tex30,Kdelc1,Bivm	5,16390,-17584
chr1	44174773	44177515	MACS_peak_2272	2704.69	none	Kdelc1,Bivm,Tex30	-526,-668,-16911
chr1	44203938	44205594	MACS_peak_2273	1892.2	Ercc5	Ercc5,Bivm,Kdelc1	178,27954,-29148
chr1	44254852	44256912	MACS_peak_2274	1141.14	none	Mettl21e,Ercc5,Bivm	198945129479070
chr1	44259292	44260468	MACS_peak_2275	326.38	none	Mettl21e,Ercc5,Bivm	158965529283068
chr1	44269159	44270476	MACS_peak_2276	104.07	Mettl21e	Mettl21e,Ercc5,Bivm	59596522993005
chr1	44301288	44302329	MACS_peak_2277	491.64	none	Mettl21e,Ercc5,Bivm	-2603297220124990
chr1	44367487	44368360	MACS_peak_2278	205.73	none	Mettl21e,Ercc5,Bivm	-9.21472e+16
chr1	44387588	44389019	MACS_peak_2280	154.4	none	Mettl21e,Ercc5,Bivm	-1.12527e+17
chr1	44405080	44406006	MACS_peak_2281	276.68	none	Mettl21e,Ercc5,Gulp1	-129767,200955,-202972
chr1	44475637	44476371	MACS_peak_2283	172.29	none	Gulp1,Mettl21e,Ercc5	-132511,-200228,271416
chr1	44598180	44598961	MACS_peak_2284	88.62	none	Gulp1,4930521E06Rik,Mettl21e	-9945,203224,-322794
chr1	44606680	44609881	MACS_peak_2285	3100	none	Gulp1,4930521E06Rik,Mettl21e	-235,193514,-332504
chr1	45072331	45073241	MACS_peak_2288	85.38	none	4930521E06Rik,Col3a1,Gulp1	-270992,-295596,464271
chr1	45331766	45332762	MACS_peak_2290	115.48	none	Col3a1,Col5a2,Wdr75	-36118,227863,-520081
chr1	45388255	45389266	MACS_peak_2291	91.14	Col3a1	Col3a1,Col5a2,Wdr75	20378,171367,-463585
chr1	45558960	45560332	MACS_peak_2295	437.81	Col5a2	Col5a2,Col3a1,Wdr75	481,191264,-292699
chr1	45595268	45597224	MACS_peak_2296	237	none	Col5a2,Col3a1,Wdr75	-36119,227864,-256099
chr1	45643894	45645183	MACS_peak_2299	221.38	none	Col5a2,Wdr75,Col3a1	-84411,-207807,276156
chr1	45692455	45693674	MACS_peak_2300	101.84	none	Col5a2,Wdr75,Slc40a1	-132937,-159281,289375
chr1	45780353	45782262	MACS_peak_2302	222.12	none	Wdr75,Slc40a1,Col5a2	-71038,201132,-221180
chr1	45825192	45826919	MACS_peak_2303	359.47	none	Wdr75,Slc40a1,Gm4776	-2.62902e+16
chr1	45851294	45853122	MACS_peak_2305	732.8	none	Wdr75,Slc40a1,Gm4776	-137130231235074
chr1	45961856	45962712	MACS_peak_2306	98.53	none	Slc40a1,Wdr75,Gm4776	2.01551e+16
chr1	45981765	45983849	MACS_peak_2307	3100	none	Slc40a1,Gm4776,Wdr75	-368104475130462
chr1	45991416	45992762	MACS_peak_2308	112.02	none	Slc40a1,Gm4776,Dnah7b	-9650,95193,-131493
chr1	46007386	46008261	MACS_peak_2309	86.52	none	Slc40a1,Gm4776,Dnah7b	-25384,79459,-115759
chr1	46068273	46069380	MACS_peak_2310	198.37	none	Gm4776,Dnah7b,Slc40a1	18456,-54756,-86387
chr1	46123063	46124582	MACS_peak_2311	1002.6	Dnah7b	Dnah7b,Gm4776,Slc40a1	240,-36540,-141383
chr1	46127131	46127963	MACS_peak_2312	93.54	Dnah7b	Dnah7b,Gm4776,Slc40a1	3965,-40265,-145108
chr1	46145341	46146394	MACS_peak_2313	222.51	Dnah7b	Dnah7b,Gm4776,Slc40a1	22285,-58585,-163428
chr1	46307607	46308181	MACS_peak_2314	88.79	Dnah7b	Dnah7b,Gm4776,Slc40a1	184312,-220612,-325455
chr1	46328517	46329474	MACS_peak_2316	224.42	Dnah7b	Dnah7b,Gm4776,Slc40a1	205413,-241713,-346556
chr1	46369774	46370722	MACS_peak_2317	138.88	Dnah7b	Dnah7b,Gm4776,Slc40a1	246666,-282966,-387809
chr1	46477896	46479613	MACS_peak_2319	495.22	none	Dnah7b,Gm4776,Slc39a10	355172,-391472,431600
chr1	46481763	46483145	MACS_peak_2320	750.53	none	Dnah7b,Gm4776,Slc39a10	358872,-395172,427900
chr1	46558010	46558922	MACS_peak_2321	85.07	none	Slc39a10,Dnah7b,Gm4776	351888,434884,-471184
chr1	46680622	46681562	MACS_peak_2322	93.55	none	Slc39a10,Dnah7b,Gm4776	229262,557510,-593810
chr1	46764061	46765273	MACS_peak_2325	811.24	none	Slc39a10,Dnah7b,Gm4776	145687,641085,-677385
chr1	46776156	46777067	MACS_peak_2326	162.37	none	Slc39a10,Dnah7b,Gm4776	133743,653029,-689329
chr1	46791741	46792657	MACS_peak_2327	84.47	none	Slc39a10,Dnah7b,Gm4776	118155,668617,-704917
chr1	46803140	46803786	MACS_peak_2328	109.75	none	Slc39a10,Dnah7b,Gm4776	106891,679881,-716181
chr1	46808075	46808862	MACS_peak_2329	205.67	none	Slc39a10,Dnah7b,Mir6350	1.01887e+17
chr1	46909144	46911519	MACS_peak_2330	1762.44	Slc39a10	Slc39a10,Mir6350,Dnah7b	23613638786749
chr1	46950753	46952188	MACS_peak_2331	285.46	none	Slc39a10,Mir6350,Dnah7b	-4.11166e+16
chr1	46961287	46962540	MACS_peak_2332	235.08	none	Slc39a10,Mir6350,Dnah7b	-5.15596e+16
chr1	46991782	46992689	MACS_peak_2333	85.83	none	Slc39a10,Mir6350,Dnah7b	-8.18815e+16
chr1	47054752	47055610	MACS_peak_2334	137.13	none	Slc39a10,Mir6350,Dnah7b	-1.44827e+17
chr1	47075183	47075946	MACS_peak_2335	82.65	none	Slc39a10,Mir6350,Dnah7b	-1.6521e+17
chr1	47133242	47134105	MACS_peak_2337	214.46	none	Slc39a10,Mir6350	-223319390296
chr1	47146746	47148297	MACS_peak_2338	222.47	none	Slc39a10,Mir6350	-237167376448
chr1	47176276	47177247	MACS_peak_2339	209.07	none	Slc39a10,Mir6350	-266407347208
chr1	47205663	47206958	MACS_peak_2340	247.1	none	Slc39a10,Mir6350	-295956317659
chr1	47237835	47238973	MACS_peak_2341	357.54	none	Mir6350,Slc39a10	285565,-328050
chr1	47737666	47738589	MACS_peak_2346	87.62	none	Mir6350,Slc39a10	-214158,-827773
chr1	47777411	47778588	MACS_peak_2347	271.34	none	Mir6350,Slc39a10	-254030,-867645
chr1	47809019	47809969	MACS_peak_2349	105.17	none	Mir6350,Slc39a10	-285525,-899140
chr1	47883532	47884627	MACS_peak_2350	190.36	none	Mir6350,Slc39a10	-360110,-973725
chr1	47971397	47972901	MACS_peak_2351	169.08	none	Mir6350	-448180
chr1	48157385	48158144	MACS_peak_2353	111.79	none	Mir6350	-633795
chr1	48436651	48437754	MACS_peak_2357	167.79	none	Mir6350	-913233
chr1	48524841	48525869	MACS_peak_2358	101.26	none	none	none
chr1	48708088	48708903	MACS_peak_2361	120.57	none	none	none
chr1	48713355	48714145	MACS_peak_2362	236.13	none	none	none
chr1	48754477	48756004	MACS_peak_2363	253.17	none	none	none
chr1	48772003	48772695	MACS_peak_2364	90.46	none	none	none
chr1	48871701	48872631	MACS_peak_2367	202.35	none	none	none
chr1	48879322	48880149	MACS_peak_2368	108.42	none	none	none
chr1	49268503	49269518	MACS_peak_2369	126.05	none	none	none
chr1	49597013	49598070	MACS_peak_2370	92.62	none	none	none
chr1	49649119	49649983	MACS_peak_2372	106.38	none	none	none
chr1	49797934	49799024	MACS_peak_2375	170.5	none	none	none
chr1	49806853	49807752	MACS_peak_2376	95.79	none	none	none
chr1	49991146	49992255	MACS_peak_2378	507.46	none	Tmeff2	-992666
chr1	50061965	50062844	MACS_peak_2380	99.14	none	Tmeff2	-921962
chr1	50139334	50140829	MACS_peak_2381	234.05	none	Tmeff2	-844285
chr1	50610945	50612465	MACS_peak_2385	223.74	none	Tmeff2,Sdpr,9330175M20Rik	-372661,-734264,778918
chr1	50661415	50662505	MACS_peak_2386	145.54	none	Tmeff2,Sdpr,9330175M20Rik	-322406,-684009,728663
chr1	50728022	50728881	MACS_peak_2387	84.72	none	Tmeff2,Sdpr,9330175M20Rik	-255915,-617518,662172
chr1	50823232	50823913	MACS_peak_2388	83.02	none	Tmeff2,Sdpr,9330175M20Rik	-160794,-522397,567051
chr1	50871898	50873492	MACS_peak_2391	228.8	none	Tmeff2,Sdpr,9330175M20Rik	-111671,-473274,517928
chr1	50956848	50957685	MACS_peak_2395	152.34	none	Tmeff2,Sdpr,9330175M20Rik	-27100,-388703,433357
chr1	50982231	50985450	MACS_peak_2397	3100	none	Tmeff2,Sdpr,9330175M20Rik	-526,-362129,406783
chr1	51338532	51340130	MACS_peak_2401	153.54	9330175M20Rik	Sdpr,9330175M20Rik,Nabp1	-663851292195912
chr1	51345404	51347404	MACS_peak_2402	670.36	Sdpr,9330175M20Rik	Sdpr,9330175M20Rik,Nabp1	43544219188839
chr1	51357081	51358473	MACS_peak_2403	214.7	Sdpr,9330175M20Rik	Sdpr,9330175M20Rik,Nabp1	1180832846177460
chr1	51373544	51375826	MACS_peak_2404	370.91	9330175M20Rik	9330175M20Rik,Sdpr,Nabp1	1593828716160550
chr1	51387959	51389378	MACS_peak_2405	240.12	9330175M20Rik	9330175M20Rik,Sdpr,Nabp1	195542699146575
chr1	51389667	51391792	MACS_peak_2406	257.91	none	9330175M20Rik,Sdpr,Nabp1	-10644760144514
chr1	51404865	51405690	MACS_peak_2407	81.44	none	9330175M20Rik,Sdpr,Nabp1	-1465459308129960
chr1	51489919	51491198	MACS_peak_2412	613.68	none	Nabp1,9330175M20Rik,Sdpr	44685,-99935,144589
chr1	51515490	51516872	MACS_peak_2413	727.34	none	Nabp1,9330175M20Rik,Sdpr	19062,-125558,170212
chr1	51534080	51535893	MACS_peak_2414	767.22	Nabp1	Nabp1,9330175M20Rik,Sdpr	257,-144363,189017
chr1	51542930	51543996	MACS_peak_2415	160.2	none	Nabp1,9330175M20Rik,Sdpr	-8220,-152840,197494
chr1	51583104	51583976	MACS_peak_2419	91.36	none	Nabp1,9330175M20Rik,Sdpr	-48297,-192917,237571
chr1	51619443	51620366	MACS_peak_2423	165.02	none	Nabp1,9330175M20Rik,Sdpr	-84661,-229281,273935
chr1	51622779	51623864	MACS_peak_2424	127.51	none	Nabp1,9330175M20Rik,Sdpr	-88078,-232698,277352
chr1	51629000	51630683	MACS_peak_2426	430.52	none	Nabp1,9330175M20Rik,Sdpr	-94598,-239218,283872
chr1	51650765	51651493	MACS_peak_2428	93.35	none	Nabp1,9330175M20Rik,Sdpr	-115886,-260506,305160
chr1	51653716	51656146	MACS_peak_2429	428.05	none	Nabp1,9330175M20Rik,Sdpr	-119688,-264308,308962
chr1	51663870	51665142	MACS_peak_2430	198.92	none	Nabp1,9330175M20Rik,Myo1b	-129263,-273883,308316
chr1	51674252	51675226	MACS_peak_2431	148.71	none	Nabp1,9330175M20Rik,Myo1b	-139496,-284116,298083
chr1	51681417	51683654	MACS_peak_2432	313.95	none	Nabp1,Myo1b,9330175M20Rik	-147292,290287,-291912
chr1	51683677	51684834	MACS_peak_2433	98.56	none	Nabp1,Myo1b,9330175M20Rik	-149012,288567,-293632
chr1	51727945	51728903	MACS_peak_2435	108.34	none	Nabp1,Myo1b,Stat4	-193181,244398,-336663
chr1	51729692	51730781	MACS_peak_2436	140.91	none	Nabp1,Myo1b,Stat4	-194993,242586,-334851
chr1	51737103	51738271	MACS_peak_2437	113.69	none	Nabp1,Myo1b,Stat4	-202444,235135,-327400
chr1	51745600	51748551	MACS_peak_2439	475.82	none	Nabp1,Myo1b,Stat4	-211832,225747,-318012
chr1	51753728	51754980	MACS_peak_2440	235.32	none	Myo1b,Nabp1,Stat4	218468,-219111,-310733
chr1	51774100	51775057	MACS_peak_2442	387.56	none	Myo1b,Nabp1,Stat4	198244,-239335,-290509
chr1	51803313	51804955	MACS_peak_2445	234.11	none	Myo1b,Stat4,Nabp1	168688,-260953,-268891
chr1	51825232	51826274	MACS_peak_2446	94.85	Myo1b	Myo1b,Stat4,Nabp1	147069,-239334,-290510
chr1	51935931	51937070	MACS_peak_2447	155.59	Myo1b	Myo1b,Stat4,Stat1	36322,-128587,-239781
chr1	51971525	51973773	MACS_peak_2449	2632.06	Myo1b	Myo1b,Stat4,Stat1	173,-92438,-203632
chr1	51977287	51978225	MACS_peak_2450	98.24	none	Myo1b,Stat4,Stat1	-4934,-87331,-198525
chr1	51986977	51988840	MACS_peak_2452	155.35	none	Myo1b,Stat4,Stat1	-15086,-77179,-188373
chr1	51997433	51998843	MACS_peak_2455	236.83	none	Myo1b,Stat4,Stat1	-25316,-66949,-178143
chr1	52006043	52008905	MACS_peak_2457	825.6	none	Myo1b,Stat4,Stat1	-34652,-57613,-168807
chr1	52018618	52019588	MACS_peak_2459	97.46	none	Stat4,Myo1b,Stat1	-45984,-46281,-157178
chr1	52023394	52024339	MACS_peak_2460	84.31	none	Stat4,Myo1b,Stat1	-41221,-51044,-152415
chr1	52028179	52029196	MACS_peak_2461	135.23	none	Stat4,Myo1b,Stat1	-36400,-55865,-147594
chr1	52032282	52033537	MACS_peak_2462	104.79	none	Stat4,Myo1b,Stat1	-32178,-60087,-143372
chr1	52034671	52035969	MACS_peak_2463	525.78	none	Stat4,Myo1b,Stat1	-29767,-62498,-140961
chr1	52043526	52045213	MACS_peak_2465	152.51	none	Stat4,Myo1b,Stat1	-20718,-71547,-131912
chr1	52064184	52067064	MACS_peak_2467	1691.95	Stat4	Stat4,Myo1b,Stat1	537,-92802,-110657
chr1	52081201	52082726	MACS_peak_2468	152.18	Stat4	Stat4,Stat1,Myo1b	16876,-94318,-109141
chr1	52102360	52104538	MACS_peak_2470	825.2	Stat4	Stat4,Stat1,Myo1b	38362,-72832,-130627
chr1	52169977	52171076	MACS_peak_2471	519.07	none	Stat1,Stat4,Gls	-5755105439119550
chr1	52171847	52172832	MACS_peak_2472	95.1	none	Stat1,Stat4,Gls	-3942107252117730
chr1	52174847	52177792	MACS_peak_2473	1429.49	Stat1	Stat1,Stat4,Gls	38111232113757
chr1	52194644	52195683	MACS_peak_2475	95.3	Stat1	Stat1,Gls,Stat4	1869894913130070
chr1	52202672	52204279	MACS_peak_2476	304.9	Stat1	Stat1,Gls,Stat4	2701086601138380
chr1	52206643	52208631	MACS_peak_2477	525.98	Stat1	Stat1,Gls,Stat4	3117282439142550
chr1	52212762	52213729	MACS_peak_2478	81.12	Stat1	Stat1,Gls,Stat4	3678076831148150
chr1	52215013	52216276	MACS_peak_2479	277.76	Stat1	Stat1,Gls,Stat4	3917974432150550
chr1	52223234	52225078	MACS_peak_2480	325.66	none	Stat1,Gls,Stat4	4769165920159060
chr1	52226725	52228512	MACS_peak_2481	264.9	none	Stat1,Gls,Stat4	5115362458162530
chr1	52288615	52290848	MACS_peak_2482	2226.21	Gls	Gls,Stat1,Stat4	345113266224644
chr1	52319592	52320467	MACS_peak_2483	99.82	none	Gls,Stat1,Nab1	-2.99531e+16
chr1	52326783	52327747	MACS_peak_2484	116.49	none	Gls,Stat1,Nab1	-3.71892e+16
chr1	52344423	52346382	MACS_peak_2485	437.78	none	Gls,Stat1,Nab1	-5.53262e+16
chr1	52359856	52360629	MACS_peak_2486	81.01	none	Gls,Stat1,Nab1	-7.01662e+16
chr1	52377798	52378661	MACS_peak_2487	146.49	none	Gls,Nab1,Stat1	-8.81532e+16
chr1	52409870	52411739	MACS_peak_2490	206.18	none	Gls,Nab1,Stat1	-1.20728e+17
chr1	52418242	52419541	MACS_peak_2491	364.46	none	Gls,Nab1,Stat1	-1.28815e+17
chr1	52487756	52489589	MACS_peak_2494	675.05	none	Nab1,Gls,Tmem194b	68620,-198596,-198876
chr1	52546428	52547688	MACS_peak_2497	577.18	Nab1	Nab1,Tmem194b,Mfsd6	10234,-140490,237104
chr1	52556314	52558199	MACS_peak_2498	3100	Nab1	Nab1,Tmem194b,Mfsd6	36,-130292,226906
chr1	52577655	52578878	MACS_peak_2499	231.21	none	Nab1,Tmem194b,Mfsd6	-20974,-109282,205896
chr1	52580961	52582151	MACS_peak_2500	97.89	none	Nab1,Tmem194b,Mfsd6	-24264,-105992,202606
chr1	52610185	52611811	MACS_peak_2501	203.11	none	Nab1,Tmem194b,Mfsd6	-53706,-76550,173164
chr1	52634762	52635746	MACS_peak_2502	99.58	none	Tmem194b,Nab1,Mfsd6	-52294,-77962,148908
chr1	52653536	52656405	MACS_peak_2505	1132.46	none	Tmem194b,Nab1,Mfsd6	-32578,-97678,129192
chr1	52684950	52685908	MACS_peak_2507	90.74	none	Tmem194b,Mfsd6,Nab1	-2119,98733,-128137
chr1	52686851	52688376	MACS_peak_2508	1289.66	Tmem194b	Tmem194b,Mfsd6,Nab1	65,96549,-130321
chr1	52735712	52736675	MACS_peak_2512	107.48	Mfsd6	Mfsd6,Tmem194b,Inpp1	4796948645138330
chr1	52750857	52751953	MACS_peak_2513	149.25	Mfsd6	Mfsd6,Tmem194b,Inpp1	3275763857123120
chr1	52782763	52784979	MACS_peak_2515	3100	Mfsd6	Mfsd6,Inpp1,Tmem194b	2919066196323
chr1	52802011	52803076	MACS_peak_2517	140.62	none	Mfsd6,Inpp1,Hibch	-18381,71989,-99346
chr1	52806524	52807557	MACS_peak_2518	100.47	none	Mfsd6,Inpp1,Hibch	-22878,67492,-94849
chr1	52815250	52816349	MACS_peak_2519	178.93	none	Mfsd6,Inpp1,Hibch	-31637,58733,-86090
chr1	52820675	52821550	MACS_peak_2520	95.31	none	Mfsd6,Inpp1,Hibch	-36950,53420,-80777
chr1	52839284	52840493	MACS_peak_2522	461.05	none	Inpp1,Mfsd6,Hibch	34644,-55726,-62001
chr1	52846138	52847427	MACS_peak_2523	439.29	Inpp1	Inpp1,Hibch,Mfsd6	27750,-55107,-62620
chr1	52851001	52852044	MACS_peak_2524	144.85	Inpp1	Inpp1,Hibch,Mfsd6	23010,-50367,-67360
chr1	52873250	52875241	MACS_peak_2526	2544	Inpp1	Inpp1,Hibch,Mfsd6	287,-27644,-90083
chr1	52879507	52880875	MACS_peak_2527	125.31	none	Inpp1,Hibch,Mfsd6	-5659,-21698,-96029
chr1	52901374	52902847	MACS_peak_2532	762.74	Hibch	Hibch,Inpp1,1700019D03Rik	221,-27578,107574
chr1	53008971	53010519	MACS_peak_2534	767.33	none	1700019D03Rik,Hibch,Mstn	-61,107856,-108761
chr1	53011121	53012481	MACS_peak_2535	253.65	none	1700019D03Rik,Mstn,Hibch	-2117,-106705,109912
chr1	53013238	53014214	MACS_peak_2536	128.51	none	1700019D03Rik,Mstn,Hibch	-4042,-104780,111837
chr1	53020498	53022413	MACS_peak_2539	639.33	none	1700019D03Rik,Mstn,Hibch	-11771,-97051,119566
chr1	53039334	53040181	MACS_peak_2541	91.03	none	1700019D03Rik,Mstn,Hibch	-30073,-78749,137868
chr1	53042499	53043908	MACS_peak_2542	191.23	none	1700019D03Rik,Mstn,Hibch	-33519,-75303,141314
chr1	53048231	53049324	MACS_peak_2543	95.58	none	1700019D03Rik,Mstn,Hibch	-39093,-69729,146888
chr1	53063060	53064094	MACS_peak_2544	83.73	none	1700019D03Rik,Mstn,Hibch	-53893,-54929,161688
chr1	53076147	53077545	MACS_peak_2545	174.06	none	Mstn,1700019D03Rik,1700019A02Rik	-41660,-67162,167615
chr1	53094024	53094884	MACS_peak_2547	121.57	none	Mstn,1700019D03Rik,1700019A02Rik	-24052,-84770,150007
chr1	53110081	53110982	MACS_peak_2548	252.65	none	Mstn,1700019D03Rik,1700019A02Rik	-7975,-100847,133930
chr1	53156235	53157728	MACS_peak_2549	244.88	none	Mstn,1700019A02Rik,1700019D03Rik	38475,87480,-147297
chr1	53211705	53212562	MACS_peak_2550	107.65	none	1700019A02Rik,Mstn,Pms1	3232893627141700
chr1	53353141	53354695	MACS_peak_2551	1864.97	none	Ormdl1,Pms1,Osgepl1	-20,-78,-16549
chr1	53369911	53371058	MACS_peak_2552	456.31	Osgepl1	Osgepl1,Ormdl1,Pms1	17,16546,-16644
chr1	53408846	53410091	MACS_peak_2553	745.48	Asnsd1	Asnsd1,Osgepl1,Ormdl1	1283900155530
chr1	53431356	53432533	MACS_peak_2555	158.01	none	Asnsd1,Osgepl1,Ormdl1	-223486147778006
chr1	53445107	53446889	MACS_peak_2556	598.01	none	Asnsd1,Osgepl1,Ormdl1	-364027553192060
chr1	53450436	53451690	MACS_peak_2557	340.45	none	Asnsd1,Osgepl1,Ormdl1	-414678059697125
chr1	53507812	53509021	MACS_peak_2559	251.42	Dnah7a	Asnsd1,Osgepl1,Ormdl1	-9.88201e+16
chr1	53625724	53627124	MACS_peak_2562	942.21	Dnah7a	Dnah7a,Stk17b,Asnsd1	137204,215635,-216828
chr1	53669883	53670919	MACS_peak_2566	690.36	Dnah7a	Dnah7a,Stk17b,Mir7681	93227,171658,-235866
chr1	53744447	53745330	MACS_peak_2568	122	Dnah7a	Dnah7a,Stk17b,Mir7681	18740,97171,-161379
chr1	53762328	53764372	MACS_peak_2570	1569.01	Dnah7a	Dnah7a,Stk17b,Mir7681	278,78709,-142917
chr1	53766904	53767634	MACS_peak_2571	128.27	none	Dnah7a,Stk17b,Mir7681	-3641,74790,-138998
chr1	53767765	53768543	MACS_peak_2572	112.98	none	Dnah7a,Stk17b,Mir7681	-4526,73905,-138113
chr1	53805213	53805959	MACS_peak_2574	192.98	none	Stk17b,Dnah7a,Mir7681	36473,-41958,-100681
chr1	53840882	53842791	MACS_peak_2575	1660.24	Stk17b	Stk17b,Mir7681,Dnah7a	223,-64431,-78208
chr1	53848084	53849327	MACS_peak_2576	114.85	none	Stk17b,Mir7681,Dnah7a	-6646,-57562,-85077
chr1	53869504	53870914	MACS_peak_2577	425.45	none	Stk17b,Mir7681,Dnah7a	-28150,-36058,-106581
chr1	53877705	53879204	MACS_peak_2579	106.78	none	Mir7681,Stk17b,Dnah7a	-27813,-36395,-114826
chr1	53880091	53881129	MACS_peak_2580	117.35	none	Mir7681,Stk17b,Dnah7a	-25657,-38551,-116982
chr1	53907372	53908291	MACS_peak_2582	105.93	none	Mir7681,Stk17b,Dnah7a	1564,-65772,-144203
chr1	53913244	53914195	MACS_peak_2583	83.43	none	Mir7681,Stk17b,Dnah7a	7452,-71660,-150091
chr1	53923046	53924637	MACS_peak_2584	121.6	none	Mir7681,Stk17b,Dnah7a	17574,-81782,-160213
chr1	53924749	53926148	MACS_peak_2585	100.78	none	Mir7681,Stk17b,Dnah7a	19181,-83389,-161820
chr1	53927987	53929638	MACS_peak_2586	125.17	none	Mir7681,Stk17b,Dnah7a	22545,-86753,-165184
chr1	53950553	53952191	MACS_peak_2588	567.22	none	Mir7681,Stk17b,Dnah7a	45105,-109313,-187744
chr1	53969687	53971832	MACS_peak_2590	167.53	none	Mir7681,Stk17b,Dnah7a	64492,-128700,-207131
chr1	53981732	53984508	MACS_peak_2591	1867.42	none	Mir7681,Stk17b,Dnah7a	76853,-141061,-219492
chr1	53986630	53987518	MACS_peak_2592	111.44	none	Mir7681,Stk17b,Dnah7a	80807,-145015,-223446
chr1	54038048	54038854	MACS_peak_2598	98.07	Hecw2	Mir7681,Stk17b,Hecw2	132184,-196392,213427
chr1	54067288	54068918	MACS_peak_2601	590.46	Hecw2	Mir7681,Hecw2,Stk17b	161836,183775,-226044
chr1	54068943	54069968	MACS_peak_2602	85	Hecw2	Mir7681,Hecw2,Stk17b	163188,182423,-227396
chr1	54096618	54098580	MACS_peak_2604	374.38	Hecw2	Hecw2,Mir7681,Ccdc150	154279,191332,-209927
chr1	54123325	54124391	MACS_peak_2605	87.25	Hecw2	Hecw2,Ccdc150,Mir7681	128020,-183668,217591
chr1	54241763	54244594	MACS_peak_2608	753.24	Hecw2	Hecw2,Ccdc150,Gtf3c3	8700,-64348,252637
chr1	54250578	54252475	MACS_peak_2609	2859.01	Hecw2	Hecw2,Ccdc150,Gtf3c3	352,-56000,244289
chr1	54256249	54257028	MACS_peak_2610	98.24	none	Hecw2,Ccdc150,Gtf3c3	-4760,-50888,239177
chr1	54277866	54279426	MACS_peak_2611	146.64	none	Hecw2,Ccdc150,Gtf3c3	-26768,-28880,217169
chr1	54293092	54294363	MACS_peak_2613	154.81	none	Ccdc150,Hecw2,Gtf3c3	-13799,-41849,202088
chr1	54306815	54308436	MACS_peak_2614	692.4	Ccdc150	Ccdc150,Hecw2,Gtf3c3	99,-55747,188190
chr1	54321747	54322510	MACS_peak_2615	87.15	Ccdc150	Ccdc150,Hecw2,Gtf3c3	14602,-70250,173687
chr1	54339524	54340832	MACS_peak_2616	117.61	Ccdc150	Ccdc150,Hecw2,Gtf3c3	32652,-88300,155637
chr1	54347603	54349174	MACS_peak_2618	120.41	Ccdc150	Ccdc150,Hecw2,Gtf3c3	40862,-96510,147427
chr1	54381417	54382382	MACS_peak_2619	85.5	Ccdc150	Ccdc150,Gtf3c3,Hecw2	74373,113916,-130021
chr1	54396860	54398209	MACS_peak_2621	239.91	Ccdc150	Ccdc150,Gtf3c3,Hecw2	90008,98281,-145656
chr1	54407743	54408618	MACS_peak_2622	99.82	Ccdc150	Gtf3c3,Ccdc150,Hecw2	87635,100654,-156302
chr1	54420472	54421743	MACS_peak_2625	114.81	Ccdc150	Gtf3c3,Ccdc150,Hecw2	74708,113581,-169229
chr1	54495020	54496661	MACS_peak_2627	1069.69	none	Gtf3c3,Pgap1,Ccdc150	-25118688188314
chr1	54501520	54502473	MACS_peak_2628	137.88	none	Gtf3c3,Pgap1,Ccdc150	-6181112532194470
chr1	54510011	54510993	MACS_peak_2631	104.3	none	Gtf3c3,Pgap1,Ccdc150	-1.46871e+16
chr1	54519414	54520106	MACS_peak_2635	85.73	none	Gtf3c3,Pgap1,Ccdc150	-2394594768212230
chr1	54613534	54615501	MACS_peak_2637	2250.58	Pgap1	Pgap1,Gtf3c3,Ccdc150	11,-118702,306991
chr1	54619643	54620875	MACS_peak_2638	218.23	none	Pgap1,Gtf3c3,Ccdc150	-5731,-124444,312733
chr1	54622648	54624395	MACS_peak_2639	213.97	none	Pgap1,Gtf3c3,Ccdc150	-8993,-127706,315995
chr1	54626849	54628160	MACS_peak_2640	180.92	none	Pgap1,Gtf3c3,Ccdc150	-12976,-131689,319978
chr1	54633336	54634423	MACS_peak_2641	160.95	none	Pgap1,Gtf3c3,Ccdc150	-19351,-138064,326353
chr1	54641828	54642797	MACS_peak_2642	102.01	none	Pgap1,Gtf3c3,Ccdc150	-27784,-146497,334786
chr1	54658246	54659984	MACS_peak_2644	239.8	none	Pgap1,Gtf3c3,Ankrd44	-44587,-163300,324116
chr1	54661611	54662853	MACS_peak_2645	337.8	none	Pgap1,Gtf3c3,Ankrd44	-47704,-166417,320999
chr1	54663763	54664739	MACS_peak_2646	138.27	none	Pgap1,Gtf3c3,Ankrd44	-49723,-168436,318980
chr1	54668766	54669834	MACS_peak_2647	116.77	none	Pgap1,Gtf3c3,Ankrd44	-54772,-173485,313931
chr1	54671131	54672449	MACS_peak_2648	99.98	none	Pgap1,Gtf3c3,Ankrd44	-57262,-175975,311441
chr1	54682715	54684428	MACS_peak_2649	280.62	none	Pgap1,Gtf3c3,Ankrd44	-69043,-187756,299660
chr1	54692535	54693929	MACS_peak_2650	160.77	none	Pgap1,Gtf3c3,Ankrd44	-78704,-197417,289999
chr1	54719426	54722174	MACS_peak_2652	842.66	Ankrd44	Pgap1,Gtf3c3,Ankrd44	-106272,-224985,262431
chr1	54722274	54723100	MACS_peak_2653	128.44	Ankrd44	Pgap1,Gtf3c3,Ankrd44	-108159,-226872,260544
chr1	54731672	54732861	MACS_peak_2655	180.49	Ankrd44	Pgap1,Gtf3c3,Ankrd44	-117738,-236451,250965
chr1	54798904	54800468	MACS_peak_2656	91.39	Ankrd44	Ankrd44,Pgap1,Sf3b1	183545,-185158,284636
chr1	54810822	54811781	MACS_peak_2658	103.66	Ankrd44	Ankrd44,Pgap1,Sf3b1	171930,-196773,273021
chr1	54832674	54833647	MACS_peak_2661	159.22	Ankrd44	Ankrd44,Pgap1,Sf3b1	150071,-218632,251162
chr1	54859251	54861989	MACS_peak_2663	459.73	Ankrd44	Ankrd44,Sf3b1,Pgap1	122611,223702,-246092
chr1	54864478	54867160	MACS_peak_2664	831.62	Ankrd44	Ankrd44,Sf3b1,Coq10b	117412,218503,-243794
chr1	54872037	54873000	MACS_peak_2665	81.69	Ankrd44	Ankrd44,Sf3b1,Coq10b	110713,211804,-237095
chr1	54882409	54885028	MACS_peak_2666	351.9	Ankrd44	Ankrd44,Sf3b1,Coq10b	99513,200604,-225895
chr1	54886835	54887965	MACS_peak_2667	278.28	Ankrd44	Ankrd44,Sf3b1,Coq10b	95831,196922,-222213
chr1	54894354	54895344	MACS_peak_2668	98.62	Ankrd44	Ankrd44,Sf3b1,Coq10b	88382,189473,-214764
chr1	54898282	54899263	MACS_peak_2669	100.06	Ankrd44	Ankrd44,Sf3b1,Coq10b	84459,185550,-210841
chr1	54906702	54907746	MACS_peak_2671	103.05	Ankrd44	Ankrd44,Sf3b1,Coq10b	76007,177098,-202389
chr1	54909844	54911274	MACS_peak_2672	150.1	Ankrd44	Ankrd44,Sf3b1,Coq10b	72672,173763,-199054
chr1	54920812	54921950	MACS_peak_2673	97.23	Ankrd44	Ankrd44,Sf3b1,Coq10b	61850,162941,-188232
chr1	54922007	54923619	MACS_peak_2674	298.21	Ankrd44	Ankrd44,Sf3b1,Coq10b	60418,161509,-186800
chr1	54924628	54926041	MACS_peak_2675	106.65	Ankrd44	Ankrd44,Sf3b1,Coq10b	57897,158988,-184279
chr1	54956088	54957061	MACS_peak_2676	84.33	Ankrd44	Ankrd44,Sf3b1,Coq10b	26657,127748,-153039
chr1	54962255	54965136	MACS_peak_2677	607.81	Ankrd44	Ankrd44,Sf3b1,Coq10b	19536,120627,-145918
chr1	54965654	54966709	MACS_peak_2678	110.02	Ankrd44	Ankrd44,Sf3b1,Coq10b	17050,118141,-143432
chr1	54968941	54970114	MACS_peak_2679	135.1	Ankrd44	Ankrd44,Sf3b1,Coq10b	13704,114795,-140086
chr1	54978680	54979849	MACS_peak_2681	222.04	Ankrd44	Ankrd44,Sf3b1,Coq10b	3967,105058,-130349
chr1	54981927	54984114	MACS_peak_2682	3100	Ankrd44	Ankrd44,Sf3b1,Coq10b	211,101302,-126593
chr1	54986360	54988739	MACS_peak_2684	241.21	none	Ankrd44,Sf3b1,Coq10b	-4318,96773,-122064
chr1	55008745	55010219	MACS_peak_2687	147.31	none	Ankrd44,Sf3b1,Coq10b	-26251,74840,-100131
chr1	55010622	55011545	MACS_peak_2688	96.28	none	Ankrd44,Sf3b1,Coq10b	-27852,73239,-98530
chr1	55012495	55013916	MACS_peak_2689	428.39	none	Ankrd44,Sf3b1,Coq10b	-29974,71117,-96408
chr1	55015732	55018062	MACS_peak_2690	532.08	none	Ankrd44,Sf3b1,Coq10b	-33666,67425,-92716
chr1	55023488	55025719	MACS_peak_2693	155.86	none	Ankrd44,Sf3b1,Coq10b	-41372,59719,-85010
chr1	55025890	55026942	MACS_peak_2694	81.25	none	Ankrd44,Sf3b1,Coq10b	-43185,57906,-83197
chr1	55083396	55084986	MACS_peak_2695	1147.38	Sf3b1	Sf3b1,Coq10b,Hspd1	131,-25422,60585
chr1	55085413	55087688	MACS_peak_2696	1112.41	none	Sf3b1,Coq10b,Hspd1	-2228,-23063,58226
chr1	55099351	55101133	MACS_peak_2697	146.71	none	Coq10b,Sf3b1,Hspd1	-9371,-15920,44534
chr1	55108086	55110568	MACS_peak_2700	2295.12	none	Coq10b,Sf3b1,Hspd1	-286,-25005,35449
chr1	55143741	55145828	MACS_peak_2701	817.37	none	Hspd1,Hspe1,Coq10b	-8,-207,35171
chr1	55155489	55156670	MACS_peak_2702	152.42	none	Hspe1,Hspd1,Mob4	11088,-11303,-32009
chr1	55158977	55161753	MACS_peak_2703	1875.71	none	Hspe1,Hspd1,Mob4	15374,-15589,-27723
chr1	55163734	55164785	MACS_peak_2704	143.29	none	Hspe1,Hspd1,Mob4	19268,-19483,-23829
chr1	55165961	55167030	MACS_peak_2705	139.86	none	Hspe1,Mob4,Hspd1	21504,-21593,-21719
chr1	55168789	55170181	MACS_peak_2706	769.2	none	Mob4,Hspe1,Hspd1	-18603,24494,-24709
chr1	55176785	55177848	MACS_peak_2709	126.77	none	Mob4,Hspe1,Hspd1	-10772,32325,-32540
chr1	55183989	55185184	MACS_peak_2710	118.05	none	Mob4,Hspe1,Hspd1	-3502,39595,-39810
chr1	55186180	55187276	MACS_peak_2711	217.45	none	Mob4,Hspe1,Hspd1	-1360,41737,-41952
chr1	55187443	55189098	MACS_peak_2712	1483.33	Mob4	Mob4,Hspe1,Hspd1	182,43279,-43494
chr1	55218288	55220382	MACS_peak_2713	420.26	none	Mob4,Rftn2,Hspe1	312476429174344
chr1	55220441	55221852	MACS_peak_2714	127.19	none	Mob4,Rftn2,Mars2	33058,62480,-72874
chr1	55223915	55224903	MACS_peak_2715	107.76	none	Mob4,Rftn2,Mars2	36321,59217,-69611
chr1	55228341	55230329	MACS_peak_2716	1888.32	Rftn2	Mob4,Rftn2,Mars2	41247,54291,-64685
chr1	55232722	55233686	MACS_peak_2717	85.65	Rftn2	Mob4,Rftn2,Mars2	45116,50422,-60816
chr1	55234543	55236435	MACS_peak_2718	248.98	Rftn2	Mob4,Rftn2,Mars2	47401,48137,-58531
chr1	55239906	55241872	MACS_peak_2719	412.81	Rftn2	Rftn2,Mob4,Mars2	42737,52801,-53131
chr1	55241985	55243086	MACS_peak_2720	115.73	Rftn2	Rftn2,Mars2,Mob4	41091,-51485,54447
chr1	55243307	55244704	MACS_peak_2721	101.04	Rftn2	Rftn2,Mars2,Mob4	39621,-50015,55917
chr1	55246614	55248533	MACS_peak_2722	546.85	Rftn2	Rftn2,Mars2,Mob4	36053,-46447,59485
chr1	55248534	55249607	MACS_peak_2723	189.99	Rftn2	Rftn2,Mars2,Mob4	34556,-44950,60982
chr1	55249799	55253185	MACS_peak_2724	656.42	Rftn2	Rftn2,Mars2,Mob4	32134,-42528,63404
chr1	55255437	55256656	MACS_peak_2725	457.37	Rftn2	Rftn2,Mars2,Mob4	27580,-37974,67958
chr1	55258076	55260054	MACS_peak_2726	911.37	Rftn2	Rftn2,Mars2,Mob4	24561,-34955,70977
chr1	55260109	55262047	MACS_peak_2727	336.42	Rftn2	Rftn2,Mars2,Mob4	22548,-32942,72990
chr1	55262770	55263840	MACS_peak_2728	174.77	Rftn2	Rftn2,Mars2,Mob4	20321,-30715,75217
chr1	55264191	55265069	MACS_peak_2729	108.55	Rftn2	Rftn2,Mars2,Mob4	18996,-29390,76542
chr1	55266748	55269164	MACS_peak_2731	1178.8	Rftn2	Rftn2,Mars2,Mob4	15670,-26064,79868
chr1	55269253	55271207	MACS_peak_2732	480.76	Rftn2	Rftn2,Mars2,Mob4	13396,-23790,82142
chr1	55271956	55272991	MACS_peak_2733	136.65	Rftn2	Rftn2,Mars2,Mob4	11153,-21547,84385
chr1	55275946	55278720	MACS_peak_2734	739.16	Rftn2	Rftn2,Mars2,Mob4	6293,-16687,89245
chr1	55279605	55281760	MACS_peak_2735	544.87	Rftn2	Rftn2,Mars2,Mob4	2944,-13338,92594
chr1	55281881	55285379	MACS_peak_2736	977.26	none	Rftn2,Mars2,Mob4	-4,-10390,95542
chr1	55291166	55293243	MACS_peak_2737	664.24	none	Mars2,Rftn2,Mob4	-1816,-8578,104116
chr1	55293566	55295120	MACS_peak_2738	1219.5	Mars2	Mars2,Rftn2,Mob4	323,-10717,106255
chr1	55335847	55336781	MACS_peak_2739	126.82	none	Mars2,Rftn2,Boll	42294,-52688,83237
chr1	55352694	55353732	MACS_peak_2740	136.08	none	Mars2,Boll,Rftn2	59193,66338,-69587
chr1	55362733	55363565	MACS_peak_2741	158.96	Boll	Boll,Mars2,Rftn2	56402,69129,-79523
chr1	55418834	55421263	MACS_peak_2743	3100	Boll	Boll,Plcl1,Mars2	265,-42741,126028
chr1	55428334	55429523	MACS_peak_2744	146.2	none	Boll,Plcl1,Mars2	-8615,-33861,134908
chr1	55429795	55430822	MACS_peak_2745	195.24	none	Boll,Plcl1,Mars2	-9995,-32481,136288
chr1	55437571	55439776	MACS_peak_2746	1429.3	none	Boll,Plcl1,Mars2	-18360,-24116,144653
chr1	55439917	55440801	MACS_peak_2747	131.73	none	Boll,Plcl1,Mars2	-20046,-22430,146339
chr1	55461854	55464281	MACS_peak_2749	3100	Plcl1	Plcl1,Boll,Mars2	278,-42754,169047
chr1	55484776	55485467	MACS_peak_2750	81.27	Plcl1	Plcl1,Boll,Mars2	22332,-64808,191101
chr1	55495484	55496487	MACS_peak_2751	96.58	Plcl1	Plcl1,Boll,Mars2	33196,-75672,201965
chr1	55509767	55511687	MACS_peak_2752	193.17	Plcl1	Plcl1,Boll,Mars2	47938,-90414,216707
chr1	55530284	55531195	MACS_peak_2753	93.83	Plcl1	Plcl1,Boll,Mars2	67950,-110426,236719
chr1	55553992	55555527	MACS_peak_2758	1027.08	Plcl1	Plcl1,Boll,Mars2	91970,-134446,260739
chr1	55580478	55581442	MACS_peak_2759	85.65	Plcl1	Plcl1,Boll,Mars2	118171,-160647,286940
chr1	55605394	55606190	MACS_peak_2763	99.87	Plcl1	Plcl1,Boll,Mars2	143003,-185479,311772
chr1	55632470	55633459	MACS_peak_2764	150.7	Plcl1	Plcl1,Boll,Mars2	170175,-212651,338944
chr1	55745017	55746436	MACS_peak_2768	113.74	Plcl1	9130227L01Rik,Plcl1,Boll	-242358,282937,-325413
chr1	55758316	55759498	MACS_peak_2769	152.24	Plcl1	9130227L01Rik,Plcl1,1700003I22Rik	-229177,296118,-316914
chr1	55790554	55792846	MACS_peak_2770	332.84	Plcl1	9130227L01Rik,1700003I22Rik,Plcl1	-196384,-284121,328911
chr1	55794813	55796365	MACS_peak_2771	127.06	Plcl1	9130227L01Rik,1700003I22Rik,Plcl1	-192495,-280232,332800
chr1	55807246	55808841	MACS_peak_2772	652.46	Plcl1	9130227L01Rik,1700003I22Rik,Plcl1	-180041,-267778,345254
chr1	55931042	55932464	MACS_peak_2774	255.5	none	9130227L01Rik,1700003I22Rik,Plcl1	-56331,-144068,468964
chr1	55933359	55934309	MACS_peak_2775	186.03	none	9130227L01Rik,1700003I22Rik,Plcl1	-54250,-141987,471045
chr1	55943999	55946848	MACS_peak_2776	400.17	none	9130227L01Rik,1700003I22Rik,Plcl1	-42661,-130398,482634
chr1	55949604	55950456	MACS_peak_2778	81.53	none	9130227L01Rik,1700003I22Rik,Plcl1	-38054,-125791,487241
chr1	55972640	55973583	MACS_peak_2779	193.35	none	9130227L01Rik,1700003I22Rik,Plcl1	-14973,-102710,510322
chr1	56014421	56015326	MACS_peak_2783	153.07	9130227L01Rik	9130227L01Rik,1700003I22Rik,Plcl1	26789,-60948,552084
chr1	56020283	56021436	MACS_peak_2784	107.48	9130227L01Rik	9130227L01Rik,1700003I22Rik,Plcl1	32775,-54962,558070
chr1	56024253	56025258	MACS_peak_2785	104.95	9130227L01Rik	9130227L01Rik,1700003I22Rik,Plcl1	36671,-51066,561966
chr1	56027283	56028190	MACS_peak_2786	117.45	9130227L01Rik	9130227L01Rik,1700003I22Rik,Plcl1	39652,-48085,564947
chr1	56231721	56232719	MACS_peak_2789	80.77	none	1700003I22Rik,9130227L01Rik,Hsfy2	1.56399e+17
chr1	56770891	56771796	MACS_peak_2794	132.51	none	Hsfy2,Satb2,9130024F11Rik	-77048,256835,-256969
chr1	56805404	56807279	MACS_peak_2795	396.02	none	Hsfy2,Satb2,9130024F11Rik	-112046,221837,-221971
chr1	56838443	56839659	MACS_peak_2797	174.98	none	Hsfy2,Satb2,9130024F11Rik	-144756,189127,-189261
chr1	56851750	56852663	MACS_peak_2799	121.12	Satb2	Hsfy2,Satb2,9130024F11Rik	-157911,175972,-176106
chr1	56853229	56855201	MACS_peak_2800	377.51	Satb2	Hsfy2,Satb2,9130024F11Rik	-159920,173963,-174097
[truncated: 92,530 more rows]

## Sheet: Flag_GAS41
chrom	start	end	–10*log10Pvalue	within_genebody	nearest_TSS	distances
chr1	3301308	3302026	88.05	Xkr4	none	none
chr1	3521383	3522128	105.44	Xkr4	none	none
chr1	3573864	3574657	103.02	Xkr4	none	none
chr1	3660375	3662836	1264.36	none	Xkr4	-26
chr1	3842187	3843218	181.06	none	none	none
chr1	3867977	3868615	90.07	none	none	none
chr1	3994616	3995328	83.71	none	none	none
chr1	4342203	4342902	80.46	Rp1	none	none
chr1	4430368	4431094	92.13	none	none	none
chr1	4481649	4484082	1967.81	Sox17	none	none
chr1	4486179	4488208	562.22	Sox17	Sox17	242
chr1	4514389	4516321	305.58	none	none	none
chr1	4533795	4534594	81.38	none	none	none
chr1	4545137	4545741	84.66	none	none	none
chr1	4561293	4562477	394.74	none	none	none
chr1	4671730	4672460	102.41	none	none	none
chr1	4677878	4679168	251.26	none	none	none
chr1	4751365	4752631	173.03	none	none	none
chr1	4757284	4758035	121.53	none	none	none
chr1	4775344	4776163	144.23	Mrpl15	Mrpl15	54
chr1	4792617	4793246	80.61	none	none	none
chr1	4797477	4798554	323.05	Lypla1	Lypla1	42
chr1	4847320	4848849	530.09	Tcea1	Tcea1	310
chr1	4901639	4902435	91.95	Rgs20	none	none
chr1	4937180	4937871	92.33	Rgs20	none	none
chr1	5007750	5011239	1247.36	Rgs20	Rgs20	126
chr1	5012595	5014013	415.35	Rgs20	none	none
chr1	5072922	5073935	235.64	Atp6v1h	Atp6v1h	175
chr1	5160012	5161346	292.72	none	none	none
chr1	5251444	5252211	101.79	none	none	none
chr1	5578209	5579597	409.3	Oprk1	Oprk1	330
chr1	5905656	5907929	731.92	Npbwr1	Npbwr1	687
chr1	6204020	6205638	548.06	Rb1cc1	Rb1cc1	87
chr1	6329626	6330292	85.51	none	none	none
chr1	6348754	6349797	241.83	none	Fam150a	-136
chr1	6372621	6373473	220.84	Fam150a	none	none
chr1	6430804	6431988	365.33	none	none	none
chr1	6507409	6508575	167.78	St18	none	none
chr1	7078097	7079534	431.63	none	Pcmtd1	-185
chr1	7196302	7197160	136.83	none	none	none
chr1	7210060	7210855	86.96	none	none	none
chr1	7297898	7298737	111.88	none	none	none
chr1	7352472	7353170	96.67	none	none	none
chr1	7387697	7388940	229.98	none	none	none
chr1	7564099	7564969	81.6	none	none	none
chr1	7731837	7732436	102.81	none	none	none
chr1	8294793	8295666	106.46	none	none	none
chr1	8370082	8370684	85	Sntg1	none	none
chr1	8864418	8865174	87.53	Sntg1	none	none
chr1	9182202	9182975	85.04	Sntg1	none	none
chr1	9288402	9290575	505.39	Sntg1	Sntg1	470
chr1	9303433	9304676	114.28	none	none	none
chr1	9459193	9460326	197.21	none	none	none
chr1	9525957	9526935	138.41	none	none	none
chr1	9535115	9536652	716.97	Rrs1	Rrs1,Adhfe1	395,-2243
chr1	9599761	9600587	142.87	3110035E14Rik,2610203C22Rik	none	none
chr1	9603030	9604178	122.41	3110035E14Rik,2610203C22Rik	none	none
chr1	9638618	9640001	275.47	none	none	none
chr1	9689493	9691206	463.43	none	Mybl1	-59
chr1	9737190	9738750	345.41	1700034P13Rik,Vcpip1	1700034P13Rik,Vcpip1	242493
chr1	9758403	9759375	193.11	1700034P13Rik	none	none
chr1	9787685	9789031	550.62	Sgk3	Sgk3	148
chr1	9823300	9823964	80.5	Sgk3	none	none
chr1	9837956	9838958	199.32	Sgk3	Sgk3	96
chr1	9863964	9864921	136.4	Sgk3	none	none
chr1	9898389	9899548	198.14	Mcmdc2	Mcmdc2	250
chr1	9933677	9934573	203.52	Snhg6	Snhg6,Snord87	74,-1501
chr1	9956782	9958744	888.35	none	Tcf24	-197
chr1	9987573	9988558	202.98	Ppp1r42	none	none
chr1	9998683	9999636	184.59	Ppp1r42	Ppp1r42	58
chr1	10003233	10003851	93.51	none	none	none
chr1	10005659	10006590	164.5	none	none	none
chr1	10027502	10030483	239.73	Cspp1	Cspp1,Cops5	694,-752
chr1	10221860	10223659	697.3	none	Arfgef1	-8
chr1	10334978	10335772	174.54	Cpa6	none	none
chr1	10356692	10357314	81.72	Cpa6	none	none
chr1	10646144	10646770	81.08	Cpa6	none	none
chr1	10676595	10677402	90.32	Cpa6	none	none
chr1	10749284	10749919	90.58	none	none	none
chr1	10795163	10795998	86.33	none	none	none
chr1	10910038	10910878	80.73	none	none	none
chr1	10923216	10924508	163.28	none	none	none
chr1	10983153	10984573	436.41	Prex2	Prex2	318
chr1	11285113	11286475	254.9	Prex2	none	none
chr1	11319285	11320054	154.42	none	none	none
chr1	11391025	11391799	90.04	none	none	none
chr1	11403570	11405011	581.6	A830018L16Rik	A830018L16Rik	105
chr1	11447687	11449049	122.63	A830018L16Rik	none	none
chr1	11477329	11478383	159.1	A830018L16Rik	none	none
chr1	11524420	11525211	97.97	A830018L16Rik	none	none
chr1	11808951	11809503	88.02	none	none	none
chr1	11951227	11951918	86.93	none	none	none
chr1	12160334	12161282	173.27	none	none	none
chr1	12462384	12463169	83.33	none	none	none
chr1	12647369	12648304	140.24	none	none	none
chr1	12681900	12682810	106.06	none	Sulf1	-155
chr1	12701409	12702222	99.86	Sulf1	none	none
chr1	12707944	12709010	168.47	Sulf1	Sulf1	-148
chr1	12738264	12738990	81.64	Sulf1	none	none
chr1	12781820	12782412	110.21	Sulf1	none	none
chr1	12797874	12799004	151.62	Sulf1	none	none
chr1	12804194	12805053	114.07	Sulf1	none	none
chr1	12808028	12808791	91.7	Sulf1	none	none
chr1	12825339	12826682	323.69	Sulf1	none	none
chr1	12828292	12829480	169.6	Sulf1	none	none
chr1	12854817	12856413	222.65	none	none	none
chr1	12920472	12921322	84.27	Slco5a1	none	none
chr1	12928565	12929316	88.28	Slco5a1	none	none
chr1	12969780	12970428	88.41	Slco5a1	none	none
chr1	12979559	12983357	1440.51	none	Slco5a1	-242
chr1	12986975	12987659	82.71	none	none	none
chr1	13066132	13067038	111.95	none	none	none
chr1	13093377	13095778	201.03	none	none	none
chr1	13108471	13109241	101.3	Prdm14	none	none
chr1	13115424	13119002	559.62	Prdm14	Prdm14	31
chr1	13132179	13133570	123.63	Ncoa2	none	none
chr1	13145820	13146892	150.3	Ncoa2	none	none
chr1	13164204	13165487	311.34	Ncoa2	none	none
chr1	13193123	13193899	117.01	Ncoa2	none	none
chr1	13214573	13215336	91.7	Ncoa2	none	none
chr1	13218620	13219399	94.52	Ncoa2	none	none
chr1	13277555	13278167	83.34	Ncoa2	none	none
chr1	13312496	13313206	84.01	Ncoa2	none	none
chr1	13325577	13326225	88.41	Ncoa2	none	none
chr1	13343845	13344572	91.98	Ncoa2	none	none
chr1	13362095	13365203	2095.52	Ncoa2	Ncoa2	515
chr1	13416705	13417582	80.69	none	none	none
chr1	13431517	13432250	107.5	none	none	none
chr1	13447462	13448236	100.66	none	none	none
chr1	13462374	13463057	104.89	none	none	none
chr1	13503759	13504641	84.84	none	none	none
chr1	13532679	13533338	109.27	none	none	none
chr1	13579077	13580400	503.41	Tram1	Tram1	207
chr1	13609271	13610133	136.1	none	none	none
chr1	13637739	13638485	99.75	Lactb2	none	none
chr1	13649935	13650972	249.93	Lactb2	Lactb2	137
chr1	14229074	14229820	94.34	Eya1	none	none
chr1	14299651	14300421	409.76	Eya1	Eya1	244
chr1	14496178	14497785	400.89	none	none	none
chr1	14744946	14746296	517.89	Msc	Msc	426
chr1	14908588	14909222	126.38	Trpa1	Trpa1	38
chr1	15007522	15008561	179.49	none	none	none
chr1	15162461	15163398	107.21	none	none	none
chr1	15246473	15247268	108.15	none	none	none
chr1	15256610	15257332	82.23	none	none	none
chr1	15276271	15277904	714.61	none	none	none
chr1	15510274	15511082	197.72	Kcnb2	none	none
chr1	15640912	15642432	140.22	Kcnb2	none	none
chr1	15649527	15650524	146.38	Kcnb2	none	none
chr1	15700394	15701467	139.12	Kcnb2	none	none
chr1	15795411	15796616	283.23	Terf1	Terf1	287
chr1	15882106	15883357	404.58	Sbspon	Sbspon	72
chr1	15947345	15948122	89.59	none	none	none
chr1	16082760	16083739	204.29	none	4930444P10Rik	-127
chr1	16093830	16096786	864.51	none	Rdh10,Rpl7	-654,-794
chr1	16152003	16152737	96.25	none	none	none
chr1	16217804	16218589	104.31	none	none	none
chr1	16255108	16255764	81.73	Stau2	none	none
chr1	16303601	16304610	127.79	Stau2	none	none
chr1	16361944	16362756	94.75	Stau2	none	none
chr1	16421409	16422132	82.08	Stau2	none	none
chr1	16481236	16482095	98.11	Stau2	none	none
chr1	16488501	16489260	81.97	Stau2	none	none
chr1	16493620	16494238	93.51	Stau2	none	none
chr1	16506213	16507007	143.1	Stau2	Stau2	2773
chr1	16508438	16510392	202.36	none	Stau2	-32
chr1	16583027	16583985	177.38	Ube2w	none	none
chr1	16608455	16609750	413.84	Ube2w	Ube2w	317
chr1	16646236	16647422	229.39	Tceb1	Tceb1,D030040B21Rik	117,-803
chr1	16654986	16656062	301.96	Tmem70	Tmem70	253
chr1	16710482	16711702	169.71	none	none	none
chr1	16738825	16740188	206.94	none	none	none
chr1	16789814	16790502	87.4	none	none	none
chr1	17007963	17008831	123.63	Jph1	none	none
chr1	17081456	17082303	175.67	Jph1	none	none
chr1	17086615	17088544	875.91	Jph1	Jph1	391
chr1	17135269	17136023	190.62	Gdap1	Gdap1	193
chr1	17197281	17198315	140.06	none	none	none
chr1	17513257	17514375	121.67	none	none	none
chr1	17621830	17622386	81.6	none	none	none
chr1	17717113	17718199	153.5	Crispld1	Crispld1	159
chr1	18047615	18049203	789.09	none	none	none
chr1	18063559	18064452	98.26	none	none	none
chr1	18732700	18733666	129.34	none	none	none
chr1	19093664	19095295	485.56	Tfap2d	Tfap2d	1377
chr1	19199734	19201481	561.68	Tfap2b	Tfap2b	-1527
chr1	19203906	19204823	211.82	Tfap2b	Tfap2b	2230
chr1	19223783	19227393	139.67	Tfap2b	none	none
chr1	19231138	19232080	106.47	none	none	none
chr1	20467771	20468431	127.21	Pkhd1	none	none
chr1	20704234	20704900	85.51	none	none	none
chr1	20731689	20732356	80.04	none	none	none
chr1	20809873	20810609	181.48	Mcm3	Mcm3	53
chr1	20857517	20858145	80.76	none	none	none
chr1	20869309	20870090	89	none	none	none
chr1	20880101	20881941	354.1	Paqr8	Paqr8,6720483E21Rik	319,-467
chr1	20904308	20905670	184.55	Paqr8	none	none
chr1	20924365	20925886	374.65	Paqr8	none	none
chr1	20941350	20942407	176.03	Efhc1	Efhc1	172
chr1	20990202	20990961	81.97	none	none	none
chr1	21043688	21044446	82.12	Tram2	none	none
chr1	21055176	21055860	134.69	Tram2	none	none
chr1	21068456	21069798	222.53	Tram2	Tram2	179
chr1	21152475	21153257	164.32	none	none	none
chr1	21156153	21156982	87.17	none	none	none
chr1	21164544	21165149	84.5	none	none	none
chr1	21208479	21209309	130.33	Tmem14a	Tmem14a	239
chr1	21316015	21317196	122.74	none	none	none
chr1	21615122	21615781	86.62	Kcnq5	none	none
chr1	21950412	21952780	962.1	Kcnq5	Kcnq5	427
chr1	22171411	22172319	111.64	none	none	none
chr1	22539723	22541211	694.02	Rims1	none	none
chr1	22563855	22564616	102.77	Rims1	none	none
chr1	22811841	22813526	542.98	none	Rims1	-120
chr1	23108321	23109008	82.25	4933415F23Rik	4933415F23Rik	428
chr1	23262635	23264124	445.94	none	none	none
chr1	23389087	23390432	329.94	Ogfrl1	Ogfrl1	255
chr1	23768155	23771076	1232.77	B3gat2	B3gat2	851
chr1	23799881	23800596	83.26	B3gat2	none	none
chr1	23839900	23840599	96.51	B3gat2	none	none
chr1	23928225	23929524	405.37	Smap1	Smap1	346
chr1	23966017	23966822	112.01	none	none	none
chr1	23974775	23976311	344.39	none	none	none
chr1	24011950	24012876	119.51	1110058L19Rik	1110058L19Rik	66
chr1	24106222	24107997	496.15	Fam135a	Fam135a	71
chr1	24159825	24160692	129.45	none	none	none
chr1	24343916	24344764	84.54	Col19a1	none	none
chr1	24592959	24594568	506.3	Col19a1	Col19a1	513
chr1	24601802	24602622	83.44	none	none	none
chr1	24626950	24627830	121.6	none	none	none
chr1	24685088	24686137	253.74	Lmbrd1	Lmbrd1	230
chr1	24740730	24741242	155.71	Lmbrd1	none	none
chr1	25285286	25285918	80.13	Bai3	none	none
chr1	25886206	25887897	414.05	none	Bai3	-499
chr1	26743896	26745324	310.37	none	4931408C20Rik	-305
chr1	30776307	30777897	288.26	none	none	none
chr1	30826432	30827141	106.01	none	none	none
chr1	30861519	30862113	97.84	Phf3	none	none
chr1	30876054	30876773	87.9	Phf3	none	none
chr1	30889383	30890060	83.79	Phf3	none	none
chr1	30929596	30931177	851.35	none	none	none
chr1	30995035	30995737	96.01	none	none	none
chr1	31005572	31007305	507.55	Gm13363,Ptp4a1	Gm13363,Ptp4a1	117162
chr1	31260644	31261541	108.04	4931428L18Rik,Lgsn	none	none
chr1	32229089	32230200	279.13	none	Khdrbs2	-6
chr1	33028943	33029858	110.55	none	none	none
chr1	33511122	33511864	117.35	Prim2	none	none
chr1	33692706	33695253	158.96	Prim2	none	none
chr1	33726517	33727734	204.86	1700001G17Rik	1700001G17Rik,Prim2	457,-486
chr1	33737163	33738797	310.06	none	none	none
chr1	33768886	33769399	120.9	none	none	none
chr1	33776426	33777621	597.44	Rab23	Rab23	-240
chr1	33789409	33790490	148.77	Rab23	none	none
chr1	33795195	33796114	99.59	Rab23	none	none
chr1	33798463	33799251	98.44	Rab23	none	none
chr1	33800938	33803272	120.43	none	none	none
chr1	33804481	33806426	165.56	Bag2	none	none
chr1	33810751	33811558	85.25	Bag2	none	none
chr1	33813876	33815190	415.68	Bag2	Bag2	62
chr1	33870360	33871767	522.63	Zfp451	Zfp451	377
chr1	33894092	33895963	305.31	Gm15455	Gm15455	732
chr1	33963594	33965756	735.33	none	Bend6,Dst	-209,-394
chr1	34001505	34003750	228.89	Dst	none	none
chr1	34046358	34047291	113.05	Dst	none	none
chr1	34062663	34064893	140.82	Dst	none	none
chr1	34067685	34069181	495.15	Dst	Dst	-236
chr1	34130319	34131223	86.77	Dst	none	none
chr1	34142694	34143385	97.85	Dst	none	none
chr1	34214297	34215110	116.23	Dst	Dst	-2471
chr1	34234481	34237475	230.21	Dst	none	none
chr1	34280601	34281276	100.6	Dst	none	none
chr1	34292933	34295681	140.41	Dst	none	none
chr1	34309379	34310199	98.78	Dst	none	none
chr1	34318603	34319286	93.64	Dst	none	none
chr1	34346027	34346951	159.85	Dst	none	none
chr1	34355328	34355987	86.62	Dst	none	none
chr1	34359226	34360073	121.62	Dst	none	none
chr1	34463366	34464021	98.41	none	none	none
chr1	34483866	34484749	84.71	none	none	none
chr1	34488762	34490411	253.1	none	Mir5103	458
chr1	34495606	34496656	171.45	Ccdc115	Ccdc115,Imp4	386,-542
chr1	34500169	34501127	119.79	Imp4	none	none
chr1	34510820	34511751	124.14	none	none	none
chr1	34512870	34513803	107.81	none	none	none
chr1	34515938	34517437	301.07	Ptpn18	Ptpn18	97
chr1	34519295	34520631	247.9	Ptpn18	none	none
chr1	34524713	34525589	106	Ptpn18	none	none
chr1	34529171	34531789	295.74	Ptpn18	none	none
chr1	34542065	34543159	169.15	none	none	none
chr1	34554937	34556721	208.34	Prss39	Prss39	555
chr1	34567180	34568028	84.54	none	none	none
chr1	34570444	34571247	135.35	none	none	none
chr1	34593411	34595942	224.62	Cfc1	Cfc1	2184
chr1	34617202	34618289	153.32	Prss40	Prss40	43
chr1	34635936	34637349	453.04	Amer3	Amer3	105
chr1	34643452	34647547	191.19	Amer3	none	none
chr1	34656696	34657834	155.8	none	none	none
chr1	34690438	34693585	135.09	AA619741	AA619741	1044
chr1	34720825	34723936	122.26	none	none	none
chr1	34734376	34736974	630.55	none	none	none
chr1	34740601	34741780	143.72	none	none	none
chr1	34773781	34774376	91.85	none	none	none
chr1	34778309	34782299	104.32	none	none	none
chr1	34806826	34809046	862.44	none	none	none
chr1	34855825	34856450	86.7	none	Arhgef4	-2429
chr1	34857999	34859641	314.61	Arhgef4	Arhgef4	254
chr1	34861125	34864889	168.86	Arhgef4	none	none
chr1	34867925	34869168	182.61	Arhgef4	none	none
chr1	34876160	34876890	86.22	Fam168b	none	none
chr1	34899042	34900411	330.83	Fam168b	Fam168b	169
chr1	34906606	34907275	85.03	Plekhb2	Plekhb2	137
chr1	34918783	34919530	94.18	Plekhb2	none	none
chr1	34926708	34927422	99.54	Plekhb2	none	none
chr1	34940701	34941401	85.54	none	none	none
chr1	34985166	34987860	837.13	none	none	none
chr1	35133553	35134876	180.04	none	none	none
chr1	35259222	35259805	82.62	none	none	none
chr1	35271157	35272116	153.22	none	none	none
chr1	35314165	35315133	118.22	none	none	none
chr1	35317299	35318271	128.35	none	none	none
chr1	35331633	35332390	82.26	none	none	none
chr1	35405134	35405941	90.32	none	none	none
chr1	35584211	35585052	95.61	none	none	none
chr1	35697095	35697709	83.01	none	none	none
chr1	35708684	35709373	87.25	none	none	none
chr1	35742350	35744698	81.55	none	none	none
chr1	35751946	35752582	84.9	none	none	none
chr1	35762120	35763712	180.12	none	none	none
chr1	35806161	35807457	146.79	none	none	none
chr1	35810561	35811605	143.91	none	none	none
chr1	35818653	35820859	458.57	none	none	none
chr1	35840574	35842567	84.04	none	none	none
chr1	35860717	35861560	122.31	none	none	none
chr1	35866350	35869217	127.54	none	none	none
chr1	35870443	35872471	293.91	none	none	none
chr1	35877274	35884210	132.39	none	none	none
chr1	35907125	35909055	98.3	none	none	none
chr1	35935152	35935917	91.4	none	none	none
chr1	35940406	35941323	115.56	none	none	none
chr1	35946719	35948065	210.04	none	none	none
chr1	35950488	35951608	106.46	none	none	none
chr1	35973697	35975609	263.43	none	none	none
chr1	35982081	35982976	124.62	none	none	none
chr1	35984812	35985703	88.52	none	none	none
chr1	35987945	35989207	179.29	none	none	none
chr1	35990231	35990978	83.7	none	none	none
chr1	36012506	36014924	82.51	none	none	none
chr1	36016645	36017955	119.87	none	none	none
chr1	36021660	36022352	81.5	none	none	none
chr1	36042195	36044970	112.61	none	none	none
chr1	36052351	36053173	109.19	none	none	none
chr1	36057929	36058595	85.51	none	none	none
chr1	36059940	36060946	133.71	none	none	none
chr1	36067276	36067907	80.29	none	none	none
chr1	36070136	36071530	279.42	none	none	none
chr1	36073553	36074630	184.1	none	none	none
chr1	36086710	36088265	407.14	none	none	none
chr1	36094691	36096107	139.65	none	none	none
chr1	36117374	36120086	253.08	none	none	none
chr1	36121156	36122837	192.68	none	none	none
chr1	36124516	36130746	1345.43	Hs6st1	Hs6st1	2387
chr1	36139700	36140729	129.98	Hs6st1	none	none
chr1	36144182	36147922	784.98	Hs6st1	none	none
chr1	36150211	36157408	137.05	Hs6st1	none	none
chr1	36159990	36163084	341.72	Hs6st1	none	none
chr1	36174827	36175742	132.4	none	none	none
chr1	36178639	36181749	228.23	none	none	none
chr1	36186353	36187350	135.2	none	none	none
chr1	36188839	36189727	93.91	none	none	none
chr1	36196058	36196842	127.12	none	none	none
chr1	36199611	36200302	92.33	Uggt1	Mir6897	1202
chr1	36217001	36217754	93.25	Uggt1	none	none
chr1	36300470	36301406	240.86	Uggt1	Uggt1	209
chr1	36311315	36312481	292.7	none	none	none
chr1	36325185	36331815	318.27	Neurl3	Neurl3	1770
chr1	36338992	36339698	106.54	none	none	none
chr1	36354697	36356487	273.63	none	none	none
chr1	36359617	36360749	203.46	none	none	none
chr1	36364228	36366744	563.5	Arid5a	Arid5a	909
chr1	36368510	36369469	159.09	Arid5a	none	none
chr1	36371892	36381625	1393.4	Arid5a	none	none
chr1	36382859	36383569	84.01	none	none	none
chr1	36399808	36400893	116.27	Kansl3	none	none
chr1	36405496	36406239	100.24	Kansl3	Mir6898	-264
chr1	36424364	36426502	603.6	Kansl3	Kansl3	593
chr1	36430348	36432444	131.17	Fer1l5	Fer1l5	2261
chr1	36435760	36436369	83.83	Fer1l5	none	none
chr1	36449418	36450120	96.01	Fer1l5	none	none
chr1	36460747	36461675	130.17	Fer1l5	none	none
chr1	36463215	36469784	120.81	Fer1l5	none	none
chr1	36472186	36473408	240.57	Fer1l5	none	none
chr1	36476094	36477155	119.78	Fer1l5	none	none
chr1	36480854	36481831	155.73	Lman2l	none	none
chr1	36501406	36502406	199.75	Lman2l	Lman2l	178
chr1	36513605	36514375	80.42	none	none	none
chr1	36518140	36519240	134.81	none	none	none
chr1	36520270	36522287	85.77	none	none	none
chr1	36524295	36525202	91.26	none	none	none
chr1	36527855	36529463	463.27	Cnnm4	Cnnm4	218
chr1	36531411	36532450	123.1	Cnnm4	none	none
chr1	36534752	36535624	117.41	Cnnm4	none	none
chr1	36544848	36545624	94.99	Cnnm4	none	none
chr1	36548834	36549836	128.92	Cnnm4	none	none
chr1	36551739	36552722	160.47	Cnnm4	none	none
chr1	36555949	36558436	486.29	Cnnm4	none	none
chr1	36562208	36565125	147.55	Cnnm4	none	none
chr1	36568175	36572172	1260.03	Cnnm3	Cnnm3	1453
chr1	36573475	36578828	82.23	Cnnm3	none	none
chr1	36580201	36583142	89.65	Cnnm3	none	none
chr1	36587612	36589546	566.68	Ankrd23	none	none
chr1	36590622	36593394	447.13	Ankrd23	Ankrd23	566
chr1	36597206	36599151	85.25	Ankrd39	none	none
chr1	36603218	36617147	400.04	Sema4c	none	none
chr1	36618429	36623373	231.97	Fam178b	none	none
chr1	36624629	36630752	263.7	Fam178b	none	none
chr1	36633485	36640858	187.08	Fam178b	none	none
chr1	36642266	36650497	97.81	Fam178b	none	none
chr1	36651985	36653338	159.02	none	Fam178b	-2484
chr1	36665090	36665946	131.41	Fam178b	none	none
chr1	36668186	36670994	256.39	Fam178b	none	none
chr1	36677564	36678346	115.95	Fam178b	none	none
chr1	36685061	36689510	118.6	Fam178b	none	none
chr1	36691178	36692402	203.52	Fam178b	none	none
chr1	36696986	36697664	88.99	Fam178b	none	none
chr1	36700764	36701834	156.27	Fam178b	none	none
chr1	36704411	36705094	104.89	Fam178b	none	none
chr1	36711535	36712349	89.31	Fam178b	none	none
chr1	36717088	36718344	252.21	Fam178b	none	none
chr1	36729653	36730301	82.98	Fam178b	none	none
chr1	36739099	36740774	502.09	Fam178b	Fam178b	92
chr1	36747726	36749061	254.3	Cox5b	Cox5b	62
chr1	36753714	36759673	87.83	Actr1b	none	none
chr1	36762217	36767119	171.52	Actr1b	Actr1b	2102
chr1	36772114	36772956	90.36	4933424G06Rik	4933424G06Rik	1153
chr1	36775775	36776670	141.69	4933424G06Rik	none	none
chr1	36779967	36780946	143.87	4933424G06Rik	none	none
chr1	36800814	36804891	185.37	4933424G06Rik	none	none
chr1	36811158	36825768	84.1	none	Zap70	-179
chr1	36827325	36829029	566.99	Zap70	none	none
chr1	36833529	36843740	104.92	Zap70	Zap70	2806
chr1	36845834	36846826	125.13	none	none	none
chr1	36849809	36855966	212.53	Tmem131	none	none
chr1	36860731	36861705	133.52	Tmem131	none	none
chr1	36866764	36867409	94.48	Tmem131	none	none
chr1	36881415	36882399	160.29	Tmem131	none	none
chr1	36887517	36888664	231.39	Tmem131	none	none
chr1	36910755	36911634	138.8	Tmem131	none	none
chr1	36913627	36914313	93.15	Tmem131	none	none
chr1	36925106	36925854	99.43	Tmem131	none	none
chr1	36959620	36960966	165.41	Tmem131	none	none
chr1	36961973	36962717	128.76	Tmem131	none	none
chr1	36995465	36997133	833.57	Tmem131	Tmem131	73
chr1	37025205	37026012	80.28	none	none	none
chr1	37039259	37043294	90.34	none	none	none
chr1	37044948	37045909	135.72	none	none	none
chr1	37050817	37051546	97.06	none	none	none
chr1	37053240	37054231	125.28	none	none	none
chr1	37085777	37086790	190.78	none	none	none
chr1	37092337	37093218	127.01	none	none	none
chr1	37108177	37109086	127.82	none	none	none
chr1	37113126	37113955	97.41	none	none	none
chr1	37139020	37139716	91.52	none	none	none
chr1	37141892	37142510	82.36	none	none	none
chr1	37145435	37146105	101.47	none	none	none
chr1	37157073	37157937	141.58	none	none	none
chr1	37162586	37163570	137.38	none	none	none
chr1	37178847	37179558	100.04	none	none	none
chr1	37191939	37192669	86.22	none	none	none
chr1	37199204	37200015	145.81	none	none	none
chr1	37211724	37212384	91.94	none	none	none
chr1	37243382	37244336	209.86	none	none	none
chr1	37269704	37270406	85.23	none	none	none
chr1	37274936	37275911	258.51	Cnga3	Cnga3	301
chr1	37279613	37280435	83.16	Cnga3	none	none
chr1	37288838	37290434	324.45	Cnga3	none	none
chr1	37292479	37293337	88.11	Cnga3	none	none
chr1	37297247	37298504	215.05	Cnga3	none	none
chr1	37305120	37305866	99.75	Cnga3	none	none
chr1	37310163	37310923	81.83	Cnga3	none	none
chr1	37315913	37316565	93.29	Cnga3	none	none
chr1	37317992	37319476	285.41	Cnga3	none	none
chr1	37335125	37335825	80.31	none	none	none
chr1	37356487	37357480	267.74	Inpp4a	Inpp4a	301
chr1	37363175	37364007	96.96	Inpp4a	none	none
chr1	37369618	37371615	111.16	Inpp4a	none	none
chr1	37374603	37375509	96.39	Inpp4a	none	none
chr1	37383936	37384691	92.93	Inpp4a	none	none
chr1	37386255	37387174	94.56	Inpp4a	none	none
chr1	37393966	37394760	82.07	Inpp4a	none	none
chr1	37414332	37416209	154.82	Inpp4a	none	none
chr1	37423129	37426225	164.84	Inpp4a	Inpp4a	-1384
chr1	37429805	37430566	108.31	Inpp4a	none	none
chr1	37431759	37433015	147.64	Inpp4a	none	none
chr1	37436204	37437624	225.5	Inpp4a	none	none
chr1	37443182	37444314	215.76	Inpp4a	none	none
chr1	37446584	37447579	176.07	Inpp4a	none	none
chr1	37452818	37454372	160.15	Inpp4a	none	none
chr1	37458571	37460137	337.53	Inpp4a	none	none
chr1	37486239	37487649	417.56	Coa5	Coa5,Unc50	4,-72
chr1	37493368	37494288	137.19	Unc50	none	none
chr1	37528010	37528712	90.56	Mgat4a	none	none
chr1	37545288	37546118	82.07	Mgat4a	4930594C11Rik	-253
chr1	37573284	37574346	140.92	Mgat4a	none	none
chr1	37596931	37598223	429.51	Mgat4a	Mgat4a	284
chr1	37608162	37608923	102.77	none	none	none
chr1	37639967	37640524	87.12	none	none	none
chr1	37656740	37658221	181.46	none	none	none
chr1	37663423	37664250	108.38	none	none	none
chr1	37670562	37673472	225.79	2010300C02Rik	none	none
chr1	37680191	37682832	389.8	2010300C02Rik	none	none
chr1	37688939	37689859	109.78	2010300C02Rik	none	none
chr1	37700986	37701803	88.87	2010300C02Rik	none	none
chr1	37707034	37708104	185.46	2010300C02Rik	none	none
chr1	37709405	37710000	80.64	2010300C02Rik	none	none
chr1	37718961	37719580	123.26	2010300C02Rik	none	none
chr1	37722142	37722967	108.71	2010300C02Rik	none	none
chr1	37725048	37725998	149.05	2010300C02Rik	none	none
chr1	37734004	37735783	287.34	2010300C02Rik	none	none
chr1	37744123	37745354	140.99	2010300C02Rik	none	none
chr1	37752321	37754232	339.49	2010300C02Rik	none	none
chr1	37755567	37756664	124.76	2010300C02Rik	none	none
chr1	37764574	37765530	114.79	2010300C02Rik	none	none
chr1	37772282	37773087	117.61	2010300C02Rik	none	none
chr1	37775123	37777320	94.48	2010300C02Rik	2010300C02Rik	435
chr1	37782598	37783181	82.62	none	none	none
chr1	37864353	37864951	134.24	Tsga10	none	none
chr1	37907486	37908128	89.41	Tsga10	none	none
chr1	37921187	37922527	324.41	Tsga10	Tsga10	70
chr1	37932028	37932721	81.35	Lipt1	none	none
chr1	37946780	37947902	303.87	none	Mrpl30,Mitd1	-56,-85
chr1	38042542	38043582	144.59	Txndc9	none	none
chr1	38054332	38055854	517.19	Eif5b	Eif5b,Txndc9	239,-1040
chr1	38185348	38187454	1134.59	Rev1	Rev1	106
chr1	38236545	38238727	99.04	Aff3	none	none
chr1	38256593	38257178	87.9	Aff3	none	none
chr1	38266272	38267681	301.7	Aff3	none	none
chr1	38274701	38275707	122.92	Aff3	none	none
chr1	38277213	38277942	81.2	Aff3	none	none
chr1	38291698	38292588	88.65	Aff3	none	none
chr1	38296279	38296944	85.67	Aff3	none	none
chr1	38298545	38300833	115.02	Aff3	none	none
chr1	38364578	38365392	121.71	Aff3	none	none
chr1	38415342	38416403	169.39	Aff3	none	none
chr1	38513468	38514124	81.73	Aff3	none	none
chr1	38560225	38560969	111.25	Aff3	none	none
chr1	38591626	38592608	126.73	Aff3	none	none
chr1	38596278	38597110	81.8	Aff3	none	none
chr1	38603401	38604146	84	Aff3	none	none
chr1	38617282	38618071	103.66	Aff3	none	none
chr1	38619898	38620650	93.4	Aff3	none	none
chr1	38633946	38634734	103.83	Aff3	none	none
chr1	38643110	38643691	82.96	Aff3	none	none
chr1	38654347	38655266	131.71	Aff3	none	none
chr1	38658233	38659041	95.36	Aff3	none	none
chr1	38683084	38685405	1100.58	none	Aff3	-155
chr1	38714483	38715530	132.49	none	none	none
chr1	38724802	38725564	102.61	none	none	none
chr1	38745604	38747062	212.86	none	none	none
chr1	38752899	38753679	99.7	none	none	none
chr1	38787424	38787994	84.84	none	none	none
chr1	38823550	38824551	134.53	none	none	none
chr1	38833542	38834547	144.99	none	none	none
chr1	38840852	38842598	264.32	none	none	none
chr1	38863158	38863942	88.56	Lonrf2	none	none
chr1	38892298	38894004	903.29	none	none	none
chr1	38923914	38924993	195.8	Chst10	none	none
chr1	38926053	38927064	132.89	Chst10	none	none
chr1	38940657	38941503	133.22	Chst10	none	none
chr1	38953900	38955381	514.66	Chst10	Chst10	365
chr1	39043913	39045309	291.72	none	Pdcl3	-47
chr1	39047886	39048562	89.32	Pdcl3	none	none
chr1	39054841	39055649	111.51	none	none	none
chr1	39062408	39063195	103.99	none	none	none
chr1	39070583	39071448	118.57	none	none	none
chr1	39073950	39074643	81.35	none	none	none
chr1	39081183	39081913	81.06	none	none	none
chr1	39086044	39086792	110.55	none	none	none
chr1	39122281	39123054	85.04	none	none	none
chr1	39154239	39155165	136.14	none	none	none
chr1	39162185	39162884	102.09	none	none	none
chr1	39173267	39173950	88.19	none	none	none
chr1	39192022	39192820	118.83	none	none	none
chr1	39216894	39217578	99.04	none	none	none
chr1	39234108	39234752	89.07	none	none	none
chr1	39248803	39251788	1738.14	none	Npas2	-821
chr1	39271521	39272272	93.56	Npas2	none	none
chr1	39301172	39302824	191.87	Npas2	none	none
chr1	39310582	39311423	111.55	Npas2	none	none
chr1	39312650	39313527	100.61	Npas2	none	none
chr1	39320103	39320773	84.88	Npas2	none	none
chr1	39335861	39336920	158.21	Npas2	none	none
chr1	39338232	39338949	82.97	Npas2	none	none
chr1	39355447	39356173	92.13	Npas2	none	none
chr1	39390529	39393213	112.04	Npas2	none	none
chr1	39401735	39402477	94.97	Npas2	none	none
chr1	39414017	39414828	94.9	Npas2	none	none
chr1	39417235	39419197	99.56	Npas2	none	none
chr1	39424353	39425570	273.8	Rpl31	Rpl31	266
chr1	39437820	39438573	98.62	Tbc1d8	none	none
chr1	39441664	39443215	90.26	Tbc1d8	none	none
chr1	39447383	39448300	105.01	Tbc1d8	none	none
chr1	39450770	39451561	131.7	Tbc1d8	none	none
chr1	39453149	39453909	92.16	Tbc1d8	none	none
chr1	39455517	39458702	115.57	Tbc1d8	none	none
chr1	39477502	39479346	236.25	Tbc1d8	none	none
chr1	39486789	39487829	144.59	Tbc1d8	none	none
chr1	39497459	39498702	114.28	Tbc1d8	none	none
chr1	39505578	39506808	151.69	Tbc1d8	none	none
chr1	39510248	39513851	158.56	Tbc1d8	none	none
chr1	39527901	39528724	83.03	Tbc1d8	none	none
chr1	39531465	39532171	89.93	Tbc1d8	none	none
chr1	39534548	39536055	614.51	Tbc1d8	Tbc1d8	291
chr1	39556182	39556913	149.91	none	none	none
chr1	39559740	39560783	144.08	none	none	none
chr1	39572412	39573237	114.2	none	none	none
chr1	39583311	39584663	159.17	none	none	none
chr1	39592194	39593489	349.42	Cnot11	Cnot11	195
chr1	39633078	39634787	736	Rnf149	Rnf149	260
chr1	39654097	39655173	274.2	none	none	none
chr1	39685236	39685858	87.2	Creg2	none	none
chr1	39689968	39690677	84.16	Creg2	none	none
chr1	39706907	39708522	594.49	Creg2	Creg2	313
chr1	39735539	39736466	130.34	Rfx8	none	none
chr1	39737756	39741709	203.57	Rfx8	none	none
chr1	39753051	39753711	91.94	Rfx8	none	none
chr1	39769809	39770807	129.56	Rfx8	none	none
chr1	39777292	39778648	294.22	none	Rfx8	-136
chr1	39807974	39808667	92.01	none	none	none
chr1	39816100	39818666	98.69	none	none	none
chr1	39828716	39829690	168.13	none	none	none
chr1	39854199	39854963	81.26	none	none	none
chr1	39915837	39916677	146.15	none	none	none
chr1	39947702	39948405	95.85	none	none	none
chr1	39956904	39960229	790.52	Map4k4	Map4k4	809
chr1	39963639	39964306	80.04	Map4k4	none	none
chr1	39974495	39975240	84	Map4k4	none	none
chr1	39992396	39993815	197.11	Map4k4	none	none
chr1	40039305	40040028	82.08	Map4k4	none	none
chr1	40042522	40043285	86.5	Map4k4	none	none
chr1	40048270	40049013	105.78	Map4k4	none	none
chr1	40050726	40051554	130.7	Map4k4	none	none
chr1	40056437	40057968	88.72	Map4k4	none	none
chr1	40058987	40059908	109.63	Map4k4	none	none
chr1	40061280	40063855	89.74	Map4k4	none	none
chr1	40067250	40069049	254.91	Map4k4	none	none
chr1	40080311	40081239	103.38	Map4k4	none	none
chr1	40108001	40108525	81.49	none	none	none
chr1	40110869	40112791	290.01	none	none	none
chr1	40142119	40142972	109.61	Gm16894,Il1r2	Gm16894,Il1r2	151933
chr1	40188208	40189122	149.87	none	none	none
chr1	40217687	40218624	128.65	none	none	none
chr1	40280010	40280783	80	none	Il1r1	-1528
chr1	40322952	40324080	222.84	Il1r1	Il1r1	86
chr1	40347257	40348097	80.73	Il1r1	none	none
chr1	40370044	40370720	83.94	Il1r1	none	none
chr1	40374166	40375063	102.81	none	none	none
chr1	40381965	40383639	438.82	Il1rl2	Il1rl2	1331
chr1	40522180	40522971	156.06	Il18r1	Il18r1	110
chr1	40558625	40559425	81.24	none	none	none
chr1	40627929	40628795	107.55	none	none	none
chr1	40737429	40739386	825.42	none	Slc9a2	-149
chr1	40824206	40825009	96.12	Slc9a2	none	none
chr1	40836525	40837911	180.56	Mfsd9	none	none
chr1	40847022	40847734	141.34	Mfsd9	Mfsd9	124
chr1	40858038	40858853	127.27	none	none	none
chr1	40871724	40872693	107.63	Tmem182	none	none
chr1	42547818	42549169	257.18	none	none	none
chr1	42656052	42656664	83.34	none	none	none
chr1	42740761	42744236	365	Pantr1	none	none
chr1	42750032	42756432	938.8	none	Pou3f3,Pantr1	-758,-1562
chr1	42769662	42771864	593.62	none	Pantr2	-464
chr1	42798480	42799060	106.5	none	none	none
chr1	42830773	42831430	92.44	none	none	none
chr1	42867650	42868393	84.29	none	none	none
chr1	42907579	42908811	330.99	Mrps9	Mrps9	118
chr1	42921607	42922784	177.21	Mrps9	none	none
chr1	42964039	42965797	82.26	none	none	none
chr1	42979558	42980412	109.45	none	none	none
chr1	43009257	43010787	630.44	Gpr45	Gpr45	306
chr1	43088788	43090213	185.07	Gpr45	none	none
chr1	43112932	43113631	80.46	Tgfbrap1	none	none
chr1	43116340	43117180	100.98	Tgfbrap1	none	none
chr1	43148035	43150137	529.49	Tgfbrap1	none	none
chr1	43155112	43156276	286.41	AI597479	AI597479,Tgfbrap1	140,-227
chr1	43180110	43180991	138.44	Fhl2	none	none
chr1	43184925	43185692	91.1	Fhl2	none	none
chr1	43188218	43188854	101.8	Fhl2	none	none
chr1	43192993	43194046	147.95	Fhl2	none	none
chr1	43198113	43199173	224.89	Fhl2	none	none
chr1	43219923	43221386	335.07	Fhl2	Fhl2	152
chr1	43225120	43226163	127.77	Fhl2	none	none
chr1	43501916	43504109	561.33	Nck2	Nck2	417
chr1	43520942	43521606	80.5	Nck2	none	none
chr1	43610525	43611279	98.46	Nck2	none	none
chr1	43744278	43744939	86.3	none	none	none
chr1	43751416	43752461	117	none	none	none
chr1	43787141	43788076	163.71	1500015O10Rik	1500015O10Rik	162
chr1	43883576	43885044	423.09	Uxs1	Uxs1	243
chr1	43938772	43940052	176.21	none	none	none
chr1	43944922	43945562	84.25	none	none	none
chr1	43954660	43956623	271.44	none	none	none
chr1	43990299	43991568	268.51	Tpp2	Tpp2	82
chr1	44091519	44092325	80.42	none	none	none
chr1	44158513	44159727	236	Tex30	Tex30	113
chr1	44174945	44177368	599.24	none	Kdelc1,Bivm	-538,-656
chr1	44204181	44205409	396.56	Ercc5	Ercc5	207
chr1	44223632	44224382	88.43	Ercc5	none	none
chr1	44255248	44256067	104.26	none	none	none
chr1	44608238	44609767	485.46	Gulp1	Gulp1	487
chr1	44915291	44916033	111.6	none	none	none
chr1	45851843	45852989	206.75	Wdr75	Wdr75	71
chr1	45982038	45983605	324.42	none	Slc40a1	-382
chr1	46145442	46146361	120.64	Dnah7b	none	none
chr1	46481970	46483034	135.16	none	none	none
chr1	46729091	46729662	84.66	none	none	none
chr1	46909390	46911172	544.3	Slc39a10	Slc39a10	73
chr1	47147307	47148187	95.05	none	none	none
chr1	48495510	48496188	88.99	none	none	none
chr1	50983099	50985213	697.51	none	Tmeff2	-210
chr1	51345895	51346728	96.81	Sdpr,9330175M20Rik	Sdpr	342
chr1	51534128	51535643	303.95	Nabp1	Nabp1	358
chr1	51916806	51917661	83.59	Myo1b	none	none
chr1	51971652	51973344	476.02	Myo1b	Myo1b	324
chr1	52006909	52008653	203.99	none	none	none
chr1	52035035	52035714	88.83	none	none	none
chr1	52065027	52066340	228.14	Stat4	Stat4	596
chr1	52081334	52082561	208.9	Stat4	none	none
chr1	52103521	52104308	156.9	Stat4	none	none
chr1	52170242	52170997	132.63	none	none	none
chr1	52175719	52177088	324.12	Stat1	Stat1	-62
chr1	52198656	52199378	82.23	Stat1	none	none
chr1	52207433	52209688	131.27	Stat1	none	none
chr1	52223469	52224101	91.09	none	none	none
chr1	52288687	52290502	894	Gls	Gls	482
chr1	52345167	52346240	150.13	none	none	none
chr1	52377891	52378611	98.54	none	none	none
chr1	52487907	52488749	90.36	none	none	none
chr1	52556368	52557896	687.49	Nab1	Nab1	160
chr1	52577903	52578653	83.27	none	none	none
chr1	52687199	52687883	88.04	none	Tmem194b	-7
chr1	52714834	52715492	92.28	none	none	none
chr1	52719107	52719870	91.7	Mfsd6	none	none
chr1	52771112	52771610	80.38	Mfsd6	none	none
chr1	52783099	52784772	732.67	Mfsd6	Mfsd6	227
chr1	52846359	52847297	112.28	Inpp1	none	none
chr1	52871986	52872633	83.14	Inpp1	Inpp1	2223
chr1	52873786	52875093	353.26	Inpp1	Inpp1	93
chr1	52901536	52902315	146.12	Hibch	Hibch	36
chr1	53009019	53010546	493.4	none	1700019D03Rik	-98
chr1	53042604	53043308	106.89	none	none	none
chr1	53156738	53157631	130.57	none	none	none
chr1	53194725	53195405	88.67	none	none	none
chr1	53304975	53305644	85.03	Pms1	none	none
chr1	53339668	53340525	88.25	Pms1	none	none
chr1	53353345	53354522	276.57	none	Ormdl1,Pms1	-5,-93
chr1	53408957	53409758	199.42	Asnsd1	Asnsd1	239
chr1	53445269	53446259	165.06	none	none	none
chr1	53670033	53670925	160.09	Dnah7a	none	none
chr1	53762564	53764083	213.5	Dnah7a	Dnah7a	305
chr1	53805193	53805866	95.32	none	none	none
chr1	53841036	53842445	491.51	Stk17b	Stk17b	319
chr1	53962996	53963666	95.82	none	none	none
chr1	53979690	53980311	81.88	none	none	none
chr1	53981968	53983722	298.07	none	none	none
chr1	54067527	54068677	117.1	Hecw2	none	none
chr1	54250688	54252299	603.47	Hecw2	Hecw2	385
chr1	54258978	54259653	100.6	none	none	none
chr1	54348338	54349071	80.63	Ccdc150	none	none
chr1	54407781	54408576	108.15	Ccdc150	none	none
chr1	54420565	54421704	134.06	Ccdc150	none	none
chr1	54439349	54439977	80.76	none	none	none
chr1	54495121	54496305	336.64	Gtf3c3	Gtf3c3	102
chr1	54613708	54615257	334.89	Pgap1	Pgap1	46
chr1	54661664	54662790	152.28	none	none	none
chr1	54810965	54811610	88.91	Ankrd44	none	none
chr1	54864727	54865449	92.77	Ankrd44	none	none
chr1	54886875	54887869	130.21	Ankrd44	none	none
chr1	54898431	54899128	91.36	Ankrd44	none	none
chr1	54905675	54906220	83.51	Ankrd44	none	none
chr1	54982021	54983832	764.37	Ankrd44	Ankrd44	305
chr1	55012767	55013565	91.65	none	none	none
chr1	55015805	55017006	156.34	none	none	none
chr1	55083585	55084939	620.33	Sf3b1	Sf3b1	60
chr1	55108936	55110433	422.34	Coq10b	Coq10b	71
chr1	55113450	55114190	100.74	Coq10b	none	none
chr1	55143788	55145673	708	Hspd1	Hspd1,Hspe1	46,-261
chr1	55159172	55161017	322.33	none	none	none
chr1	55163715	55164606	108.97	none	none	none
chr1	55187666	55188849	697.1	Mob4	Mob4	169
chr1	55213966	55214655	87.25	none	none	none
chr1	55228490	55229384	165.8	Rftn2	none	none
chr1	55251075	55251972	118.78	Rftn2	none	none
chr1	55255624	55256547	166.08	Rftn2	none	none
chr1	55258428	55259728	151.4	Rftn2	none	none
chr1	55267444	55268419	144.57	Rftn2	none	none
chr1	55280620	55281407	88.12	Rftn2	Rftn2	2613
chr1	55291872	55292611	174.08	none	Mars2	-1779
chr1	55293628	55295046	466.34	Mars2	Mars2	317
chr1	55418876	55421036	938.7	Boll	Boll	357
chr1	55437777	55439147	223.13	none	none	none
chr1	55462031	55464011	817.43	Plcl1	Plcl1	232
chr1	55554187	55554996	140.17	Plcl1	none	none
chr1	55605433	55606124	86.93	Plcl1	none	none
chr1	56806282	56807172	142.61	none	none	none
chr1	56853479	56854358	133.04	Satb2	none	none
chr1	56985433	56986225	87.39	Satb2	none	none
chr1	57012110	57013139	140.9	Satb2	none	none
chr1	57026163	57030845	319.96	9130024F11Rik	9130024F11Rik,Satb2	192,-326
chr1	57032376	57035689	1211.4	none	none	none
chr1	57037326	57039358	126.25	none	none	none
chr1	57040646	57042031	203.01	none	none	none
chr1	57386359	57386869	84.02	none	none	none
chr1	57388695	57389558	97.52	none	none	none
chr1	57434125	57435303	442.07	1700066M21Rik	1700066M21Rik,4930558J18Rik	251,-326
chr1	57462711	57464181	525.64	9430016H08Rik,Tyw5	9430016H08Rik,Tyw5	55,72
chr1	57477683	57479238	218.51	none	none	none
chr1	57638054	57639728	339.25	none	none	none
chr1	57664938	57665755	104.58	none	none	none
chr1	57815405	57816115	89.3	none	none	none
chr1	57830711	57832833	1110.95	Spats2l	Spats2l	68
chr1	57926798	57927773	127.86	Spats2l	none	none
chr1	58012939	58013658	115.74	Kctd18	none	none
chr1	58026072	58027186	251.66	Kctd18	Kctd18	-261
chr1	58052463	58053710	254.16	Sgol2	Sgol2	269
chr1	58086383	58087820	239.98	Aox1	Aox1	289
chr1	58107902	58108841	145.26	Aox1	none	none
chr1	58202636	58203503	159	Aox3	none	none
chr1	58210449	58211742	190.84	Aox3	none	none
chr1	58222982	58223920	117.6	Aox3	none	none
chr1	58333639	58334392	109.68	none	Aox2	-1154
chr1	58360058	58361823	221.99	Aox2	none	none
chr1	58364715	58365786	118.31	Aox2	none	none
chr1	58415554	58416396	105.98	Aox2	none	none
chr1	58449711	58451054	551.64	Bzw1	Bzw1	403
chr1	58480026	58481143	250.97	Clk1	Clk1	348
chr1	58501787	58504816	522.67	none	Ppil3,Nif3l1	-971,-1175
chr1	58560902	58562181	266.29	Orc2	Orc2	412
chr1	58642480	58643490	179.15	Fam126b	Fam126b,Ndufb3	192,-457
chr1	58669332	58670011	117.35	none	none	none
chr1	58709189	58710105	205.47	Gm20257	Gm20257	163
chr1	58711290	58712006	128.2	Gm20257	Gm20257	2164
chr1	58733157	58734046	160.69	Als2cr12	none	none
chr1	58754808	58755566	97.81	none	Als2cr12	-2354
chr1	58768037	58768969	140.77	Cflar	Cflar	169
chr1	58793438	58794315	116.59	Cflar	none	none
chr1	58851974	58853093	212.25	Casp8	Casp8	316
chr1	58898134	58898854	115.55	Casp8	none	none
chr1	58902830	58903716	84.31	Casp8	none	none
chr1	59029679	59031206	553.48	Stradb	Stradb,Trak2	28,-116
chr1	59127724	59129851	287.99	Als2cr11	none	none
chr1	59151101	59152143	269.04	Als2cr11	Als2cr11	122
chr1	59172727	59173566	95.91	Tmem237	none	none
chr1	59176267	59177470	381.78	Tmem237	Tmem237	72
chr1	59205066	59205974	111.64	Mpp4	none	none
chr1	59219818	59220550	80.77	Mpp4,Als2	Mpp4	49
chr1	59259068	59259910	90.36	Als2	none	none
chr1	59271869	59272913	184.54	Als2	none	none
chr1	59293494	59294511	261.62	Als2	Als2	-65
chr1	59310179	59310888	100.38	none	none	none
chr1	59313258	59314043	121.14	none	Cdk15	-100
chr1	59326684	59327382	91.2	Cdk15	none	none
chr1	59334462	59336293	80.01	Cdk15	none	none
chr1	59359200	59359908	117.78	Cdk15	none	none
chr1	59374731	59375538	117.26	Cdk15	none	none
chr1	59378975	59379768	103.02	Cdk15	none	none
chr1	59389893	59390682	144.1	Cdk15	none	none
chr1	59398953	59399648	97.18	Cdk15	none	none
chr1	59424529	59425410	150.2	none	none	none
chr1	59432790	59434734	326.95	none	none	none
chr1	59438145	59439062	94.84	none	none	none
chr1	59451372	59452430	169.95	none	none	none
chr1	59474316	59475595	119.15	none	none	none
chr1	59478999	59481081	493.83	none	none	none
chr1	59487190	59488201	138.38	none	none	none
chr1	59495891	59497651	250.43	none	none	none
chr1	59505597	59508358	96.42	none	none	none
chr1	59537854	59542334	1855.88	Fzd7	Fzd7	1104
chr1	59562906	59563808	117.97	none	none	none
chr1	59565223	59566042	93.71	none	none	none
chr1	59568616	59569204	87.38	none	none	none
chr1	59572637	59573799	266.84	Gm973	Gm973	111
chr1	59597760	59598709	126.66	Gm973	none	none
chr1	59605685	59606555	123.29	Gm973	none	none
chr1	59614657	59615327	95.82	Gm973	none	none
chr1	59619414	59620501	176.27	Gm973	none	none
chr1	59630332	59632018	240.78	Gm973	none	none
chr1	59647999	59649837	335.93	Gm973	none	none
chr1	59651755	59652585	87.03	Gm973	none	none
chr1	59663732	59664619	94.05	Gm973	none	none
chr1	59674278	59675137	92.99	Gm973	none	none
chr1	59688882	59689526	94.66	Gm973	none	none
chr1	59726684	59728378	646.19	Sumo1	Sumo1	147
chr1	59741442	59742381	139.53	Nop58	Nop58	62
chr1	59754363	59755157	125.29	Nop58	none	none
chr1	59819209	59822009	1259.91	none	Bmpr2	-513
chr1	59904634	59905429	119.36	Bmpr2	none	none
chr1	59954387	59955072	93.31	none	none	none
chr1	59969182	59971136	834.49	Fam117b	Fam117b	310
chr1	59982726	59984000	362	Fam117b	none	none
chr1	60027182	60027858	123.97	Fam117b	none	none
chr1	60038249	60038872	92.64	Fam117b	none	none
chr1	60055340	60056121	116.13	Ica1l	none	none
chr1	60064138	60065287	188.17	Ica1l	none	none
chr1	60068919	60069680	102.77	Ica1l	none	none
chr1	60099130	60100697	602.29	Ica1l	Ica1l	18
chr1	60154817	60155734	295.73	Wdr12,Carf	Wdr12,Carf	69185
chr1	60236856	60238239	389.31	Nbeal1	Nbeal1	105
chr1	60399619	60400611	220.77	none	Cyp20a1	-100
chr1	60412633	60413554	160.43	Cyp20a1	none	none
chr1	60454121	60454940	115.21	none	none	none
chr1	60465663	60467226	557.42	none	Abi2	-18
chr1	60545099	60547065	276.52	Raph1	none	none
chr1	60622658	60624381	660.01	Raph1	Raph1	90
chr1	60790053	60790735	83.02	none	none	none
chr1	60826260	60826847	87.55	Cd28	none	none
chr1	60889465	60890246	83.89	none	none	none
chr1	60925560	60926912	203.18	none	none	none
chr1	60957604	60958413	122.59	none	none	none
chr1	60968967	60969682	93.89	Ctla4	none	none
chr1	61008604	61009378	134.95	none	none	none
chr1	61454196	61455082	120.59	none	none	none
chr1	61521492	61522565	144.59	none	none	none
chr1	61671234	61672571	125.93	none	none	none
chr1	61684862	61686435	663.39	Pard3b	Pard3b	251
chr1	61801578	61802362	99.06	Pard3b	none	none
chr1	62683775	62685814	137.04	Pard3b	none	none
chr1	62694424	62695264	111.72	none	none	none
chr1	62711304	62712233	202.52	none	none	none
chr1	62749161	62750684	664.94	Nrp2	Nrp2	32
chr1	62752104	62755530	1050.12	Nrp2	none	none
chr1	62763461	62765074	142.39	Nrp2	none	none
chr1	62784718	62785363	83.45	Nrp2	none	none
chr1	62788559	62790274	123.37	Nrp2	none	none
chr1	62796049	62796853	95.96	Nrp2	none	none
chr1	62811710	62813787	85.38	Nrp2	none	none
chr1	62829574	62830303	97.06	Nrp2	none	none
chr1	62842080	62842788	100.55	Nrp2	4930487H11Rik	-1128
chr1	62859642	62860378	95.93	Nrp2	none	none
chr1	62872398	62874743	98.53	none	none	none
chr1	62921642	62922678	118.34	none	none	none
chr1	62931219	62933128	298.18	none	none	none
chr1	62954957	62957055	111.06	none	none	none
chr1	62997659	62998431	95.61	none	none	none
chr1	63037450	63038119	85.03	none	none	none
chr1	63077686	63079005	169.74	none	none	none
chr1	63094609	63095170	80.75	Ino80d	none	none
chr1	63104181	63106045	393.32	Ino80d	none	none
chr1	63132134	63133076	133.37	Ino80d	none	none
chr1	63136604	63137094	87.8	Ino80d	none	none
chr1	63138136	63139251	143.16	Ino80d	none	none
chr1	63159144	63161441	1429.98	Ino80d	Ino80d,Ino80dos	549,-752
chr1	63222611	63224481	444.51	Eef1b2	Eef1b2,Ndufs1,Snora41	142,-150,-2050
chr1	63246357	63247417	264.56	Gpr1	Zdbf2	-44
chr1	63249763	63251596	89.15	Zdbf2,Gpr1	none	none
chr1	63283779	63284640	103.03	Zdbf2	none	none
chr1	63285876	63286615	90.11	Zdbf2	none	none
chr1	63294540	63295448	156.95	Zdbf2	none	none
chr1	63307616	63308520	128.67	Zdbf2	none	none
chr1	63309632	63310811	206.25	Zdbf2	none	none
chr1	63319251	63320868	819.85	Zdbf2	Zdbf2	217
chr1	63355468	63356708	422.72	Zdbf2	none	none
chr1	63368486	63369483	157.88	none	none	none
chr1	63372123	63373845	286.36	none	none	none
chr1	63431132	63431913	83.89	none	none	none
chr1	63485461	63486125	91.28	none	none	none
chr1	63491559	63493618	736.92	Adam23	Adam23	111
chr1	63580844	63581466	81.72	Adam23	none	none
chr1	63591894	63592580	93.15	Adam23	none	none
chr1	63660342	63661475	260.42	none	none	none
chr1	63676416	63677728	187.51	Dytn	none	none
chr1	63680946	63681724	105.46	Dytn	none	none
chr1	63992176	63992811	90.58	none	none	none
chr1	64058034	64059159	255.69	none	none	none
chr1	64125157	64126044	131.62	Klf7	none	none
chr1	64167335	64169352	558.38	none	Klf7	-380
chr1	64242381	64243243	102.88	none	none	none
chr1	64272593	64273409	99.39	none	none	none
chr1	64302277	64302968	115.07	none	none	none
chr1	64306164	64306772	101.11	none	none	none
chr1	64335401	64336222	114.87	none	none	none
chr1	64491674	64493070	224.12	none	none	none
chr1	64578430	64580608	900.31	Creb1	Creb1	142
chr1	64663200	64664673	487.13	none	Mettl21a	-194
chr1	64669220	64670116	130.05	none	none	none
chr1	64678627	64679453	82.62	none	none	none
chr1	64687988	64688832	151.4	none	none	none
chr1	64699978	64700634	81.73	none	none	none
chr1	64736685	64738401	585.8	none	2810408I11Rik,Ccnyl1	-310,-375
chr1	64763162	64763751	87.21	Ccnyl1	none	none
chr1	64780344	64785156	1799.35	Fzd5	Fzd5	1574
chr1	64801047	64801708	86.3	none	none	none
chr1	64828367	64829091	81.93	none	none	none
chr1	64836533	64837290	108.99	Plekhm3	none	none
chr1	64841304	64844034	195.28	Plekhm3	none	none
chr1	64894441	64895200	97.66	Plekhm3	none	none
chr1	64914247	64915004	97.97	Plekhm3	none	none
chr1	64929282	64930133	138.13	Plekhm3	none	none
chr1	65002721	65004242	334.76	none	Plekhm3	-83
chr1	65119690	65120358	85.19	Crygc	Crygc	82
chr1	65139093	65139900	85.25	none	none	none
chr1	65146720	65147548	130.7	Cryga	Cryga	2803
chr1	65149386	65150399	249.02	Cryga	Cryga	45
chr1	65156187	65157036	115.72	D630023F18Rik	none	none
chr1	65224374	65226160	359.36	Idh1	Idh1	449
chr1	65232756	65233904	325.08	Pikfyve	Pikfyve,Idh1	72,-277
chr1	65324062	65324829	124.42	Pikfyve	none	none
chr1	65357513	65358660	237.75	Pth2r	Pth2r	256
chr1	65434789	65435505	104.79	Pth2r	none	none
chr1	65452679	65453534	93.57	none	none	none
chr1	65596845	65597684	111.88	none	none	none
chr1	66221375	66222413	243.01	none	Map2	-8
chr1	66453887	66454639	98.78	Map2	none	none
chr1	66514192	66515663	556.02	none	Unc80	-93
chr1	66652947	66653586	84.41	Unc80	none	none
chr1	66721142	66721818	83.94	Unc80	none	none
chr1	66723737	66724469	107.67	Unc80	none	none
chr1	66726031	66726487	88.44	Unc80	none	none
chr1	66747163	66748224	334.82	Rpe	Rpe	227
chr1	66863371	66864600	311.09	Kansl1l	Kansl1l	184
chr1	66909166	66910162	295.18	Acadl	Acadl	219
chr1	66914611	66915253	83.93	none	none	none
chr1	67084870	67085646	117.01	Lancl1	Lancl1	150
chr1	67440280	67440962	93.81	none	none	none
chr1	67482548	67483244	86.15	none	none	none
chr1	69152459	69155524	828.02	Erbb4	Erbb4	642
chr1	69423323	69425242	720.18	none	none	none
chr1	69733541	69734616	155.39	none	Ikzf2	-1544
chr1	69873235	69874018	93.91	Spag16	Spag16	83
chr1	70992361	70993237	157.2	none	none	none
chr1	71148734	71149898	227.77	Bard1	Bard1	230
chr1	71213466	71213968	85.51	none	none	none
chr1	71514380	71515203	88.02	none	none	none
chr1	71553752	71554302	88.38	none	none	none
chr1	71603337	71604490	345.11	Atic	Atic	184
chr1	71672281	71673075	113.88	Fn1	none	none
chr1	71686474	71688842	106.02	Fn1	none	none
chr1	71699059	71700124	217.4	Fn1	Fn1,Apol7d	217,-317
chr1	71729985	71730745	81.83	none	none	none
chr1	71750040	71750820	105.13	none	none	none
chr1	71782796	71783492	86.15	none	none	none
chr1	71858761	71859594	96.81	none	none	none
chr1	71967481	71968352	91.29	none	none	none
chr1	72013892	72014445	93.69	4933417E11Rik	none	none
chr1	72055633	72056310	89.15	none	none	none
chr1	72111501	72112277	117.01	none	none	none
chr1	72226253	72227216	141	Mreg	none	none
chr1	72229454	72230207	87.98	Mreg	none	none
chr1	72242505	72243259	82.69	Mreg	none	none
chr1	72244437	72245411	144.75	Mreg	none	none
chr1	72248867	72249589	92.77	Mreg	none	none
chr1	72258077	72259336	402.25	Mreg	Mreg	175
chr1	72260337	72261538	167.37	none	Mreg	-2056
chr1	72268199	72268984	93.61	none	none	none
chr1	72279596	72281288	341.69	none	none	none
chr1	72282725	72283492	101.79	none	none	none
chr1	72290053	72290961	145.12	none	none	none
chr1	72300837	72302422	283.17	none	none	none
chr1	72305878	72306604	81.64	Pecr	none	none
chr1	72308557	72309367	100.33	Pecr	none	none
chr1	72319309	72319968	92.11	Pecr	none	none
chr1	72323533	72324253	82.52	Pecr	none	none
chr1	72330312	72331176	165.77	Pecr	Pecr,Tmem169	144,-202
chr1	72344034	72344857	103.63	Tmem169	none	none
chr1	72347034	72348099	157.15	Tmem169	none	none
chr1	72353509	72354597	187.96	Xrcc5	Xrcc5	59
chr1	72374847	72375526	88.83	Xrcc5	none	none
chr1	72386635	72387411	94.99	Xrcc5	none	none
chr1	72391439	72392558	116.46	Xrcc5	none	none
chr1	72473722	72477103	131.89	2017-03-04	none	none
chr1	72501230	72501924	102.96	2017-03-04	none	none
chr1	72515396	72516162	113.08	2017-03-04	none	none
chr1	72551733	72554755	215.06	2017-03-04	none	none
chr1	72560195	72560979	83.47	2017-03-04	none	none
chr1	72581038	72584192	168.19	2017-03-04	2017-03-04	523
chr1	72599502	72600243	111.78	none	none	none
chr1	72623651	72624569	179.44	none	none	none
chr1	72629646	72630471	108.71	Smarcal1	Smarcal1	234
chr1	72639574	72640678	184.87	Smarcal1	none	none
chr1	72642384	72643247	118.91	Smarcal1	none	none
chr1	72644523	72649042	279.07	Smarcal1	none	none
chr1	72654299	72655270	117.76	Smarcal1	none	none
chr1	72657486	72658648	157.3	Smarcal1	none	none
chr1	72687202	72688068	153.12	none	none	none
chr1	72757374	72758572	265.08	Rpl37a	Rpl37a	140
chr1	72766684	72767484	112.85	none	none	none
chr1	72781389	72783328	258.85	none	none	none
chr1	72785316	72787022	430.71	none	none	none
chr1	72800360	72801193	96.81	none	none	none
chr1	72805217	72805944	86.68	none	none	none
chr1	72810895	72811779	99.57	none	none	none
chr1	72816507	72817374	123.8	none	none	none
chr1	72831586	72832376	114.56	none	none	none
chr1	72852018	72853307	239.05	none	none	none
chr1	72869895	72875181	973.05	Igfbp2	Igfbp2	1485
chr1	72890966	72891967	123.7	Igfbp2	none	none
chr1	72894453	72896706	299.92	Igfbp2	none	none
chr1	72898124	72899076	137.26	Igfbp2	none	none
chr1	72900465	72901559	180.85	none	none	none
chr1	72902856	72904276	292.83	none	none	none
chr1	72908006	72910191	220.91	Igfbp5	none	none
chr1	72915198	72922124	140.6	Igfbp5	Igfbp5	2778
chr1	72956579	72957292	105.31	none	none	none
chr1	72991390	72992487	229.55	none	none	none
chr1	73006550	73007372	149.7	none	none	none
chr1	73009654	73010450	107.99	none	none	none
chr1	73089984	73090754	90.64	none	none	none
chr1	73098041	73099372	242.78	none	none	none
chr1	73101654	73102450	107.99	none	none	none
chr1	73158173	73159038	129.81	none	none	none
chr1	73171035	73172818	257.71	none	none	none
chr1	73375460	73376275	99.55	none	none	none
chr1	73583900	73584918	148.37	none	none	none
chr1	73646061	73646922	108.34	none	none	none
chr1	73739478	73740185	106.36	6030407O03Rik	none	none
chr1	73744326	73745471	165.79	6030407O03Rik	none	none
chr1	73783612	73784353	89.8	6030407O03Rik	none	none
chr1	73804931	73805640	106.01	6030407O03Rik	none	none
chr1	73851459	73852193	90.88	6030407O03Rik	none	none
chr1	73866925	73867749	82.89	6030407O03Rik	none	none
chr1	73870855	73874237	201.23	6030407O03Rik	none	none
chr1	73876765	73877778	143.61	6030407O03Rik	none	none
chr1	73891952	73892628	83.94	6030407O03Rik	none	none
chr1	73906728	73907452	87.13	6030407O03Rik	none	none
chr1	73908870	73910107	282.32	6030407O03Rik	6030407O03Rik	1552
chr1	73941532	73942513	137.89	none	none	none
chr1	73948209	73958542	170.44	none	none	none
chr1	73959557	73962462	573.01	Tns1	none	none
chr1	73967119	73968005	120.59	Tns1	none	none
chr1	73971000	73977557	268.69	Tns1	none	none
chr1	73979011	73979970	141.7	Tns1	none	none
chr1	73983041	73983892	84.13	Tns1	none	none
chr1	73984986	73985925	133.88	Tns1	none	none
chr1	73988164	73990293	321.58	Tns1	none	none
chr1	73993071	73994475	136.38	Tns1	none	none
chr1	73997370	74001060	118.78	Tns1	none	none
chr1	74005939	74006876	134.23	Tns1	none	none
chr1	74008511	74011592	248.04	Tns1	none	none
chr1	74012746	74013620	90.86	Tns1	none	none
chr1	74015395	74016413	183.63	Tns1	none	none
chr1	74020227	74021181	142.58	Tns1	none	none
chr1	74032106	74032668	80.58	Tns1	none	none
chr1	74034156	74034966	122.41	Tns1	none	none
chr1	74036476	74038642	117.25	Tns1	none	none
chr1	74041429	74042198	80.56	Tns1	none	none
chr1	74043205	74047056	151.28	Tns1	none	none
chr1	74052781	74053879	145.94	Tns1	none	none
chr1	74059439	74062013	99.21	Tns1	none	none
chr1	74064285	74065166	110.54	Tns1	none	none
chr1	74071080	74072076	124.49	Tns1	none	none
chr1	74073927	74075934	286.28	Tns1	none	none
chr1	74077288	74078593	217.73	Tns1	none	none
chr1	74079615	74080426	105.54	Tns1	none	none
chr1	74082170	74084187	423.53	Tns1	none	none
chr1	74086730	74088232	199.73	Tns1	none	none
chr1	74095696	74096672	127.7	Tns1	none	none
chr1	74102911	74103624	88.83	Tns1	none	none
chr1	74105723	74107218	223.39	Tns1	none	none
chr1	74112587	74113365	100.02	Tns1	none	none
chr1	74114873	74116923	278.86	Tns1	none	none
chr1	74120287	74123222	210.23	Tns1	none	none
chr1	74129213	74132906	80.46	Tns1	none	none
chr1	74137670	74139536	354.88	Tns1	none	none
chr1	74140763	74147874	164.3	Tns1	none	none
chr1	74149981	74150974	130.38	Tns1	none	none
chr1	74152672	74159447	169.77	Tns1	none	none
chr1	74167143	74173028	424.19	Tns1	Tns1,Rufy4	936,-2029
chr1	74175333	74176531	208.55	Rufy4	none	none
chr1	74180415	74181369	136.92	Rufy4	none	none
chr1	74193735	74194819	165.2	Rufy4	none	none
chr1	74199905	74200749	100.37	none	Cxcr2	-240
chr1	74205024	74206021	152.09	Cxcr2	none	none
chr1	74238491	74239433	139.01	Cxcr1	Cxcr1	2243
chr1	74252779	74253570	92.7	none	none	none
chr1	74255231	74256355	131.1	none	none	none
chr1	74264792	74265647	103.95	none	none	none
chr1	74282682	74284154	352.9	Arpc2	Arpc2	295
chr1	74310674	74311676	151.2	Arpc2	none	none
chr1	74321394	74322300	128.33	none	none	none
chr1	74323378	74329138	1050.31	none	Gpbar1	1085
chr1	74330243	74332348	410.7	Aamp	Aamp,Pnkd	17,-312
chr1	74335471	74337705	118.13	Pnkd,Tmbim1	none	none
chr1	74341542	74345678	241.89	Tmbim1,Pnkd	none	none
chr1	74349973	74351108	372.15	Tmbim1,Pnkd	Tmbim1	370
chr1	74356405	74357086	88.51	Pnkd	none	none
chr1	74369042	74369704	91.61	Pnkd	none	none
chr1	74378811	74380273	296.4	Pnkd	Pnkd	359
chr1	74383955	74387376	118.71	Pnkd	none	none
chr1	74388997	74390108	149.27	Pnkd	none	none
chr1	74393150	74394724	285.38	Pnkd	none	none
chr1	74396497	74400446	126.24	Pnkd	none	none
chr1	74404805	74407394	92.17	none	Catip	-2582
chr1	74408755	74411622	318.96	Catip	Catip	1507
chr1	74414117	74415322	237.9	Catip	none	none
chr1	74421549	74423970	201.57	Slc11a1	Slc11a1	983
chr1	74425626	74445070	197.21	none	Ctdsp1	-2834
chr1	74454898	74456172	267.4	none	Vil1	-422
chr1	74461436	74462794	255.73	Vil1	none	none
chr1	74464592	74468254	620.6	Vil1	none	none
chr1	74470119	74471234	188.72	Vil1	none	none
chr1	74551762	74553562	635.43	Rqcd1,Usp37	Rqcd1	29
chr1	74588895	74589874	167.16	Usp37	Plcd4,Usp37	-781476
chr1	74595623	74596397	90.04	Plcd4	none	none
chr1	74601915	74602568	87.59	Plcd4	none	none
chr1	74613169	74614044	151.36	Zfp142	none	none
chr1	74616108	74619311	203.15	Zfp142	none	none
chr1	74622306	74623336	175.25	Zfp142	none	none
chr1	74633373	74635067	496.82	Zfp142	Zfp142,Bcs1l	382,-714
chr1	74640075	74641389	187.16	Rnf25	none	none
chr1	74647312	74648255	133.2	Rnf25	Rnf25,Stk36	188,-245
chr1	74649387	74650212	131.25	Stk36	Stk36,Rnf25	1771,-1828
chr1	74656452	74657570	121.67	Stk36	none	none
chr1	74669564	74670402	85.91	Stk36	none	none
chr1	74679555	74681505	308.08	Stk36	none	none
chr1	74707945	74708909	268.34	Ttll4	Ttll4	100
chr1	74725291	74726059	124.23	Ttll4	none	none
chr1	74743763	74744592	87.17	Ttll4	none	none
chr1	74759342	74760702	306.37	none	Cyp27a1	-125
chr1	74783498	74784435	139.89	Cyp27a1	none	none
chr1	74786060	74788314	82.37	Prkag3	none	none
chr1	74790756	74796448	97.68	Prkag3	Prkag3	1927
chr1	74799873	74801179	182.93	none	none	none
chr1	74815764	74823945	1459.69	Wnt6	Wnt6	1389
chr1	74825397	74826240	127.99	Wnt6	none	none
chr1	74828353	74831652	519.47	Wnt6	none	none
chr1	74833942	74842235	416.85	none	Wnt10a	-504
chr1	74843934	74844598	91.28	Wnt10a	none	none
chr1	74846656	74855274	292.37	none	none	none
chr1	74859597	74860711	207.1	none	none	none
chr1	74863022	74864103	195.39	none	none	none
chr1	74865739	74866449	84.01	none	none	none
chr1	74876554	74877291	90.42	none	none	none
chr1	74888299	74890056	87.59	none	none	none
chr1	74897539	74898620	239.6	none	none	none
chr1	74901006	74905294	1835.11	Cdk5r2	Cdk5r2	1548
chr1	74913165	74913817	87.76	none	none	none
chr1	74927431	74932851	2639.54	Fev	Fev	1841
chr1	74937887	74940533	763.98	Cryba2	Cryba2	507
chr1	74944148	74952059	1243.52	none	Mir375	-808
chr1	74956691	74957477	109.65	Ccdc108	none	none
chr1	74962158	74966237	81.65	Ccdc108	none	none
chr1	74971854	74974782	651.62	Ccdc108	none	none
chr1	74986127	74987019	83.52	none	none	none
chr1	74988028	74989022	135.7	none	none	none
chr1	74991885	74999324	525.28	Ihh	Ihh	2621
chr1	75010745	75011686	133.54	none	none	none
chr1	75062394	75063096	90.56	Nhej1	none	none
chr1	75120835	75122089	233.89	Nhej1	Nhej1	338
chr1	75125728	75126479	133.42	Slc23a3	none	none
chr1	75128776	75130181	210.87	Slc23a3	Slc23a3	986
chr1	75132862	75133668	117.44	Cnppd1	Slc23a3	-2801
chr1	75137465	75141180	259.03	none	Fam134a,Cnppd1	-37,-380
chr1	75142790	75144080	202.9	Fam134a	none	none
chr1	75164897	75165975	214.61	Zfand2b	Zfand2b	128
chr1	75167485	75168397	121.79	Zfand2b	Zfand2b	2633
chr1	75173428	75174249	114.87	Abcb6	none	none
chr1	75175881	75183409	501.72	Atg9a	Abcb6	-2788
chr1	75186493	75189554	98.76	Atg9a	Atg9a,Ankzf1	561,-710
chr1	75194186	75195683	153.19	Glb1l	none	none
chr1	75205360	75208171	82.22	Glb1l	Glb1l,Stk16	588,-638
chr1	75211961	75212965	162.42	Tuba4a	none	none
chr1	75214431	75216843	714.03	Tuba4a	Tuba4a	191
chr1	75225751	75226621	117.74	A630095N17Rik	A630095N17Rik	2482
chr1	75227749	75228925	154.98	A630095N17Rik	A630095N17Rik	331
chr1	75232541	75234077	505.54	Dnajb2	Dnajb2	33
chr1	75236542	75237082	90.22	Dnajb2	none	none
chr1	75239616	75246175	485.97	none	none	none
chr1	75247635	75252760	616.48	Ptprn	none	none
chr1	75254397	75255486	170.06	Ptprn	none	none
chr1	75256812	75257590	84.32	Ptprn	none	none
chr1	75259478	75261122	489.14	Ptprn	Ptprn	483
chr1	75273738	75275370	388.03	Resp18	Resp18	401
chr1	75289313	75291135	239.88	none	none	none
chr1	75305147	75306249	129.22	Dnpep	none	none
chr1	75311459	75314966	142.42	Dnpep	Dnpep	380
chr1	75334235	75336278	343.6	none	none	none
chr1	75340177	75342241	394.34	none	none	none
chr1	75345415	75346532	148.28	none	none	none
chr1	75350175	75351012	96.21	none	none	none
chr1	75355491	75360567	729.64	Des	Des	1163
chr1	75363103	75366777	394.96	Gm15179,Des	none	none
chr1	75367849	75368805	142.23	Gm15179	none	none
chr1	75370611	75375224	818.15	Speg	Speg,Gm15179	1046,-1327
chr1	75376255	75386374	105.16	Speg	Speg	-870
chr1	75387428	75391127	81.95	Speg	none	none
chr1	75395271	75401470	702.96	Speg	Speg	1711
chr1	75402664	75404152	284.57	Speg	none	none
chr1	75405408	75408233	91.19	Speg	none	none
chr1	75411174	75412662	254.01	Speg	none	none
chr1	75414061	75415023	158.53	Speg	none	none
chr1	75416835	75429139	1360.25	Speg	none	none
chr1	75434986	75449357	160.94	none	none	none
chr1	75453062	75456516	852.59	Asic4	none	none
chr1	75457807	75458814	204.56	Asic4	none	none
chr1	75459980	75461055	128.1	Asic4	none	none
chr1	75462211	75463097	109.75	Asic4	none	none
chr1	75465510	75466817	266.54	Asic4	none	none
chr1	75469256	75476835	920.03	Chpf	none	none
chr1	75478792	75489917	265.19	Obsl1	none	none
chr1	75491838	75495716	134.91	Obsl1	none	none
chr1	75498297	75504307	136.84	Obsl1	Obsl1,Inha	1725,-2349
chr1	75505545	75508869	303.04	none	none	none
chr1	75514313	75515428	165.39	none	none	none
chr1	75517781	75518700	131.71	Stk11ip	Stk11ip	137
chr1	75521010	75524597	270.37	Stk11ip	none	none
chr1	75525649	75526542	98.26	Stk11ip	none	none
chr1	75528569	75531162	428.04	Stk11ip	none	none
chr1	75532349	75533373	164.56	Stk11ip	none	none
chr1	75542280	75546979	1229.88	Slc4a3	Slc4a3	1789
chr1	75548158	75554243	559.83	Slc4a3	none	none
chr1	75555616	75556823	212.81	none	none	none
chr1	75575612	75576415	90.91	none	none	none
chr1	75585472	75586616	183.23	none	none	none
chr1	75590465	75593162	186.38	none	none	none
chr1	75626798	75627456	121.46	none	none	none
chr1	75650083	75651690	188.29	none	none	none
chr1	75653268	75654481	165.33	none	none	none
chr1	75659673	75660950	119.42	none	none	none
chr1	75682041	75683354	187.33	none	none	none
chr1	75900015	75900678	80.65	none	none	none
chr1	75938143	75938831	82.1	none	none	none
chr1	76049950	76050786	112.37	none	none	none
chr1	76060736	76061350	83.01	none	none	none
chr1	76209037	76209720	93.64	none	none	none
chr1	77080730	77081795	114.08	none	none	none
chr1	77098927	77099820	153.87	none	none	none
chr1	77508908	77513312	110.33	Epha4	Epha4	553
chr1	77961054	77961767	83.56	none	none	none
chr1	77972304	77973114	116.75	none	none	none
chr1	78172485	78173163	88.99	Pax3	none	none
chr1	78185760	78187020	358.68	Pax3	none	none
chr1	78189681	78194295	127.21	Pax3	Pax3	1723
chr1	78195721	78200616	108.31	none	none	none
chr1	78212247	78215310	1774.73	none	none	none
chr1	78260267	78261046	84.18	none	none	none
chr1	78298166	78299401	201.43	none	none	none
chr1	78306419	78308109	783.6	Sgpp2	Sgpp2	344
chr1	78380864	78381635	90.49	Sgpp2	none	none
chr1	78472203	78472843	89.74	Farsb	none	none
chr1	78484751	78486297	278.82	none	Farsb	-52
chr1	78508027	78509012	190.38	Mogat1	Mogat1	885
chr1	78533912	78534762	84.27	Mogat1	none	none
chr1	78584487	78585148	120.86	none	none	none
chr1	78653999	78655440	388.03	Acsl3	Utp14b,Acsl3	-295320
chr1	78722043	78722849	90.47	none	none	none
chr1	78814079	78815959	157.56	Kcne4	Kcne4	1496
chr1	79213550	79214527	122.14	none	none	none
chr1	79667280	79669194	474.22	Ap1s3	Ap1s3	310
chr1	79677075	79677884	111.34	none	none	none
chr1	79757329	79758623	213.89	Wdfy1	Wdfy1	368
chr1	79772443	79773157	147.22	Mrpl44	Mrpl44	208
chr1	79854618	79855685	262.84	Serpine2	Serpine2	89
chr1	80037908	80038561	82.19	none	none	none
chr1	80152549	80153293	105.61	none	none	none
chr1	80171051	80171783	80.77	none	none	none
chr1	80196472	80197350	90.31	Fam124b	none	none
chr1	80209465	80210148	88.19	Fam124b	Fam124b	713
chr1	80336036	80338163	753.67	none	Cul3	-94
chr1	80379916	80381418	263.3	none	none	none
chr1	80753412	80755541	130.75	Dock10	Dock10	652
chr1	82279650	82280450	124.2	Irs1	none	none
chr1	82283270	82288895	2185.29	Irs1	Irs1	1932
chr1	82312627	82313777	317.51	Rhbdd1	Rhbdd1	49
chr1	82450228	82451053	119.79	Col4a4	none	none
chr1	82457220	82458072	88.95	Col4a4	none	none
chr1	82506821	82507659	123.18	Col4a4	none	none
chr1	82582664	82584390	453.12	Col4a3	Col4a3,Col4a4	32,-103
chr1	82721203	82722242	312.02	Mff	Mff	230
chr1	82750878	82752025	112.57	none	none	none
chr1	82767212	82769902	211.59	none	none	none
chr1	82787323	82788048	103.25	none	none	none
chr1	82816500	82817230	86.22	none	none	none
chr1	82835527	82837157	667.6	Agfg1	Agfg1	285
chr1	82909751	82910516	86.2	none	none	none
chr1	82921242	82922134	142.24	none	none	none
chr1	82933407	82934313	122.78	none	none	none
chr1	82936165	82938344	279.32	none	none	none
chr1	82942760	82943545	83.33	none	none	none
chr1	82956413	82957617	257.23	none	none	none
chr1	82997002	82998001	157.51	none	none	none
chr1	83000226	83000992	80.98	none	none	none
chr1	83003329	83004022	86.62	none	none	none
chr1	83041745	83042531	104.15	none	none	none
chr1	83055207	83056034	148.7	none	none	none
chr1	83057289	83058194	241.84	none	none	none
chr1	83210405	83211168	86.5	none	none	none
chr1	83305837	83306580	89.5	Sphkap	none	none
chr1	83403787	83405127	199.6	Sphkap	Sphkap	318
chr1	83527403	83528206	129.46	none	none	none
chr1	83919031	83920024	135.87	none	none	none
chr1	84222903	84223732	97.41	Pid1	none	none
chr1	84280469	84281794	434.56	Pid1	Pid1	89
chr1	84379958	84380861	107.12	Dner	none	none
chr1	84401299	84402044	128.57	Dner	none	none
chr1	84419751	84420622	112.13	Dner	none	none
chr1	84424014	84424976	146.88	Dner	none	none
chr1	84441729	84442563	129.61	Dner	none	none
chr1	84578421	84579176	87.68	Dner	none	none
chr1	84592612	84593483	183.2	Dner	none	none
chr1	84610962	84611782	88.44	Dner	none	none
chr1	84619127	84620046	126.13	Dner	none	none
chr1	84691200	84693349	746.84	Dner	Mir5126,Dner	-139522
chr1	84704365	84705096	119.37	none	none	none
chr1	84834727	84837307	1160.67	none	Trip12,Fbxo36	-138,-398
chr1	84908411	84909931	230.37	Slc16a14	none	none
chr1	84930738	84932059	420.99	Slc16a14	Slc16a14	260
chr1	84943087	84943806	82.67	none	none	none
chr1	85108142	85108665	99.54	none	A530032D15Rik	-1975
chr1	85218038	85218822	115.6	none	none	none
chr1	85242718	85244136	319.2	C130026I21Rik	none	none
chr1	85245494	85246174	94.14	C130026I21Rik	none	none
chr1	85254857	85255677	229.08	C130026I21Rik	none	none
chr1	87497251	87497931	111.24	Sp140,Sp110	Sp140,Sp110	314,-2206
chr1	87595726	87596356	91.43	Sp100	none	none
chr1	87599771	87600515	134.8	Sp100	none	none
chr1	87618421	87619440	131.59	A630001G21Rik	none	none
chr1	87646331	87648634	131.59	none	Mir8096	-1040
chr1	87649743	87650401	92.28	none	Mir8096	1550
chr1	87659732	87660459	102.91	none	none	none
chr1	87662686	87663472	109.65	none	none	none
chr1	87667403	87668247	111.06	none	none	none
chr1	87689630	87691309	537.37	Cab39	Cab39	448
chr1	87744115	87744645	110.6	Cab39	none	none
chr1	87748388	87749217	92.24	none	none	none
chr1	87768539	87769761	186.35	none	none	none
chr1	87789467	87792695	90.78	none	Itm2c	-3
chr1	87795055	87797737	159.67	Itm2c	none	none
chr1	87799261	87800221	108.96	Itm2c	none	none
chr1	87801319	87803934	116.22	Itm2c	none	none
chr1	87809298	87810075	89.59	none	none	none
chr1	87817526	87819860	205.82	none	none	none
chr1	87827461	87828332	101.51	4933407L21Rik	4933407L21Rik	2839
chr1	87854008	87854981	139.26	Gpr55	none	none
chr1	87856370	87857988	186.6	Gpr55	Gpr55	451
chr1	87912694	87915757	154.97	none	none	none
chr1	87918149	87919314	233.85	Spata3	Spata3	215
chr1	87928538	87929594	147.44	none	none	none
chr1	87942207	87944313	1203.99	2810459M11Rik	2810459M11Rik	823
chr1	87960283	87961959	384.21	none	Psmd1	-72
chr1	88033090	88033919	108.06	Psmd1	none	none
chr1	88039829	88041270	210.18	none	none	none
chr1	88050408	88051807	132.18	none	Armc9	-247
chr1	88069603	88070503	102.37	Armc9	none	none
chr1	88077576	88080114	128.36	Armc9	none	none
chr1	88085248	88086949	260.96	Armc9	none	none
chr1	88088835	88089543	95.02	Armc9	none	none
chr1	88101875	88102588	111.03	Armc9	none	none
chr1	88109307	88111216	86.46	Armc9	none	none
chr1	88123480	88124384	134.32	Armc9	none	none
chr1	88125620	88126511	119.77	Armc9	none	none
chr1	88136311	88137540	151.84	Armc9	none	none
chr1	88146516	88147469	104.85	Armc9	none	none
chr1	88151976	88153416	210.35	Armc9	none	none
chr1	88157725	88158626	92.08	Armc9	none	none
chr1	88160223	88160952	81.2	Armc9	none	none
chr1	88162882	88163778	124.45	Armc9	none	none
chr1	88165110	88168874	347.4	Armc9	none	none
chr1	88171254	88172675	213.74	Armc9	none	none
chr1	88181117	88183845	105.38	none	none	none
chr1	88185003	88185846	80.33	none	none	none
chr1	88190825	88191833	191.81	none	none	none
chr1	88197273	88207819	123.42	B3gnt7	B3gnt7	2751
chr1	88210019	88211353	131.23	none	none	none
chr1	88232897	88235292	82.97	none	none	none
chr1	88254812	88257052	654.09	Ncl	Ncl,C130036L24Rik	98,-216
chr1	88272230	88273232	123.55	none	none	none
chr1	88275767	88276450	88.19	none	none	none
chr1	88281269	88282324	136.61	none	Nmur1	2920
chr1	88283652	88286326	168.22	none	Nmur1	-273
chr1	88287337	88288276	139.53	none	none	none
chr1	88310345	88311085	95.29	none	none	none
chr1	88321236	88322613	198.75	none	1700019O17Rik	-979
chr1	88323741	88324954	255.23	1700019O17Rik	1700019O17Rik	1444
chr1	88330295	88332401	435.86	none	none	none
chr1	88337837	88341277	946.09	none	none	none
chr1	88348337	88349103	96.55	none	none	none
chr1	88361234	88361925	81.65	none	none	none
chr1	88367121	88369490	128.8	none	none	none
chr1	88378633	88379791	147.05	none	none	none
chr1	88383564	88384844	656.9	none	none	none
chr1	88387126	88391140	100.08	none	none	none
chr1	88394433	88395461	124.8	none	none	none
chr1	88397391	88406635	235.09	none	none	none
chr1	88418338	88419684	283.54	none	none	none
chr1	88421217	88425659	2384.53	Ptma	Ptma	128
chr1	88446149	88446766	99.45	Pde6d	none	none
chr1	88478261	88479639	397.75	Pde6d	Pde6d	126
chr1	88483238	88484216	556.99	Cops7b	Cops7b	53
chr1	88493574	88494266	92.17	Cops7b	none	none
chr1	88501495	88502650	164.06	Cops7b	none	none
chr1	88549575	88552569	256.38	none	none	none
chr1	88559964	88560814	89.23	none	none	none
chr1	88565230	88571789	1068.23	none	Nppc	-1361
chr1	88575021	88575840	93.71	none	none	none
chr1	88579836	88580749	116.2	none	none	none
chr1	88599753	88600967	328.7	none	Dis3l2	-18
chr1	88646721	88647442	87.59	Dis3l2	none	none
chr1	88811778	88812404	81.08	Dis3l2	none	none
chr1	88887728	88888251	81.67	Dis3l2	none	none
chr1	88932050	88933799	420.11	Dis3l2	none	none
chr1	88936900	88938394	240.98	Dis3l2	none	none
chr1	88940459	88947098	83.79	Dis3l2	none	none
chr1	88948304	88949148	105.67	none	none	none
chr1	88951545	88952702	141.84	none	none	none
chr1	88953817	88954722	117.48	none	none	none
chr1	88963816	88967869	270.34	none	none	none
chr1	88983427	88986889	686.56	Alppl2	Alppl2	1345
chr1	88988522	88989293	90.49	none	Alppl2	-2404
chr1	88993466	88998040	167.72	Alpi	Alpi	2428
chr1	89004939	89005964	130.62	none	none	none
chr1	89020967	89025012	301.3	Akp3	Akp3	1407
chr1	89037797	89046317	315.78	none	none	none
chr1	89047782	89054627	194.46	Ecel1	Ecel1	1507
chr1	89060464	89062016	213.44	none	none	none
chr1	89066504	89073968	305.76	none	none	none
chr1	89076499	89077321	83.16	none	none	none
chr1	89079130	89089213	1571.32	Prss56	Chrnd	-3000
chr1	89091013	89095947	222.52	Chrnd	none	none
chr1	89100567	89105113	192.76	Chrng	Chrng	455
chr1	89106791	89108267	293.38	Chrng	Eif4e2	-2959
chr1	89109968	89111372	493.05	Eif4e2	Eif4e2	157
chr1	89144675	89145376	96.18	none	none	none
chr1	89154768	89155571	117.96	none	none	none
chr1	89159611	89162885	145.6	Efhd1	Efhd1	310
chr1	89167042	89168122	137.99	Efhd1	none	none
chr1	89169719	89171094	216.33	Efhd1	none	none
chr1	89178202	89179233	163.27	Efhd1	none	none
chr1	89180419	89181160	95.13	Efhd1	none	none
chr1	89185145	89185803	86.78	Efhd1	none	none
chr1	89193901	89198046	101.74	Efhd1	none	none
chr1	89205408	89206807	178.44	Efhd1	none	none
chr1	89223138	89224519	554.55	Gigyf2	Gigyf2	256
chr1	89354623	89355323	85.54	none	none	none
chr1	89366483	89379574	283.74	none	none	none
chr1	89384069	89385360	147.54	Ngef	none	none
chr1	89390274	89391209	112.75	Ngef	none	none
chr1	89395332	89396075	105.78	Ngef	none	none
chr1	89405387	89407526	1053.51	Ngef	Ngef	481
chr1	89417172	89417955	110.16	Ngef	none	none
chr1	89423877	89424949	123.32	Ngef	none	none
chr1	89428654	89429405	110.03	Ngef	none	none
chr1	89437584	89438387	90.91	Ngef	none	none
chr1	89447400	89449326	361	Ngef	none	none
chr1	89460519	89461590	128.72	Ngef	none	none
chr1	89465033	89465832	142.12	Ngef	none	none
chr1	89491146	89493802	117.91	Neu2	Neu2	1350
chr1	89499674	89501845	119.96	none	none	none
chr1	89504982	89505813	102.37	none	none	none
chr1	89515482	89520518	87.31	Inpp5d	Inpp5d	1114
chr1	89532886	89533835	143.47	Inpp5d	none	none
chr1	89547059	89547834	95.14	Inpp5d	none	none
chr1	89553787	89554655	135.01	Inpp5d	none	none
chr1	89557960	89558921	130.17	Inpp5d	none	none
chr1	89562809	89563691	84.84	Inpp5d	none	none
chr1	89572573	89573264	81.65	Inpp5d	none	none
chr1	89596353	89597460	108.21	Inpp5d	none	none
chr1	89606009	89606834	82.75	Inpp5d	none	none
chr1	89611379	89612194	89.16	Inpp5d	none	none
chr1	89614095	89615018	120	Inpp5d	none	none
chr1	89652300	89653306	271.33	Atg16l1	Atg16l1	218
chr1	89685718	89688842	152.71	Atg16l1	none	none
chr1	89704171	89705665	206.61	Sag	none	none
chr1	89709795	89711621	135.6	Sag	none	none
chr1	89719445	89720684	139.79	Sag	none	none
chr1	89749532	89752006	559.72	Dgkd	Dgkd	908
chr1	89821383	89822115	80.77	Dgkd	none	none
chr1	89833340	89834104	102.28	Dgkd	none	none
chr1	89838244	89839451	129.11	Dgkd	none	none
chr1	89904561	89905222	186.68	Usp40	Usp40	235
chr1	90000626	90001472	105.35	Ugt1a6b,Ugt1a7c,Ugt1a9,Ugt1a10	Ugt1a6b	1218
chr1	90096894	90097523	86.04	Ugt1a2,Ugt1a5,Ugt1a6a,Ugt1a6b,Ugt1a7c,Ugt1a9,Ugt1a10	Ugt1a2	23
chr1	90101530	90102765	289.41	Dnajb3,Ugt1a2,Ugt1a5,Ugt1a6a,Ugt1a6b,Ugt1a7c,Ugt1a9,Ugt1a10	Dnajb3	176
chr1	90108370	90111440	226.89	Ugt1a1,Ugt1a2,Ugt1a5,Ugt1a6a,Ugt1a6b,Ugt1a7c,Ugt1a9,Ugt1a10	Ugt1a1	1372
chr1	90113022	90115637	105.79	Ugt1a1,Ugt1a2,Ugt1a5,Ugt1a6a,Ugt1a6b,Ugt1a7c,Ugt1a9,Ugt1a10	none	none
chr1	90122948	90175317	99.43	Mroh2a	none	none
chr1	90176663	90177432	85.62	none	Hjurp,A730008H23Rik	-2893,-2915
chr1	90179669	90185044	609.64	none	none	none
chr1	90196787	90198242	236.56	none	none	none
chr1	90214570	90215776	139.56	Trpm8	none	none
chr1	90251478	90252290	94.75	Trpm8	none	none
chr1	90258169	90258798	103.09	Trpm8	none	none
chr1	90282168	90282999	86.89	Trpm8	none	none
chr1	90318533	90319304	101.14	Spp2	none	none
chr1	90372944	90374535	190.77	none	none	none
chr1	90402104	90402835	96.74	Glrp1	none	none
chr1	90472181	90473194	138.05	none	none	none
chr1	90502444	90503376	129.49	none	none	none
chr1	90508881	90509966	159.31	none	none	none
chr1	90535869	90536973	161.64	none	none	none
chr1	90596708	90599533	1186.31	Arl4c	Arl4c	646
chr1	90602343	90603374	129.66	none	none	none
chr1	90644648	90645530	105.08	none	none	none
chr1	90653167	90654031	159.6	none	2410088K16Rik	2135
chr1	90657297	90657946	82.82	none	none	none
chr1	90736639	90737371	107.67	none	none	none
chr1	90755583	90756390	80.28	none	none	none
chr1	90761758	90762723	118.69	none	none	none
chr1	90805428	90806026	85.67	none	none	none
chr1	90881514	90881997	89.17	none	none	none
chr1	90928978	90929844	102.27	none	none	none
chr1	90932545	90933268	115.01	none	none	none
chr1	90965954	90968155	440.54	Sh3bp4	Sh3bp4	18
chr1	90980029	90980765	80.19	Sh3bp4	none	none
chr1	90982289	90985553	283.4	Sh3bp4	none	none
chr1	90998816	90999508	86.78	Sh3bp4	none	none
chr1	91004194	91005322	120.22	Sh3bp4	none	none
chr1	91009098	91009860	137.3	Sh3bp4	none	none
chr1	91012801	91014169	146.44	Sh3bp4	none	none
chr1	91020432	91021193	97.34	Sh3bp4	none	none
chr1	91025856	91030926	80.92	Sh3bp4	none	none
chr1	91033569	91034749	122.88	Sh3bp4	none	none
chr1	91040732	91042694	300.04	Sh3bp4	none	none
chr1	91069434	91070301	102.12	none	none	none
chr1	91131224	91131985	81.69	none	none	none
chr1	91140675	91141443	118.43	none	none	none
chr1	91155188	91156694	172.31	none	none	none
chr1	91166375	91167307	102.8	none	none	none
chr1	91194121	91195510	169.3	none	none	none
chr1	91198620	91199430	84.83	none	none	none
chr1	91203459	91204496	156.4	none	none	none
chr1	91236883	91237659	84.61	none	none	none
chr1	91240911	91241801	131.1	none	none	none
chr1	91261011	91261776	107.63	C030007H22Rik	none	none
chr1	91287857	91288632	105.96	C030007H22Rik	none	none
chr1	91290901	91291740	90.79	C030007H22Rik	none	none
chr1	91296999	91297824	103.31	C030007H22Rik	none	none
chr1	91309049	91310029	138.06	none	none	none
chr1	91332386	91333188	172.75	none	none	none
chr1	91338138	91338771	85.39	none	none	none
chr1	91350232	91353348	985.99	Agap1	Agap1	405
chr1	91358148	91358999	115.39	Agap1	none	none
chr1	91362820	91364968	84.88	Agap1	none	none
chr1	91367858	91369823	134.36	Agap1	none	none
chr1	91377503	91378655	205.55	Agap1	none	none
chr1	91383144	91385427	171.87	Agap1	none	none
chr1	91413641	91418550	111.79	Agap1	none	none
chr1	91421614	91422349	90.73	Agap1	none	none
chr1	91424046	91424926	110.69	Agap1	none	none
chr1	91443884	91445119	167.17	Agap1	none	none
chr1	91446596	91447816	158.68	Agap1	none	none
chr1	91463647	91464336	81.95	Agap1	none	none
chr1	91467278	91468961	182.04	Agap1	none	none
chr1	91476487	91478917	1302.5	Agap1	none	none
chr1	91483621	91484397	100.34	Agap1	none	none
chr1	91517417	91518260	95.32	Agap1	none	none
chr1	91522487	91524191	260.41	Agap1	none	none
chr1	91528750	91530202	186.1	Agap1	none	none
chr1	91531654	91536170	190.61	Agap1	none	none
chr1	91537777	91540033	81.41	Agap1	none	none
chr1	91547665	91548430	113.25	Agap1	none	none
chr1	91559774	91560496	98.21	Agap1	none	none
chr1	91565134	91566017	138.07	Agap1	none	none
chr1	91567454	91570031	137.96	Agap1	none	none
chr1	91572214	91572884	84.88	Agap1	none	none
chr1	91574201	91574924	92.61	4933400F21Rik,Agap1	none	none
chr1	91585743	91586440	80.75	Agap1	none	none
chr1	91597966	91599812	219.83	Agap1	none	none
chr1	91609494	91611219	239.64	Agap1	none	none
chr1	91615375	91616073	85.84	Agap1	none	none
chr1	91619583	91620457	85.92	Agap1	none	none
chr1	91622414	91623093	83.48	Agap1	none	none
chr1	91628041	91630011	136.55	Agap1	none	none
chr1	91652868	91654780	246.88	Agap1	none	none
chr1	91659812	91661086	129.64	Agap1	none	none
chr1	91662411	91663419	138.89	Agap1	none	none
chr1	91665952	91666731	105.3	Agap1	none	none
chr1	91668396	91671098	121.83	Agap1	none	none
chr1	91672681	91674779	315.69	Agap1	none	none
chr1	91684302	91686080	93.28	Agap1	none	none
chr1	91698652	91699332	88.67	Agap1	none	none
chr1	91708233	91708947	88.67	Agap1	none	none
chr1	91719765	91720844	189.72	Agap1	none	none
chr1	91723909	91724848	128.32	Agap1	none	none
chr1	91727339	91731599	286.98	Agap1	none	none
chr1	91746157	91747649	185.06	Agap1	none	none
chr1	91759275	91761981	267.42	Agap1	none	none
chr1	91764096	91768052	90.57	Agap1	none	none
chr1	91771653	91777310	112.1	Agap1	none	none
chr1	91778565	91781369	146.77	Agap1	none	none
chr1	91783129	91786280	241.24	Agap1	none	none
chr1	91788247	91789320	178.91	Agap1	none	none
chr1	91790357	91793347	86.94	Agap1	none	none
chr1	91795227	91796557	136.75	none	none	none
chr1	91805658	91806679	171.02	none	none	none
chr1	91815184	91816523	155.92	none	none	none
chr1	91817993	91828694	818.69	none	none	none
chr1	91830075	91830828	104.1	none	Gbx2	-2700
chr1	91831838	91833527	401.08	none	none	none
chr1	91836158	91839088	216.09	none	none	none
chr1	91847844	91848729	115.29	none	none	none
chr1	91855897	91862204	93.09	Asb18	none	none
chr1	91864220	91866891	606.32	Asb18	none	none
chr1	91870681	91871776	151.96	Asb18	none	none
chr1	91873501	91874456	114.94	Asb18	none	none
chr1	91884330	91885468	150.3	Asb18	none	none
chr1	91888258	91890193	462.32	Asb18	none	none
chr1	91895862	91898140	116.34	Asb18	none	none
chr1	91902008	91903566	217.99	Asb18	none	none
chr1	91914136	91915030	124.79	none	none	none
chr1	91923303	91925582	210.64	none	none	none
chr1	91926942	91927630	87.4	none	none	none
chr1	91934628	91936591	222.83	none	none	none
chr1	91946076	91947018	111.67	Iqca	none	none
chr1	91948759	91952096	87.09	Iqca	none	none
chr1	91953351	91954203	115.22	Iqca	none	none
chr1	91957977	91960274	121.6	Iqca	none	none
chr1	91982923	91983790	112.77	Iqca	none	none
chr1	91986064	91987453	114.52	Iqca	none	none
chr1	92011580	92012419	117.4	Iqca	none	none
chr1	92013863	92014658	92.1	Iqca	none	none
chr1	92020602	92021673	191.31	Iqca	none	none
chr1	92033875	92034511	84.9	Iqca	none	none
chr1	92046760	92047550	131.89	Iqca	Iqca	2821
chr1	92056282	92057367	165.02	none	none	none
chr1	92060788	92061526	148.41	none	none	none
chr1	92069113	92069873	108.48	none	none	none
chr1	92071365	92072188	114.53	none	none	none
chr1	92086219	92087121	112.58	none	none	none
chr1	92098649	92100965	169.1	none	Ackr3	-747
chr1	92109246	92111653	136.4	Ackr3	none	none
chr1	92145918	92146860	139.01	none	none	none
chr1	92164630	92165269	89.91	none	none	none
chr1	92172334	92174145	105.98	none	none	none
chr1	92181927	92183167	171.87	none	none	none
chr1	92184859	92187297	190.13	none	none	none
chr1	92217450	92218709	208.71	none	none	none
chr1	92231175	92231901	103.08	none	none	none
chr1	92270539	92271271	119.19	none	none	none
chr1	92280778	92281427	82.82	none	none	none
chr1	92303114	92303882	96.23	none	none	none
chr1	92307247	92309768	85.11	none	none	none
chr1	92320679	92321276	80.31	none	none	none
chr1	92355917	92356905	142.3	none	none	none
chr1	92364105	92364773	85.19	none	none	none
chr1	92366806	92367645	117.4	none	none	none
chr1	92369622	92370409	88.12	none	none	none
chr1	92389579	92390464	94.33	none	none	none
chr1	92398913	92401860	208.77	none	none	none
chr1	92417040	92417876	96.36	none	none	none
chr1	92440223	92441141	179.44	none	none	none
chr1	92454263	92455182	120.64	none	none	none
chr1	92482935	92483789	109.45	none	none	none
chr1	92499644	92500640	213.37	Cops8	Cops8	143
chr1	92504759	92505674	95.12	Cops8	none	none
chr1	92591403	92592123	98.54	none	none	none
chr1	92623803	92624396	80.96	none	none	none
chr1	92630461	92631319	88.11	none	none	none
chr1	92645033	92645814	99.54	none	none	none
chr1	92649568	92650359	82.49	none	none	none
chr1	92678037	92678774	80.05	Col6a3	none	none
chr1	92688435	92689315	121.6	Col6a3	none	none
chr1	92691040	92691808	96.23	Col6a3	none	none
chr1	92698488	92699207	82.67	Col6a3	none	none
chr1	92703824	92704763	145.26	Col6a3	none	none
chr1	92706650	92707460	89.89	Col6a3	none	none
chr1	92709594	92710574	179.06	Col6a3	none	none
chr1	92734707	92735810	134.34	Col6a3	none	none
chr1	92805894	92806840	121.7	none	none	none
chr1	92811023	92812070	166.15	none	Mlph	-130
chr1	92824513	92825864	197.65	Mlph	none	none
chr1	92833768	92834679	111.17	Mlph	none	none
chr1	92835693	92836882	210.32	Mlph	none	none
chr1	92848141	92849075	129.16	none	Prlh	-1076
chr1	92854806	92858399	167.35	Rab17	none	none
chr1	92863555	92866778	245.12	Rab17	Rab17	-922
chr1	92894705	92896432	412.01	Lrrfip1	Lrrfip1	265
chr1	92907641	92908318	89.15	Lrrfip1	none	none
chr1	92933695	92934421	97.55	Lrrfip1	none	none
chr1	92940371	92941357	131.52	Lrrfip1	none	none
chr1	92948674	92951077	550.41	Lrrfip1	Lrrfip1	-145
chr1	92958532	92959578	160.53	Lrrfip1	none	none
chr1	92985607	92986393	115.26	Lrrfip1	none	none
chr1	92995282	92995948	96.51	Lrrfip1	none	none
chr1	93024488	93025294	80.42	Lrrfip1	none	none
chr1	93071291	93072086	92.1	none	none	none
chr1	93075561	93077282	539.87	Ramp1	Ramp1	23
chr1	93084614	93085212	80.15	Ramp1	none	none
chr1	93089908	93091492	271.27	Ramp1	none	none
chr1	93093345	93094175	113.36	Ramp1	none	none
chr1	93096214	93097249	156.76	Ramp1	none	none
chr1	93102067	93102940	128.4	Ramp1	none	none
chr1	93106163	93109149	80.96	Ramp1	none	none
chr1	93113638	93114384	89.04	Ramp1	none	none
chr1	93118539	93119993	144.28	Ramp1	none	none
chr1	93126527	93127220	126.68	none	none	none
chr1	93145897	93147806	475.46	none	Ube2f	-44
chr1	93191579	93192418	123.01	none	Scly	-2916
chr1	93194257	93197230	444.78	Scly	Scly	829
chr1	93198407	93199367	141.52	Scly	none	none
chr1	93201747	93202638	103.71	Scly	none	none
chr1	93205060	93207461	141.06	Scly	none	none
chr1	93215342	93220604	81.64	none	Espnl	-678
chr1	93222221	93225658	666.71	Espnl	none	none
chr1	93228401	93236031	163.76	Espnl	none	none
chr1	93238648	93243133	1112.55	Espnl	none	none
chr1	93246836	93247728	103.56	none	Klhl30	-367
chr1	93249916	93252482	513.48	Klhl30	none	none
chr1	93255111	93258176	515.57	Klhl30	none	none
chr1	93261384	93263821	589.02	none	Fam132b	-404
chr1	93265300	93268737	685.65	Fam132b	none	none
chr1	93269790	93270552	81.55	Fam132b	none	none
chr1	93294457	93295939	377.54	Ilkap	Ilkap	162
chr1	93301937	93303081	177.41	1700020N18Rik	1700020N18Rik	97
chr1	93308386	93311468	995.96	none	Hes6	-128
chr1	93318007	93318803	91.95	Per2	none	none
chr1	93319951	93321272	282.68	Per2	none	none
chr1	93322596	93324876	109.13	Per2	none	none
chr1	93326913	93327915	123.55	Per2	none	none
chr1	93330930	93333863	167.91	Per2	none	none
chr1	93335954	93337228	177.23	Per2	none	none
chr1	93339015	93340314	261.93	Per2	none	none
chr1	93341339	93343940	82.07	Per2	none	none
chr1	93345924	93346689	81.12	Per2	none	none
chr1	93352250	93353061	84.69	Per2	none	none
chr1	93355067	93356748	464.86	none	Per2	-2
chr1	93379945	93380840	92.92	none	none	none
chr1	93390916	93392378	296.4	Traf3ip1	Traf3ip1	403
chr1	93397188	93398103	115.88	Traf3ip1	none	none
chr1	93413924	93414930	156.23	Traf3ip1	none	none
chr1	93429845	93430944	168.25	none	none	none
chr1	93435925	93437926	357.95	none	Asb1	-216
chr1	93443293	93443981	104.01	Asb1	none	none
chr1	93450991	93451796	85.53	Asb1	none	none
chr1	93467704	93469710	98.75	none	none	none
chr1	93471916	93472684	90.94	none	none	none
chr1	93475312	93476099	109.49	none	none	none
chr1	93478969	93479637	90.62	none	none	none
chr1	93496826	93498348	341.07	none	none	none
chr1	93502014	93509147	249.8	none	none	none
chr1	93512252	93513702	243.44	none	none	none
chr1	93515098	93515940	90.36	none	none	none
chr1	93526333	93528151	98.87	none	none	none
chr1	93529450	93530464	137.88	none	none	none
chr1	93535763	93536458	97.18	none	none	none
chr1	93555338	93556608	249.22	none	none	none
chr1	93560748	93561498	93.71	none	none	none
chr1	93564762	93565565	90.91	none	none	none
chr1	93575649	93576363	110.85	none	none	none
chr1	93592359	93593315	120.11	none	none	none
chr1	93595063	93598519	210.14	none	none	none
chr1	93604767	93605476	84.16	none	none	none
chr1	93612053	93613474	185.73	none	none	none
chr1	93627529	93628725	135.86	none	none	none
chr1	93639228	93640150	104.27	none	none	none
chr1	93649772	93650681	139.15	none	none	none
chr1	93658900	93659796	113.52	none	none	none
chr1	93666496	93667165	85.03	none	none	none
chr1	93668955	93669706	93.56	none	none	none
chr1	93683330	93684273	162.16	none	none	none
chr1	93695843	93699803	1906.77	none	Twist2	-230
chr1	93709672	93710821	176.5	Twist2	none	none
chr1	93715721	93717760	99.13	Twist2	none	none
chr1	93722931	93724011	201.73	Twist2	none	none
chr1	93727580	93730329	142.81	Twist2	none	none
chr1	93731748	93732688	117.28	Twist2	none	none
chr1	93734379	93737787	272.53	Twist2	none	none
chr1	93740940	93742707	111.55	Twist2	none	none
chr1	93754974	93756471	189.64	none	none	none
chr1	93766343	93769623	95.05	none	none	none
chr1	93770883	93772269	243.93	none	none	none
chr1	93789268	93791165	392.41	none	none	none
chr1	93795288	93796227	106.91	none	none	none
chr1	93797577	93798304	81.49	none	none	none
chr1	93803702	93806184	197.4	none	none	none
chr1	93808140	93810948	428.71	none	none	none
chr1	93812829	93813694	129.81	none	none	none
chr1	93814790	93818675	591.95	none	none	none
chr1	93821870	93823707	294.06	none	none	none
chr1	93824860	93826014	102.01	none	none	none
chr1	93829501	93830834	195.14	Hdac4	none	none
chr1	93837153	93837606	89.06	Hdac4	none	none
chr1	93841779	93842645	135.37	Hdac4	none	none
chr1	93854115	93855151	128.87	Hdac4	none	none
chr1	93859815	93864401	84.66	Hdac4	none	none
chr1	93866017	93868569	80.77	Hdac4	none	none
chr1	93878204	93881677	307.54	Hdac4	none	none
chr1	93885916	93888429	157.3	Hdac4	none	none
chr1	93912575	93913190	82.85	Hdac4	none	none
chr1	93924728	93925452	103.42	Hdac4	none	none
chr1	93996848	93997653	117.61	Hdac4	none	none
chr1	94009913	94010636	87.29	Hdac4	none	none
chr1	94012465	94013192	126.06	Hdac4	none	none
chr1	94026883	94027539	92.61	Hdac4	none	none
chr1	94062605	94063360	92.93	none	none	none
chr1	94066830	94067591	86.79	none	none	none
chr1	94071425	94072330	106.82	none	none	none
chr1	94075821	94077976	760.12	none	none	none
chr1	94120276	94124034	122.03	none	none	none
chr1	94125739	94127649	286.43	none	none	none
chr1	94133978	94134603	86.7	none	none	none
chr1	94140482	94141395	132.75	none	none	none
chr1	94146798	94149930	153	none	none	none
chr1	94156207	94157930	304.19	none	none	none
chr1	94159630	94162102	88.36	none	none	none
chr1	94164707	94165406	85.69	none	none	none
chr1	94168216	94169076	125.01	none	none	none
chr1	94179410	94181948	120.73	none	none	none
chr1	94191491	94192403	116.36	none	none	none
chr1	94194680	94195429	83.41	none	none	none
chr1	94200614	94201598	131.85	none	none	none
chr1	94210103	94211182	160.36	none	none	none
chr1	94212245	94213077	91.8	none	none	none
chr1	94214181	94214950	80.56	none	none	none
chr1	94220550	94222543	146.73	none	none	none
chr1	94225828	94227356	217.57	none	none	none
chr1	94228636	94229841	219.3	none	none	none
chr1	94240146	94242410	402.51	none	none	none
chr1	94244856	94245856	163.17	none	none	none
chr1	94253613	94254511	118.62	none	none	none
chr1	94255618	94258173	110.55	none	none	none
chr1	94262576	94263411	129.43	none	none	none
chr1	94267832	94268904	118.16	none	none	none
chr1	94272645	94274855	116.39	none	none	none
chr1	94285496	94286305	90.03	none	none	none
chr1	94290447	94291558	195.5	none	none	none
chr1	94293789	94295785	146.3	none	none	none
chr1	94297075	94299373	155.73	none	none	none
chr1	94300965	94301728	81.41	none	none	none
chr1	94306610	94307701	193.4	none	none	none
chr1	94320683	94323853	151.72	none	none	none
chr1	94332959	94335664	407.08	none	none	none
chr1	94337924	94339878	193.88	Ndufa10	none	none
chr1	94369705	94371153	305.88	none	Ndufa10	-94
chr1	94378824	94379635	94.9	none	Olfr1416	-2033
chr1	94407759	94408496	80.05	Olfr1414	none	none
chr1	94414642	94415534	136.45	Olfr1414	Olfr1414	4
chr1	94416863	94417959	151.79	none	Olfr1414	-2319
chr1	94443732	94444257	99.14	none	none	none
chr1	94514245	94517256	119.35	none	Olfr12	-707
chr1	94530717	94531866	137.78	none	none	none
chr1	94533975	94535451	226.82	Myeov2	none	none
chr1	94536536	94538998	190.31	Myeov2	Myeov2	758
chr1	94541123	94549124	149.16	Otos	Otos	295
chr1	94550746	94554972	82.21	none	none	none
chr1	94569774	94572521	132.72	none	none	none
chr1	94579480	94580362	115.77	none	none	none
chr1	94586748	94588247	228.41	none	none	none
chr1	94592708	94596402	731.24	none	none	none
chr1	94597788	94600358	172.78	none	none	none
chr1	94612189	94613187	129.56	none	none	none
chr1	94615419	94616610	209.93	none	none	none
chr1	94620568	94622180	147.29	none	none	none
chr1	94625127	94630136	117	none	none	none
chr1	94632325	94634851	465.63	none	none	none
chr1	94648327	94649325	129.56	none	none	none
chr1	94650915	94652400	225.19	none	none	none
chr1	94663015	94664504	284.36	none	none	none
chr1	94668926	94670729	300.53	none	none	none
chr1	94680581	94681859	124.15	none	none	none
chr1	94683432	94684541	166.46	none	none	none
chr1	94686936	94688743	299.76	none	none	none
chr1	94696373	94697153	94.37	none	none	none
chr1	94698284	94699567	170.19	none	none	none
chr1	94709860	94710689	102.68	none	none	none
chr1	94712048	94713191	138.72	none	none	none
chr1	94721639	94724974	118.23	none	none	none
chr1	94727386	94732459	1368.89	Gpc1	Gpc1	1660
chr1	94733959	94735808	251.9	Gpc1	none	none
chr1	94739393	94741321	379.32	Gpc1	none	none
chr1	94744118	94758692	376.68	Gpc1	none	none
chr1	94761337	94768366	332.23	none	none	none
chr1	94771798	94773588	303.04	Ankmy1	none	none
chr1	94775526	94781516	238.74	Ankmy1	none	none
chr1	94782835	94783647	84.55	Ankmy1	none	none
chr1	94785000	94785696	80.9	Ankmy1	none	none
chr1	94792265	94793394	222.63	Ankmy1	none	none
chr1	94795839	94797260	231.19	Ankmy1	Ankmy1	2934
chr1	94798881	94800229	165.09	none	Ankmy1	-72
chr1	94803108	94804569	335.53	Dusp28	Dusp28	273
chr1	94806785	94809824	935.08	Rnpepl1	Rnpepl1	903
chr1	94812190	94817468	155.64	Rnpepl1	none	none
chr1	94830471	94831943	294.24	Capn10,9430060I03Rik	Capn10	223
chr1	94835787	94836487	80.31	Capn10,9430060I03Rik	none	none
chr1	94838410	94845186	176.6	9430060I03Rik,Capn10	none	none
chr1	94869559	94870368	95.2	Gpr35	Gpr35	268
chr1	94872936	94880449	91.28	Gpr35	Gpr35	1213
chr1	94888873	94892720	121.88	none	none	none
chr1	94902447	94905691	328.86	Aqp12	Aqp12	1159
chr1	94908061	94908724	80.65	Aqp12	none	none
chr1	94910762	94911463	101.74	none	none	none
chr1	94912772	94923872	150.49	Kif1a	none	none
chr1	94925222	94926172	121.06	Kif1a	none	none
chr1	94927482	94929454	253.38	Kif1a	none	none
chr1	94931059	94933652	428.04	Kif1a	none	none
chr1	94935436	94937082	247.88	Kif1a	none	none
chr1	94938529	94939644	182.78	Kif1a	none	none
chr1	94942515	94948406	305.58	Kif1a	none	none
chr1	94952207	94953190	126.57	Kif1a	none	none
chr1	94956058	94957135	155.05	Kif1a	none	none
chr1	94958330	94959670	253.26	Kif1a	none	none
chr1	94961149	94964700	282.96	Kif1a	none	none
chr1	94971255	94972220	113.41	Kif1a	none	none
chr1	94973785	94980583	176.99	Kif1a	Kif1a	1873
chr1	94993766	94994585	83.58	Kif1a	none	none
chr1	94995604	94999816	1416.79	Kif1a	Kif1a	741
chr1	95011656	95012545	109.28	none	none	none
chr1	95021418	95022088	90.29	none	none	none
chr1	95024184	95028049	278.82	none	none	none
chr1	95029692	95033008	91.19	none	Agxt	-466
chr1	95034365	95043164	290.61	Agxt	none	none
[truncated: 25,906 more rows]

## Sheet: H3K27Ac
chrom	start	end	Peak_ID	–10*log10Pvalue	within_genebody	nearest_TSS	distances
chr1	3052297	3053137	MACS_peak_1	80.48	none	Xkr4	608862
chr1	3332775	3334865	MACS_peak_2	1129.56	Xkr4	Xkr4	327759
chr1	3435318	3436921	MACS_peak_3	261.2	Xkr4	Xkr4,Rp1	225460914276
chr1	3660783	3662500	MACS_peak_4	268.04	none	Xkr4,Rp1,Sox17	-62688754825794
chr1	3943125	3944886	MACS_peak_6	344.3	none	Xkr4,Rp1,Sox17	-2.82426e+17
chr1	3945068	3947039	MACS_peak_7	500.08	none	Xkr4,Rp1,Sox17	-2.84474e+17
chr1	3971617	3973657	MACS_peak_9	366.44	none	Xkr4,Rp1,Sox17	-3.11058e+17
chr1	4126290	4127047	MACS_peak_10	89.57	none	Rp1,Sox17,Xkr4	223727,360767,-465089
chr1	4140300	4141803	MACS_peak_11	256.74	none	Rp1,Sox17,Xkr4	209344,346384,-479472
chr1	4481671	4483929	MACS_peak_12	797.82	Sox17	Sox17,Rp1,Mrpl15	4635,-83478,293007
chr1	4561327	4562502	MACS_peak_13	330.45	none	Sox17,Rp1,Mrpl15	-74479,-162592,213893
chr1	4649636	4652039	MACS_peak_14	1264.65	none	Mrpl15,Lypla1,Sox17	124970,-147136,-163402
chr1	4759933	4761519	MACS_peak_16	314.07	none	Mrpl15,Lypla1,Tcea1	15081,-37247,-87048
chr1	4763660	4769232	MACS_peak_17	989.73	Mrpl15	Mrpl15,Lypla1,Tcea1	9361,-31527,-81328
chr1	4769820	4771435	MACS_peak_18	665.57	Mrpl15	Mrpl15,Lypla1,Tcea1	5180,-27346,-77147
chr1	4771691	4773563	MACS_peak_19	329.15	Mrpl15	Mrpl15,Lypla1,Tcea1	3180,-25346,-75147
chr1	4773623	4777291	MACS_peak_20	3100	Mrpl15	Mrpl15,Lypla1,Tcea1	350,-22516,-72317
chr1	4778033	4779153	MACS_peak_21	248.63	none	Mrpl15,Lypla1,Tcea1	-2786,-19380,-69181
chr1	4789889	4805638	MACS_peak_23	3100	none	Lypla1,Mrpl15,Tcea1	-210,-21956,-50011
chr1	4808687	4811734	MACS_peak_24	451.82	Lypla1	Lypla1,Mrpl15,Tcea1	12237,-34403,-37564
chr1	4831835	4833131	MACS_peak_26	284.3	Lypla1	Tcea1,Lypla1,Mrpl15	-15291,34510,-56676
chr1	4841397	4844167	MACS_peak_28	1047.56	none	Tcea1,Lypla1,Mrpl15	-4992,44809,-66975
chr1	4844306	4850437	MACS_peak_29	3100	none	Tcea1,Lypla1,Mrpl15	-403,49398,-71564
chr1	4871316	4872339	MACS_peak_30	136.14	Tcea1	Tcea1,Lypla1,Mrpl15	23419,73854,-96020
chr1	4904301	4906642	MACS_peak_31	265.44	Rgs20	Tcea1,Rgs20,Lypla1	5.70631e+16
chr1	4923235	4926456	MACS_peak_32	858.35	Rgs20	Tcea1,Rgs20,Lypla1	7643783970126870
chr1	4937009	4937877	MACS_peak_33	1168.92	Rgs20	Rgs20,Tcea1,Atp6v1h	71372,89035,-135810
chr1	4958419	4969438	MACS_peak_34	3100	Rgs20	Rgs20,Atp6v1h,Tcea1	44887,-109325,115520
chr1	5007694	5011613	MACS_peak_35	3100	Rgs20	Rgs20,Atp6v1h,Tcea1	-33,-63600,161245
chr1	5012660	5014919	MACS_peak_36	1479.08	Rgs20	Rgs20,Atp6v1h,Tcea1	-4169,-59464,165381
chr1	5036227	5037236	MACS_peak_37	106.04	Rgs20	Rgs20,Atp6v1h,Tcea1	23635,-36522,188323
chr1	5059687	5060778	MACS_peak_38	114.84	Rgs20	Rgs20,Atp6v1h,Tcea1	134,-13021,211824
chr1	5072533	5074081	MACS_peak_39	3100	Atp6v1h	Atp6v1h,Rgs20,Tcea1	54,-12941,224899
chr1	5148883	5149934	MACS_peak_41	86.92	Atp6v1h	Atp6v1h,Rgs20,Tcea1	76155,-89042,301000
chr1	5217111	5219974	MACS_peak_42	1335.68	none	Atp6v1h,Rgs20,Oprk1	145289,-158176,-360031
chr1	5221254	5223860	MACS_peak_43	582.82	none	Atp6v1h,Rgs20,Oprk1	149304,-162191,-356016
chr1	5249289	5253220	MACS_peak_44	3100	none	Atp6v1h,Rgs20,Oprk1	178001,-190888,-327319
chr1	5451014	5452932	MACS_peak_45	755.53	none	Oprk1,Atp6v1h,Rgs20	-126600,378720,-391607
chr1	5767478	5771281	MACS_peak_48	3100	none	Npbwr1,Oprk1,Rb1cc1	138100,190806,-435363
chr1	5995987	5997026	MACS_peak_49	147.8	none	Npbwr1,Rb1cc1,Fam150a	-89027,-208236,-352905
chr1	5998327	5999305	MACS_peak_50	204.18	none	Npbwr1,Rb1cc1,Fam150a	-91337,-205926,-350595
chr1	6005233	6006288	MACS_peak_51	116.34	none	Npbwr1,Rb1cc1,Fam150a	-98281,-198982,-343651
chr1	6132647	6133822	MACS_peak_52	132.33	none	Rb1cc1,Fam150a,Npbwr1	-71508,-216177,-225755
chr1	6203234	6206093	MACS_peak_53	3100	none	Rb1cc1,Fam150a,St18	-79,-144748,-272648
chr1	6271573	6273483	MACS_peak_54	588.29	none	Rb1cc1,Fam150a,St18	67786,-76883,-204783
chr1	6348908	6349819	MACS_peak_55	82.47	none	Fam150a,St18,Rb1cc1	-48,-127948,144621
chr1	6372619	6373575	MACS_peak_56	115.06	Fam150a	Fam150a,St18,Rb1cc1	23686,-104214,168355
chr1	6431053	6432048	MACS_peak_57	126.91	none	St18,Fam150a,Rb1cc1	-4576182139226800
chr1	6437698	6438689	MACS_peak_58	83.24	none	St18,Fam150a,Rb1cc1	-3911888782233450
chr1	6438890	6439934	MACS_peak_59	177.63	none	St18,Fam150a,Rb1cc1	-3789990001234670
chr1	6974601	6975555	MACS_peak_61	101.7	none	Pcmtd1,St18,Fam150a	-1.03922e+17
chr1	7000385	7001964	MACS_peak_63	129.62	none	Pcmtd1,St18,Fam150a	-7.78263e+16
chr1	7034953	7038752	MACS_peak_65	1504.92	none	Pcmtd1,St18,Fam150a	-4.21483e+16
chr1	7041897	7043891	MACS_peak_66	499.62	none	Pcmtd1,St18,Fam150a	-3.61063e+16
chr1	7058191	7060986	MACS_peak_67	692.43	none	Pcmtd1,St18,Fam150a	-1.94123e+16
chr1	7076811	7083055	MACS_peak_68	3100	Pcmtd1	Pcmtd1,St18,Fam150a	933359802730522
chr1	7110444	7113175	MACS_peak_72	1416.18	Pcmtd1	Pcmtd1,St18,Fam150a	3.28094e+16
chr1	7113847	7117310	MACS_peak_73	3100	Pcmtd1	Pcmtd1,St18,Fam150a	3.65784e+16
chr1	7117995	7121992	MACS_peak_74	2741.11	Pcmtd1	Pcmtd1,St18,Fam150a	4.09934e+16
chr1	7129068	7130235	MACS_peak_75	115.79	Pcmtd1	Pcmtd1,St18,Fam150a	5.06514e+16
chr1	7195300	7198830	MACS_peak_76	2034.82	none	Pcmtd1,St18,Fam150a	1.18065e+17
chr1	7261338	7262579	MACS_peak_77	682.58	none	Pcmtd1,St18,Fam150a	1.82959e+17
chr1	7287605	7290440	MACS_peak_78	1150.02	none	Pcmtd1,St18,Fam150a	2.10023e+17
chr1	7301876	7303369	MACS_peak_79	192.7	none	Pcmtd1,St18,Fam150a	2.23623e+17
chr1	7386632	7389405	MACS_peak_80	3100	none	Pcmtd1,St18	309018667887
chr1	7441710	7442579	MACS_peak_81	102.46	none	Pcmtd1,St18	363144722013
chr1	7477998	7479060	MACS_peak_83	200.59	none	Pcmtd1,St18	399529758398
chr1	7483264	7485073	MACS_peak_84	239.46	none	Pcmtd1,St18	405168764037
chr1	7485244	7489890	MACS_peak_85	1735.26	none	Pcmtd1,St18	408567767436
chr1	7492103	7493662	MACS_peak_86	615.93	none	Pcmtd1,St18	413882772751
chr1	7508257	7509594	MACS_peak_87	99.32	none	Pcmtd1,St18	429925788794
chr1	7660980	7662950	MACS_peak_88	764.12	none	Pcmtd1,St18	582965941834
chr1	8084613	8085431	MACS_peak_89	83.92	none	none	none
chr1	8085519	8089747	MACS_peak_90	3100	none	none	none
chr1	8522655	8527340	MACS_peak_92	3100	Sntg1	Sntg1	764961
chr1	8547363	8549382	MACS_peak_93	866.59	Sntg1	Sntg1,Rrs1,Adhfe1	741586,-987116,-989754
chr1	8570911	8574855	MACS_peak_95	3100	Sntg1	Sntg1,Rrs1,Adhfe1	717075,-962605,-965243
chr1	8903358	8906911	MACS_peak_96	603.91	Sntg1	Sntg1,Rrs1,Adhfe1	384824,-630354,-632992
chr1	8914902	8917034	MACS_peak_97	456.28	Sntg1	Sntg1,Rrs1,Adhfe1	373990,-619520,-622158
chr1	8923745	8934639	MACS_peak_98	3100	Sntg1	Sntg1,Rrs1,Adhfe1	360766,-606296,-608934
chr1	8936460	8938724	MACS_peak_99	353.92	Sntg1	Sntg1,Rrs1,Adhfe1	352366,-597896,-600534
chr1	9289087	9290464	MACS_peak_100	130.41	Sntg1	Sntg1,Rrs1,Adhfe1	183,-245713,-248351
chr1	9339573	9340354	MACS_peak_101	140.05	none	Sntg1,Rrs1,Adhfe1	-50005,-195525,-198163
chr1	9354998	9358493	MACS_peak_102	457.24	none	Sntg1,Rrs1,Adhfe1	-66787,-178743,-181381
chr1	9431753	9433345	MACS_peak_103	748	none	Rrs1,Adhfe1,Sntg1	-102939,-105577,-142591
chr1	9459126	9461549	MACS_peak_104	1732.65	none	Rrs1,Adhfe1,3110035E14Rik	-75151,-77789,-131010
chr1	9533937	9539972	MACS_peak_105	3100	Rrs1	Adhfe1,Rrs1,3110035E14Rik	-1172,1466,-54393
chr1	9619374	9621316	MACS_peak_106	597.52	2610203C22Rik	2610203C22Rik,3110035E14Rik,Mybl1	8282899869945
chr1	9628447	9630073	MACS_peak_107	332.45	none	2610203C22Rik,3110035E14Rik,Mybl1	-80873791361030
chr1	9689054	9693342	MACS_peak_108	3100	none	Mybl1,1700034P13Rik,Vcpip1	-908,-46530,47265
chr1	9736612	9739378	MACS_peak_110	3100	1700034P13Rik,Vcpip1	1700034P13Rik,Vcpip1,Mybl1	267,468,-47705
chr1	9758157	9759508	MACS_peak_111	346.99	1700034P13Rik	Vcpip1,1700034P13Rik,Sgk3	-20369,21104,-29378
chr1	9787486	9789062	MACS_peak_112	869.84	Sgk3	Sgk3,Vcpip1,1700034P13Rik	64,-49811,50546
chr1	9837401	9839478	MACS_peak_113	967.73	Sgk3	Sgk3,Mcmdc2,Snord87	78,-60279,94185
chr1	9879443	9880603	MACS_peak_114	112.56	Sgk3	Mcmdc2,Sgk3,Snord87	-186954166252601
chr1	9898448	9899604	MACS_peak_115	184.88	Mcmdc2	Mcmdc2,Snord87,Snhg6	3083359835173
chr1	9928444	9935549	MACS_peak_116	3100	none	Snord87,Snhg6,Tcf24	628220325570
chr1	9941463	9944499	MACS_peak_117	413.85	none	Snhg6,Snord87,Tcf24	-8782,-10357,14585
chr1	9956964	9958843	MACS_peak_118	734.98	none	Tcf24,Snhg6,Snord87	-337,-23704,-25279
chr1	9985310	9986379	MACS_peak_119	118.51	Ppp1r42	Ppp1r42,Tcf24,Cops5	13373,-28278,42396
chr1	9998669	9999870	MACS_peak_120	102.19	none	Ppp1r42,Cops5,Cspp1	-52,28971,-29029
chr1	10021205	10022851	MACS_peak_121	409.53	Cops5	Cops5,Cspp1,Ppp1r42	6212,-6270,-22811
chr1	10026765	10030828	MACS_peak_122	3100	Cspp1	Cspp1,Cops5,Ppp1r42	498,-556,-29579
chr1	10160272	10162384	MACS_peak_125	844.57	Arfgef1	Arfgef1,Cspp1,Cops5	61423,133030,-133088
chr1	10221467	10224049	MACS_peak_126	3100	none	Arfgef1,Cspp1,Cops5	-7,194460,-194518
chr1	10385554	10386471	MACS_peak_127	94.42	Cpa6	Arfgef1,Cpa6,Cspp1	-1.63261e+17
chr1	10637771	10640191	MACS_peak_128	367.44	Cpa6	Cpa6,Prex2,Arfgef1	71045,-344564,-416230
chr1	10640212	10642392	MACS_peak_129	2509.2	Cpa6	Cpa6,Prex2,Arfgef1	68724,-342243,-418551
chr1	10805837	10807432	MACS_peak_131	784.27	none	Cpa6,Prex2,Arfgef1	-96608,-176911,-583883
chr1	10812970	10814604	MACS_peak_132	167.97	none	Cpa6,Prex2,A830018L16Rik	-103761,-169758,-590398
chr1	10823523	10824605	MACS_peak_133	103.17	none	Cpa6,Prex2,A830018L16Rik	-114038,-159481,-580121
chr1	10825863	10826844	MACS_peak_134	97.35	none	Cpa6,Prex2,A830018L16Rik	-116327,-157192,-577832
chr1	10826947	10828189	MACS_peak_135	92.5	none	Cpa6,Prex2,A830018L16Rik	-117542,-155977,-576617
chr1	10840764	10842812	MACS_peak_136	327.31	none	Cpa6,Prex2,A830018L16Rik	-131762,-141757,-562397
chr1	10842924	10844659	MACS_peak_137	928.4	none	Cpa6,Prex2,A830018L16Rik	-133765,-139754,-560394
chr1	10861108	10861998	MACS_peak_138	85.64	none	Prex2,Cpa6,A830018L16Rik	-121992,-151527,-542632
chr1	10864156	10871855	MACS_peak_139	3100	none	Prex2,Cpa6,A830018L16Rik	-115540,-157979,-536180
chr1	10923490	10924622	MACS_peak_140	108.31	none	Prex2,Cpa6,A830018L16Rik	-59489,-214030,-480129
chr1	10983083	10984717	MACS_peak_141	1526.66	Prex2	Prex2,Cpa6,A830018L16Rik	355,-273874,-420285
chr1	11086585	11088438	MACS_peak_143	383.74	Prex2	Prex2,A830018L16Rik,Cpa6	103966,-316674,-377485
chr1	11137322	11140908	MACS_peak_144	1423.22	Prex2	Prex2,A830018L16Rik,Cpa6	-114928,-265070,-429089
chr1	11140982	11142657	MACS_peak_145	601.17	Prex2	Prex2,A830018L16Rik,Cpa6	-112224,-262366,-431793
chr1	11262961	11274937	MACS_peak_146	3100	Prex2	Prex2,A830018L16Rik,Cpa6	14906,-135236,-558923
chr1	11285123	11286492	MACS_peak_147	114.85	Prex2	Prex2,A830018L16Rik,Cpa6	31764,-118378,-575781
chr1	11318792	11322091	MACS_peak_148	3100	none	Prex2,A830018L16Rik,Cpa6	66398,-83744,-610415
chr1	11340398	11342600	MACS_peak_149	924.05	none	A830018L16Rik,Prex2,Cpa6	-62686,87456,-631473
chr1	11383797	11388198	MACS_peak_150	3100	none	A830018L16Rik,Prex2,Cpa6	-18188,131954,-675971
chr1	11388658	11392465	MACS_peak_151	3116.71	none	A830018L16Rik,Prex2,Cpa6	-13624,136518,-680535
chr1	11403217	11405318	MACS_peak_152	3100	A830018L16Rik	A830018L16Rik,Prex2,Cpa6	82,150224,-694241
chr1	11433716	11434784	MACS_peak_154	127.89	A830018L16Rik	A830018L16Rik,Prex2,Cpa6	30065,180207,-724224
chr1	11451026	11453515	MACS_peak_155	799.22	A830018L16Rik	A830018L16Rik,Prex2,Cpa6	48085,198227,-742244
chr1	11454603	11459398	MACS_peak_156	3100	A830018L16Rik	A830018L16Rik,Prex2,Cpa6	52815,202957,-746974
chr1	11482256	11484020	MACS_peak_157	204.88	A830018L16Rik	A830018L16Rik,Prex2,Cpa6	78953,229095,-773112
chr1	11489210	11490352	MACS_peak_158	386.74	A830018L16Rik	A830018L16Rik,Prex2,Cpa6	85596,235738,-779755
chr1	11490499	11494838	MACS_peak_159	3100	A830018L16Rik	A830018L16Rik,Prex2,Cpa6	88483,238625,-782642
chr1	11511161	11512211	MACS_peak_160	197.91	A830018L16Rik	A830018L16Rik,Prex2,Cpa6	107501,257643,-801660
chr1	11554437	11555759	MACS_peak_161	564.8	A830018L16Rik	A830018L16Rik,Prex2,Cpa6	150913,301055,-845072
chr1	11734593	11735711	MACS_peak_163	110.5	none	A830018L16Rik,Prex2,Mir6341	330967,481109,-680914
chr1	11735835	11739242	MACS_peak_164	2975.75	none	A830018L16Rik,Prex2,Mir6341	333353,483495,-678528
chr1	11739404	11740368	MACS_peak_165	104.52	none	A830018L16Rik,Prex2,Mir6341	335701,485843,-676180
chr1	12010133	12011547	MACS_peak_166	329.43	none	Mir6341,A830018L16Rik,Gm17644	-405226,606655,-646803
chr1	12011695	12013455	MACS_peak_167	591.86	none	Mir6341,A830018L16Rik,Gm17644	-403491,608390,-645068
chr1	12014996	12016775	MACS_peak_168	592.08	none	Mir6341,A830018L16Rik,Gm17644	-400181,611700,-641758
chr1	12115962	12117661	MACS_peak_169	246.23	none	Mir6341,Gm17644,Sulf1	-299255,-540832,-565699
chr1	12334238	12335141	MACS_peak_170	96.7	none	Mir6341,Gm17644,Sulf1	-81377,-322954,-347821
chr1	12562861	12565641	MACS_peak_171	771.26	none	Gm17644,Sulf1,Mir6341	-93392,-118259,148185
chr1	12566745	12569566	MACS_peak_172	625.56	none	Gm17644,Sulf1,Mir6341	-89488,-114355,152089
chr1	12576336	12578247	MACS_peak_174	1064.86	none	Gm17644,Sulf1,Mir6341	-80352,-105219,161225
chr1	12581725	12583164	MACS_peak_175	142.29	none	Gm17644,Sulf1,Mir6341	-75199,-100066,166378
chr1	12626513	12627959	MACS_peak_177	356.61	none	Gm17644,Sulf1,Mir6341	-30407,-55274,211170
chr1	12681671	12683963	MACS_peak_178	946.22	Sulf1	Sulf1,Gm17644,Mir6341	30725174266751
chr1	12691688	12692942	MACS_peak_180	295.47	Sulf1	Sulf1,Gm17644,Mir6341	980534672276249
chr1	12700609	12702390	MACS_peak_181	1120.87	Sulf1	Sulf1,Gm17644,Slco5a1	-712643856279717
chr1	12705151	12706289	MACS_peak_182	116.05	Sulf1	Sulf1,Gm17644,Slco5a1	-290548077275496
chr1	12706534	12710967	MACS_peak_183	3100	Sulf1	Sulf1,Gm17644,Slco5a1	12551107272466
chr1	12712279	12715786	MACS_peak_185	598.22	Sulf1	Sulf1,Gm17644,Slco5a1	540756389267184
chr1	12720962	12723519	MACS_peak_186	384.97	Sulf1	Sulf1,Gm17644,Slco5a1	1361564597258970
chr1	12723987	12724988	MACS_peak_187	102.91	Sulf1	Sulf1,Gm17644,Slco5a1	1586266844256720
chr1	12726098	12728535	MACS_peak_188	299.76	Sulf1	Sulf1,Gm17644,Slco5a1	1869169673253900
chr1	12729303	12748489	MACS_peak_189	3100	Sulf1	Sulf1,Gm17644,Slco5a1	3027181253242320
chr1	12748671	12757867	MACS_peak_190	3100	Sulf1	Sulf1,Gm17644,Slco5a1	4464495626227940
chr1	12785054	12787223	MACS_peak_191	396.48	Sulf1	Sulf1,Gm17644,Slco5a1	7.75131e+16
chr1	12792541	12793797	MACS_peak_192	155.25	Sulf1	Sulf1,Gm17644,Slco5a1	8.45441e+16
chr1	12795127	12806659	MACS_peak_193	3100	Sulf1	Sulf1,Gm17644,Slco5a1	9.22681e+16
chr1	12807805	12809849	MACS_peak_194	220.62	Sulf1	Sulf1,Gm17644,Slco5a1	1.00202e+17
chr1	12811403	12812657	MACS_peak_195	170.08	Sulf1	Sulf1,Gm17644,Slco5a1	1.03405e+17
chr1	12822909	12828128	MACS_peak_197	3100	Sulf1	Sulf1,Slco5a1,Gm17644	1.16893e+17
chr1	12832246	12833217	MACS_peak_199	86.12	Sulf1	Sulf1,Slco5a1,Gm17644	1.24106e+17
chr1	12854675	12855973	MACS_peak_200	283.78	none	Slco5a1,Sulf1,Gm17644	1.25892e+17
chr1	12980193	12983393	MACS_peak_201	1782.21	none	Slco5a1,Prdm14,Sulf1	-577135451273168
chr1	13004910	13006186	MACS_peak_202	80.65	none	Slco5a1,Prdm14,Sulf1	-2.43321e+16
chr1	13041930	13042994	MACS_peak_203	275.97	none	Slco5a1,Prdm14,Ncoa2	-6124674782321700
chr1	13047074	13051279	MACS_peak_204	2187.32	none	Slco5a1,Prdm14,Ncoa2	-6796068068314980
chr1	13057141	13058297	MACS_peak_207	84.49	none	Prdm14,Slco5a1,Ncoa2	59525,-76503,306445
chr1	13059241	13061784	MACS_peak_208	710.72	none	Prdm14,Slco5a1,Ncoa2	56732,-79296,303652
chr1	13061828	13063073	MACS_peak_209	162.06	none	Prdm14,Slco5a1,Ncoa2	54794,-81234,301714
chr1	13063385	13079217	MACS_peak_210	3100	none	Prdm14,Slco5a1,Ncoa2	45943,-90085,292863
chr1	13079389	13083051	MACS_peak_211	1318.23	none	Prdm14,Slco5a1,Ncoa2	36024,-100004,282944
chr1	13083104	13088424	MACS_peak_212	3100	none	Prdm14,Slco5a1,Ncoa2	31480,-104548,278400
chr1	13089572	13097020	MACS_peak_213	3100	none	Prdm14,Slco5a1,Ncoa2	23948,-112080,270868
chr1	13114115	13119358	MACS_peak_215	3100	Prdm14	Prdm14,Slco5a1,Ncoa2	508,-135520,247428
chr1	13121255	13124911	MACS_peak_216	677.95	none	Prdm14,Slco5a1,Ncoa2	-5839,-141867,241081
chr1	13131826	13133058	MACS_peak_217	194.7	Ncoa2	Prdm14,Slco5a1,Ncoa2	-15198,-151226,231722
chr1	13135174	13138160	MACS_peak_218	1523.89	Ncoa2	Prdm14,Slco5a1,Ncoa2	-19423,-155451,227497
chr1	13194326	13195458	MACS_peak_220	121.47	Ncoa2	Prdm14,Ncoa2,Slco5a1	-77648,169272,-213676
chr1	13205185	13207874	MACS_peak_221	1450.92	Ncoa2	Prdm14,Ncoa2,Slco5a1	-89285,157635,-225313
chr1	13209028	13210089	MACS_peak_222	119.87	Ncoa2	Prdm14,Ncoa2,Slco5a1	-92314,154606,-228342
chr1	13249184	13250395	MACS_peak_223	215.19	Ncoa2	Ncoa2,Prdm14,Slco5a1	114375,-132545,-268573
chr1	13361724	13365147	MACS_peak_224	3100	Ncoa2	Ncoa2,Tram1,Prdm14	729,216510,-246191
chr1	13416251	13417285	MACS_peak_225	129.29	none	Ncoa2,Tram1,Lactb2	-5.26042e+16
chr1	13444878	13446864	MACS_peak_226	362.63	none	Ncoa2,Tram1,Lactb2	-8.17071e+16
chr1	13446976	13448138	MACS_peak_227	148.69	none	Ncoa2,Tram1,Lactb2	-8.33931e+16
chr1	13491459	13492683	MACS_peak_228	115.52	none	Tram1,Ncoa2,Lactb2	87874,-127907,158519
chr1	13578678	13580940	MACS_peak_229	3100	Tram1	Tram1,Lactb2,Xkr9	136,70781,-79042
chr1	13595685	13598005	MACS_peak_230	921.16	none	Tram1,Lactb2,Xkr9	-16900,53745,-62006
chr1	13647433	13656648	MACS_peak_232	3100	none	Lactb2,Xkr9,Tram1	-1450,-6811,-72095
chr1	13930695	13931985	MACS_peak_235	172.95	none	Gm5523,Xkr9,Lactb2	-154330,272489,-280750
chr1	13990650	13992282	MACS_peak_237	118.37	none	Gm5523,Eya1,Xkr9	-2.14456e+17
chr1	14215265	14216667	MACS_peak_238	135.12	Eya1	Eya1,Gm5523,Msc	84314,-438956,530081
chr1	14277905	14278897	MACS_peak_239	113.4	Eya1	Eya1,Msc,Gm5523	21879,467646,-501391
chr1	14280483	14284480	MACS_peak_240	3100	Eya1	Eya1,Msc,Gm5523	17799,463566,-505471
chr1	14284483	14285221	MACS_peak_241	144.56	Eya1	Eya1,Msc,Gm5523	15428,461195,-507842
chr1	14299040	14300963	MACS_peak_242	3100	Eya1	Eya1,Msc,Gm5523	279,446046,-522991
chr1	14302017	14303854	MACS_peak_243	1839.83	none	Eya1,Msc,Gm5523	-2655,443112,-525925
chr1	14410161	14413575	MACS_peak_244	749.92	none	Eya1,Msc,Trpa1	-1.11588e+17
chr1	14454686	14455884	MACS_peak_245	142.17	none	Eya1,Msc,Trpa1	-1.55005e+17
chr1	14457692	14462029	MACS_peak_246	1488.84	none	Eya1,Msc,Trpa1	-1.5958e+17
chr1	14496117	14497495	MACS_peak_247	263.85	none	Eya1,Msc,Trpa1	-1.96526e+17
chr1	14602078	14603148	MACS_peak_248	141.81	none	Msc,Eya1,Trpa1	143434,-302333,306330
chr1	14603347	14605017	MACS_peak_249	294.22	none	Msc,Eya1,Trpa1	141865,-303902,304761
chr1	14639629	14641899	MACS_peak_251	869.55	none	Msc,Trpa1,Eya1	105283,268179,-340484
chr1	14676920	14680635	MACS_peak_252	1573.48	none	Msc,Trpa1,Eya1	67270,230166,-378497
chr1	14728492	14737144	MACS_peak_253	3100	none	Msc,Trpa1,Eya1	13229,176125,-432538
chr1	14737213	14737973	MACS_peak_254	84.49	none	Msc,Trpa1,Eya1	8454,171350,-437313
chr1	14743107	14748659	MACS_peak_255	3100	Msc	Msc,Trpa1,Eya1	164,163060,-445603
chr1	14907996	14909946	MACS_peak_257	601.46	none	Trpa1,Msc,Kcnb2	-28,-162924,-393561
chr1	15276156	15277839	MACS_peak_258	423.4	none	Kcnb2,Trpa1,Terf1	-25535,-368054,-518729
chr1	15639530	15640636	MACS_peak_260	95.38	Kcnb2	Terf1,Sbspon,Kcnb2	-1.55643e+17
chr1	15641584	15642985	MACS_peak_261	122.56	Kcnb2	Terf1,Sbspon,Kcnb2	-1.53442e+17
chr1	15745381	15746157	MACS_peak_262	100.29	none	Terf1,Sbspon,4930444P10Rik	-4.99571e+16
chr1	15758591	15759600	MACS_peak_264	110.51	none	Terf1,Sbspon,4930444P10Rik	-3.66311e+16
chr1	15777710	15785423	MACS_peak_265	3100	none	Terf1,Sbspon,4930444P10Rik	-1.41601e+16
chr1	15792599	15797956	MACS_peak_266	3100	none	Terf1,Sbspon,4930444P10Rik	-44987526287845
chr1	15798150	15799047	MACS_peak_267	162.35	Terf1	Terf1,Sbspon,4930444P10Rik	287284205284524
chr1	15799645	15800443	MACS_peak_268	125.8	Terf1	Terf1,Sbspon,4930444P10Rik	431882759283078
chr1	15800561	15807468	MACS_peak_269	3100	Terf1	Terf1,Sbspon,4930444P10Rik	828878789279108
chr1	15810205	15811255	MACS_peak_270	243.65	Terf1	Terf1,Sbspon,4930444P10Rik	1500472073272390
chr1	15817422	15819809	MACS_peak_272	966.53	Terf1	Terf1,Sbspon,4930444P10Rik	2288964188264500
chr1	15882190	15883305	MACS_peak_274	349.3	Sbspon	Sbspon,Terf1,4930444P10Rik	5687021200375
chr1	16082674	16083686	MACS_peak_275	174.07	none	4930444P10Rik,Rpl7,Rdh10	-58,11334,-12782
chr1	16089779	16096989	MACS_peak_276	3100	Rpl7	Rpl7,Rdh10,4930444P10Rik	1130,-2578,-10262
chr1	16508369	16510599	MACS_peak_279	1801.68	none	Stau2,Ube2w,Tceb1	-10199935137462
chr1	16607962	16610186	MACS_peak_280	3100	Ube2w	Ube2w,Tceb1,D030040B21Rik	345,37872,-38558
chr1	16639629	16648467	MACS_peak_281	3100	Tceb1	Tceb1,D030040B21Rik,Tmem70	2898,-3584,-11223
chr1	16654647	16656552	MACS_peak_282	3016.38	Tmem70	Tmem70,D030040B21Rik,Tceb1	328,7967,-8653
chr1	16670872	16671805	MACS_peak_283	87.6	none	Ly96,Tmem70,D030040B21Rik	-71981606723706
chr1	16677791	16679278	MACS_peak_284	1104.45	none	Ly96,Tmem70,D030040B21Rik	-22326330902
chr1	16781778	16783734	MACS_peak_285	269.91	none	Ly96,Tmem70,D030040B21Rik	1.0422e+17
chr1	16810117	16812568	MACS_peak_286	301.94	none	Ly96,Tmem70,D030040B21Rik	1.32806e+17
chr1	16813486	16818266	MACS_peak_287	3100	none	Ly96,Tmem70,D030040B21Rik	1.3734e+17
chr1	16855810	16859366	MACS_peak_288	1399.24	none	Ly96,Tmem70,D030040B21Rik	1.79052e+17
chr1	17086613	17088369	MACS_peak_289	911.1	Jph1	Jph1,Gdap1,Ly96	479,-47962,408955
chr1	17196362	17198874	MACS_peak_291	1767.65	none	Gdap1,Jph1,Pi15	62165,-109648,-394363
chr1	17225563	17226637	MACS_peak_292	113.18	none	Gdap1,Jph1,Pi15	90647,-138130,-365881
chr1	17229282	17231299	MACS_peak_293	220.68	none	Gdap1,Jph1,Pi15	94837,-142320,-361691
chr1	17233615	17235181	MACS_peak_294	302.14	none	Gdap1,Jph1,Pi15	98945,-146428,-357583
chr1	17239145	17242668	MACS_peak_296	3100	none	Gdap1,Jph1,Pi15	105453,-152936,-351075
chr1	17243049	17244006	MACS_peak_297	96.79	none	Gdap1,Jph1,Pi15	108074,-155557,-348454
chr1	17423758	17425841	MACS_peak_298	345.98	none	Pi15,Gdap1,Crispld1	-167182,289346,-292698
chr1	17478786	17481160	MACS_peak_299	430.64	none	Pi15,Crispld1,Gdap1	-112008,-237524,344520
chr1	17520644	17522097	MACS_peak_300	123.22	none	Pi15,Crispld1,Gdap1	-70611,-196127,385917
chr1	17659195	17660350	MACS_peak_301	185.1	none	Crispld1,Pi15,Crisp4	-5772567791467360
chr1	17675551	17676612	MACS_peak_302	138.66	none	Crispld1,Pi15,Crisp4	-4141684100451050
chr1	17676647	17677619	MACS_peak_303	121.6	none	Crispld1,Pi15,Crisp4	-4036485152449990
chr1	17717104	17718251	MACS_peak_304	224.7	Crispld1	Crispld1,Pi15,Crisp4	180125696409455
chr1	17921210	17923497	MACS_peak_305	2448.35	none	Crisp4,Crispld1,Defb44-ps	2.04779e+17
chr1	18047838	18049223	MACS_peak_306	418.75	none	Crisp4,Defb44-ps,Defb18	7.86022e+16
chr1	18234934	18237616	MACS_peak_307	1685.46	none	Defb18,Gm15386,Defb44-ps	-8751,18944,-22630
chr1	18258423	18260870	MACS_peak_309	361.83	none	Gm15386,Defb18,Defb44-ps	-4427,-32122,-46001
chr1	18527682	18528107	MACS_peak_310	182.08	none	Gm15386,Defb18,Defb44-ps	-272675,-300370,-314249
chr1	18648666	18649439	MACS_peak_311	96.09	none	Gm15386,Defb18,Defb44-ps	-393833,-421528,-435407
chr1	20476839	20477428	MACS_peak_313	97.23	Pkhd1	4930486I03Rik,Pkhd1,Mir206	130599,131005,-191957
chr1	20749544	20750575	MACS_peak_314	213.72	none	Il17f,Il17a,Mcm3	242922907460235
chr1	20750709	20752740	MACS_peak_315	727.93	none	Il17f,Il17a,Mcm3	226273073958570
chr1	20763192	20767378	MACS_peak_316	3100	none	Il17f,Il17a,Mcm3	90664430045009
chr1	20776382	20777594	MACS_peak_317	198.98	none	Il17f,Mcm3,Il17a	-26373330656003
chr1	20789471	20792143	MACS_peak_318	481.34	none	Il17f,Mcm3,Il17a	-164561948769822
chr1	20792769	20796190	MACS_peak_319	517.18	Mcm3	Mcm3,Il17f,Il17a	15815,-20128,73494
chr1	20806731	20811227	MACS_peak_321	3100	Mcm3	Mcm3,Il17f,6720483E21Rik	1315,-34628,71575
chr1	20856603	20859140	MACS_peak_322	1404.87	none	6720483E21Rik,Paqr8,Mcm3	22683,-22831,-47577
chr1	20879953	20882054	MACS_peak_323	2102.22	Paqr8	Paqr8,6720483E21Rik,Efhc1	301,-449,-60703
chr1	20895055	20900517	MACS_peak_324	3100	Paqr8	Paqr8,6720483E21Rik,Efhc1	17084,-17232,-43920
chr1	20902171	20903487	MACS_peak_325	172.87	Paqr8	Paqr8,6720483E21Rik,Efhc1	22127,-22275,-38877
chr1	20940701	20942735	MACS_peak_326	1124.5	Efhc1	Efhc1,Paqr8,6720483E21Rik	12,61016,-61164
chr1	21014839	21015817	MACS_peak_327	106.68	Tram2	Tram2,Efhc1,Paqr8	5397873622134620
chr1	21015963	21017293	MACS_peak_328	129.13	Tram2	Tram2,Efhc1,Paqr8	5267874922135920
chr1	21056702	21058487	MACS_peak_329	389.65	Tram2	Tram2,Efhc1,Tmem14a	11712,115888,-151061
chr1	21065517	21066722	MACS_peak_330	118.48	Tram2	Tram2,Efhc1,Tmem14a	3187,124413,-142536
chr1	21068241	21070174	MACS_peak_331	2610.05	Tram2	Tram2,Efhc1,Tmem14a	99,127501,-139448
chr1	21114494	21115490	MACS_peak_332	95.02	none	Tram2,Tmem14a,Gsta3	-45686,-93663,-115673
chr1	21156076	21157390	MACS_peak_333	376.76	none	Tmem14a,Gsta3,Tram2	-51922,-73932,-87427
chr1	21196167	21197364	MACS_peak_334	323.85	none	Tmem14a,Gsta3,Gm4956	-11890,-33900,91628
chr1	21208048	21210138	MACS_peak_335	3100	Tmem14a	Tmem14a,Gsta3,Gm4956	438,-21572,79300
chr1	21218968	21219891	MACS_peak_336	89.13	Tmem14a	Tmem14a,Gsta3,Gm4956	10774,-11236,68964
chr1	21219994	21223398	MACS_peak_337	711.92	none	Gsta3,Tmem14a,Gm4956	-89691304166697
chr1	21237074	21240304	MACS_peak_338	1783.71	Gsta3	Gsta3,Tmem14a,Gm4956	80243003449704
chr1	21241486	21251672	MACS_peak_340	3100	Gsta3	Gsta3,Tmem14a,Gm4956	159143792441814
chr1	21260704	21262785	MACS_peak_342	505.44	none	Gm4956,Gsta3,Tmem14a	266493107953089
chr1	21950812	21952459	MACS_peak_344	516.77	Kcnq5	Kcnq5,Khdc1b,Khdc1c	388577999593224
chr1	22366804	22368824	MACS_peak_346	637.61	Rims1	Kcnq5,Rims1,4933415F23Rik	-4.15791e+17
chr1	22376645	22377882	MACS_peak_347	163.57	Rims1	Kcnq5,Rims1,4933415F23Rik	-4.2524e+17
chr1	22473202	22474963	MACS_peak_348	1419.45	Rims1	Rims1,Kcnq5,4933415F23Rik	338481,-522059,635010
chr1	22539666	22541227	MACS_peak_350	1021.98	Rims1	Rims1,4933415F23Rik,Kcnq5	272117,568646,-588423
chr1	22812325	22813474	MACS_peak_351	202.29	none	Rims1,4933415F23Rik,Mir30a	-336,296193,-466208
chr1	23262365	23264521	MACS_peak_352	1594.25	none	Mir30a,Mir30c-2,Ogfrl1	-15664,-35096,126571
chr1	23388887	23391002	MACS_peak_354	1909.4	Ogfrl1	Ogfrl1,Mir30c-2,Mir30a	7091405110837
chr1	23768406	23770118	MACS_peak_355	391.36	B3gat2	B3gat2,Smap1,1110058L19Rik	498147313243217
chr1	23909800	23910748	MACS_peak_356	81.21	Smap1	Smap1,1110058L19Rik,B3gat2	6301102205141510
chr1	23928126	23929665	MACS_peak_357	2825.38	Smap1	Smap1,1110058L19Rik,B3gat2	32583584160131
chr1	23941611	23942532	MACS_peak_358	93.78	none	Smap1,1110058L19Rik,Fam135a	-1285170408165100
chr1	23965527	23966879	MACS_peak_360	496.88	none	Smap1,1110058L19Rik,Fam135a	-3698346276140970
chr1	23974633	23979682	MACS_peak_361	1634.27	none	1110058L19Rik,Smap1,Fam135a	35322,-47937,130023
chr1	24011599	24012926	MACS_peak_362	2084.13	1110058L19Rik	1110058L19Rik,Smap1,Fam135a	217,-83042,94918
chr1	24082361	24083434	MACS_peak_363	181.85	Fam135a	Fam135a,1110058L19Rik,Col9a1	24283,-70418,-101551
chr1	24105928	24108081	MACS_peak_364	2481.57	Fam135a	Fam135a,Col9a1,1110058L19Rik	176,-77444,-94525
chr1	24684716	24686561	MACS_peak_366	2147.4	Lmbrd1	Lmbrd1,Col19a1,Col9a1	256,-91362,483597
chr1	24833276	24834165	MACS_peak_367	94.53	none	Lmbrd1,Col19a1,Gm20172	148338,-239444,501079
chr1	25068529	25070825	MACS_peak_369	698.3	none	Gm20172,Lmbrd1,Col19a1	265122,384295,-475401
chr1	25234412	25236180	MACS_peak_370	304.3	Bai3	Gm20172,Lmbrd1,Col19a1	99503,549914,-641020
chr1	25236675	25239815	MACS_peak_371	563.37	Bai3	Gm20172,Lmbrd1,Col19a1	96554,552863,-643969
chr1	25886293	25887930	MACS_peak_372	335.38	none	Bai3,Gm20172,4931408C20Rik	-559,-552312,857194
chr1	25944250	25945956	MACS_peak_373	429.06	none	Bai3,Gm20172,4931408C20Rik	-58551,-610304,799202
chr1	26396261	26398164	MACS_peak_374	616.93	none	4931408C20Rik,Bai3	347093,-510660
chr1	30034704	30036886	MACS_peak_375	314.72	none	Mir6342,Phf3,Gm13363	5.57464e+17
chr1	30582735	30583829	MACS_peak_376	97.14	none	Phf3,Gm13363,Ptp4a1	3.36819e+17
chr1	30604719	30606772	MACS_peak_377	817.45	none	Phf3,Gm13363,Ptp4a1	3.14356e+17
chr1	30861129	30862216	MACS_peak_378	124.56	Phf3	Phf3,Gm13363,Ptp4a1	5.84291e+16
chr1	30875784	30876940	MACS_peak_379	140.29	Phf3	Phf3,Gm13363,Ptp4a1	4.37391e+16
chr1	30902479	30903706	MACS_peak_381	82.98	Phf3	Phf3,Gm13363,Ptp4a1	1.70091e+16
chr1	30903846	30906333	MACS_peak_382	1581.82	Phf3	Phf3,Gm13363,Ptp4a1	1.50121e+16
chr1	30928537	30934186	MACS_peak_383	3100	none	Phf3,Gm13363,Ptp4a1	-112607519475239
chr1	30939701	30941757	MACS_peak_384	600.05	none	Phf3,Gm13363,Ptp4a1	-206286582665871
chr1	30954698	30957925	MACS_peak_385	801.12	none	Phf3,Gm13363,Ptp4a1	-362105024450289
chr1	30994284	30995477	MACS_peak_386	99.25	none	Gm13363,Ptp4a1,Phf3	11675,11720,-74779
chr1	31004920	31007935	MACS_peak_387	3100	Gm13363,Ptp4a1	Gm13363,Ptp4a1,Phf3	128,173,-86326
chr1	31988343	31989365	MACS_peak_391	122.04	none	Khdrbs2,Gm9839,Gm5415	-2.40797e+17
chr1	32228900	32230254	MACS_peak_393	252.96	none	Khdrbs2,Gm9839,Gm5415	-73348267374561
chr1	33611938	33613840	MACS_peak_394	255.79	Prim2	Prim2,1700001G17Rik,Rab23	113750,-113779,-163851
chr1	33692389	33694107	MACS_peak_395	866.86	Prim2	Prim2,1700001G17Rik,Rab23	33391,-33420,-83492
chr1	33694145	33695565	MACS_peak_396	555.5	Prim2	Prim2,1700001G17Rik,Rab23	31784,-31813,-81885
chr1	33698828	33700087	MACS_peak_397	242.34	Prim2	Prim2,1700001G17Rik,Rab23	27182,-27211,-77283
chr1	33720308	33721056	MACS_peak_398	170.65	Prim2	Prim2,1700001G17Rik,Rab23	5957,-5986,-56058
chr1	33725659	33728146	MACS_peak_399	3100	1700001G17Rik	1700001G17Rik,Prim2,Rab23	234,-263,-49838
chr1	33770894	33772403	MACS_peak_400	406.07	none	Rab23,Bag2,1700001G17Rik	-50924294744980
chr1	33775931	33779522	MACS_peak_401	3100	Rab23	Rab23,Bag2,1700001G17Rik	4633686951058
chr1	33780265	33783836	MACS_peak_402	1595.34	Rab23	Rab23,Bag2,1700001G17Rik	47873254555382
chr1	33798195	33799349	MACS_peak_404	239.92	Rab23	Bag2,Rab23,1700001G17Rik	158232150972104
chr1	33800770	33801758	MACS_peak_405	87.78	none	Bag2,Rab23,Zfp451	133312400170176
chr1	33804377	33805362	MACS_peak_406	88.23	Bag2	Bag2,Rab23,Zfp451	97262760666571
chr1	33812328	33815390	MACS_peak_407	1690.46	Bag2	Bag2,Rab23,Zfp451	7363659657581
chr1	33855755	33857610	MACS_peak_408	503.07	Zfp451	Zfp451,Gm15455,Bag2	14758,39077,-42087
chr1	33859243	33860481	MACS_peak_409	96.98	Zfp451	Zfp451,Gm15455,Bag2	11578,35897,-45267
chr1	33867716	33869336	MACS_peak_410	179.31	Zfp451	Zfp451,Gm15455,Bag2	2914,27233,-53931
chr1	33869437	33872785	MACS_peak_411	3100	Zfp451	Zfp451,Gm15455,Bag2	329,24648,-56516
chr1	33959194	33961636	MACS_peak_412	2166.64	Bend6	Bend6,Dst,Gm15455	4051,-4654,-64656
chr1	33963366	33966332	MACS_peak_413	3100	none	Dst,Bend6,Gm15455	-220,-383,-69090
chr1	33993204	33994126	MACS_peak_414	80.85	Dst	Dst,Bend6,Gm15455	28596,-29199,-97906
chr1	33995126	33999027	MACS_peak_415	2172.87	Dst	Dst,Bend6,Gm15455	32007,-32610,-101317
chr1	33999266	34005339	MACS_peak_416	3100	Dst	Dst,Bend6,Gm15455	37233,-37836,-106543
chr1	34019235	34022453	MACS_peak_417	1750.22	Dst	Dst,Bend6,Gm15455	-47825,-56378,-125085
chr1	34023082	34024246	MACS_peak_418	107.67	Dst	Dst,Bend6,Gm15455	-45005,-59198,-127905
chr1	34031008	34032639	MACS_peak_419	709.79	Dst	Dst,Bend6,Gm15455	-36846,-67357,-136064
chr1	34046121	34047613	MACS_peak_420	423.79	Dst	Dst,Bend6,Mir6896	-21802,-82401,-127336
chr1	34061435	34067256	MACS_peak_422	3100	Dst	Dst,Bend6,Mir6896	-4324,-99879,-109858
chr1	34067449	34070114	MACS_peak_423	3100	Dst	Dst,Bend6,Mir6896	112,-104315,-105422
chr1	34073985	34075216	MACS_peak_424	97.95	Dst	Dst,Mir6896,Bend6	5931,-99603,-110134
chr1	34076659	34077949	MACS_peak_425	315.55	Dst	Dst,Mir6896,Bend6	8635,-96899,-112838
chr1	34079929	34080772	MACS_peak_426	121.73	Dst	Dst,Mir6896,Bend6	11681,-93853,-115884
chr1	34088787	34089761	MACS_peak_427	89.87	Dst	Dst,Mir6896,Bend6	20605,-84929,-124808
chr1	34092864	34095917	MACS_peak_428	1294.41	Dst	Dst,Mir6896,Bend6	25721,-79813,-129924
chr1	34096311	34099823	MACS_peak_429	741.81	Dst	Dst,Mir6896,Bend6	29398,-76136,-133601
chr1	34101925	34103515	MACS_peak_430	529.14	Dst	Dst,Mir6896,Bend6	34051,-71483,-138254
chr1	34107353	34108635	MACS_peak_431	199.66	Dst	Dst,Mir6896,Bend6	39325,-66209,-143528
chr1	34114663	34118913	MACS_peak_433	2511.76	Dst	Dst,Mir6896,Bend6	48119,-57415,-152322
chr1	34119047	34120097	MACS_peak_434	95.31	Dst	Dst,Mir6896,Bend6	50903,-54631,-155106
chr1	34120146	34135394	MACS_peak_435	3100	Dst	Mir6896,Dst,Bend6	-46433,59101,-163304
chr1	34142579	34143654	MACS_peak_436	113.02	Dst	Mir6896,Dst,Bend6	-31087,-74058,-178650
chr1	34145674	34146624	MACS_peak_438	150.72	Dst	Mir6896,Dst,Bend6	-28054,-71025,-181683
chr1	34147457	34148737	MACS_peak_439	132.76	Dst	Mir6896,Dst,Bend6	-26106,-69077,-183631
chr1	34150601	34155821	MACS_peak_440	1689.8	Dst	Mir6896,Dst,Bend6	-20992,-63963,-188745
chr1	34155978	34156665	MACS_peak_441	97.65	Dst	Mir6896,Dst,Bend6	-17882,-60853,-191855
chr1	34157702	34169400	MACS_peak_443	3100	Dst	Mir6896,Dst,Bend6	-10652,-53623,-199085
chr1	34169468	34171903	MACS_peak_444	422.02	Dst	Mir6896,Dst,Bend6	-3518,-46489,-206219
chr1	34171986	34174630	MACS_peak_445	328.25	Dst	Mir6896,Dst,Bend6	-895,-43866,-208842
chr1	34174711	34175840	MACS_peak_446	126.5	Dst	Mir6896,Dst,Bend6	1072,-41899,-210809
chr1	34177562	34179576	MACS_peak_447	493.97	Dst	Mir6896,Dst,Bend6	4366,-38605,-214103
chr1	34184112	34185778	MACS_peak_448	171.6	Dst	Mir6896,Dst,Bend6	10742,-32229,-220479
chr1	34189703	34191205	MACS_peak_449	176.83	Dst	Mir6896,Dst,Bend6	16251,-26720,-225988
chr1	34193993	34200935	MACS_peak_450	3100	Dst	Dst,Mir6896,Bend6	-19710,23261,-232998
chr1	34201174	34202615	MACS_peak_451	233.35	Dst	Dst,Mir6896,Bend6	-15280,27691,-237428
chr1	34206917	34207914	MACS_peak_452	99.17	Dst	Dst,Mir6896,Bend6	-9759,33212,-242949
chr1	34211599	34215383	MACS_peak_453	1002.88	Dst	Dst,Mir6896,Bend6	-3683,39288,-249025
chr1	34234075	34236281	MACS_peak_455	2673.81	Dst	Dst,Mir6896,Mir5103	1800460975254860
chr1	34248305	34249967	MACS_peak_456	181.24	Dst	Dst,Mir6896,Mir5103	3196274933240900
chr1	34260656	34262096	MACS_peak_457	112.92	Dst	Dst,Mir6896,Mir5103	4420287173228660
chr1	34292928	34294025	MACS_peak_458	208.88	Dst	Dst,Mir6896,Mir5103	7.63021e+16
chr1	34349771	34350760	MACS_peak_460	83.52	Dst	Dst,Mir5103,Ccdc115	1.33091e+17
chr1	34359224	34360277	MACS_peak_461	103.38	Dst	Mir5103,Ccdc115,Imp4	130294,136767,-136923
chr1	34488968	34492991	MACS_peak_462	2929.14	none	Mir5103,Ccdc115,Imp4	-935,5538,-5694
chr1	34494236	34497687	MACS_peak_463	3100	Ccdc115	Ccdc115,Imp4,Mir5103	556,-712,-5917
chr1	34515773	34517570	MACS_peak_464	1064.39	Ptpn18	Ptpn18,Imp4,Ccdc115	81,19998,-20154
chr1	34529232	34530385	MACS_peak_465	118.03	Ptpn18	Ptpn18,Prss39,Imp4	13218,-25466,33135
chr1	34635814	34637192	MACS_peak_467	166.21	none	Amer3,Prss40,Cfc1	-34,-18715,44011
chr1	34676198	34677901	MACS_peak_468	341.65	none	AA619741,Amer3,Prss40	16006,40512,-59261
chr1	34678178	34679181	MACS_peak_469	85.6	none	AA619741,Amer3,Prss40	14376,42142,-60891
chr1	34734441	34735812	MACS_peak_470	211.9	none	AA619741,Amer3,Prss40	-42071,98589,-117338
chr1	34807007	34808255	MACS_peak_471	315.23	none	Arhgef4,Fam168b,Plekhb2	-50935,92264,-99172
chr1	34858057	34859510	MACS_peak_472	810.16	Arhgef4	Arhgef4,Fam168b,Plekhb2	217,41112,-48020
chr1	34875802	34878403	MACS_peak_474	572.42	Fam168b	Arhgef4,Fam168b,Plekhb2	18536,22793,-29701
chr1	34896974	34901348	MACS_peak_476	3100	Fam168b	Fam168b,Plekhb2,Arhgef4	734,-7642,40595
chr1	34906235	34907568	MACS_peak_477	733.37	Plekhb2	Plekhb2,Fam168b,Arhgef4	98,-7006,48335
chr1	34915077	34917965	MACS_peak_478	573.87	Plekhb2	Plekhb2,Fam168b,Arhgef4	9718,-16626,57955
chr1	35171397	35173769	MACS_peak_479	624.07	none	Plekhb2,Fam168b,Arhgef4	265780,-272688,314017
chr1	35249960	35252244	MACS_peak_480	575.67	none	Mir7669,Plekhb2,Fam168b	328376,344299,-351207
chr1	35270409	35280771	MACS_peak_481	3100	none	Mir7669,Plekhb2,Fam168b	303888,368787,-375695
chr1	35284031	35285359	MACS_peak_483	138.22	none	Mir7669,Plekhb2,Fam168b	294783,377892,-384800
chr1	35287188	35292986	MACS_peak_484	3100	none	Mir7669,Plekhb2,Fam168b	289391,383284,-390192
chr1	35293764	35297169	MACS_peak_485	1280.26	none	Mir7669,Plekhb2,Fam168b	284012,388663,-395571
chr1	35322707	35323854	MACS_peak_486	97.67	none	Mir7669,Plekhb2,Fam168b	256198,416477,-423385
chr1	35754443	35755463	MACS_peak_488	91.4	none	Mir7669,Hs6st1,Mir6897	-175475,-370291,446205
chr1	35806220	35808051	MACS_peak_489	197.88	none	Mir7669,Hs6st1,Mir6897	-227657,-318109,394023
chr1	35868089	35869050	MACS_peak_490	87.6	none	Hs6st1,Mir7669,Mir6897	-256675,-289091,332589
chr1	35870405	35872714	MACS_peak_491	538.51	none	Hs6st1,Mir7669,Mir6897	-253685,-292081,329599
chr1	35878701	35880475	MACS_peak_492	502.37	none	Hs6st1,Mir7669,Mir6897	-245656,-300110,321570
chr1	35880931	35883822	MACS_peak_493	744.49	none	Hs6st1,Mir7669,Mir6897	-242868,-302898,318782
chr1	35887877	35888998	MACS_peak_494	93.23	none	Hs6st1,Mir7669,Mir6897	-236807,-308959,312721
chr1	35895913	35900178	MACS_peak_495	1604.08	none	Hs6st1,Mir6897,Mir7669	-227199,303113,-318567
chr1	35906136	35909305	MACS_peak_496	2931.73	none	Hs6st1,Mir6897,Mir7669	-217524,293438,-328242
chr1	35911963	35914035	MACS_peak_497	211.48	none	Hs6st1,Mir6897,Mir7669	-212245,288159,-333521
chr1	35931559	35933026	MACS_peak_500	137.9	none	Hs6st1,Mir6897,Mir7669	-192952,268866,-352814
chr1	35933781	35937185	MACS_peak_501	916.25	none	Hs6st1,Mir6897,Mir7669	-189761,265675,-356005
chr1	35937270	35939696	MACS_peak_502	820.56	none	Hs6st1,Mir6897,Mir7669	-186761,262675,-359005
chr1	35940557	35941648	MACS_peak_503	89.37	none	Hs6st1,Mir6897,Uggt1	-1.84142e+17
chr1	35973339	35976323	MACS_peak_504	1171.06	none	Hs6st1,Mir6897,Uggt1	-1.50413e+17
chr1	35982207	35983848	MACS_peak_505	171.27	none	Hs6st1,Mir6897,Uggt1	-1.42217e+17
chr1	35986348	35989316	MACS_peak_506	543.42	none	Hs6st1,Mir6897,Uggt1	-1.37412e+17
chr1	35997006	36004304	MACS_peak_507	3100	none	Hs6st1,Mir6897,Uggt1	-1.24589e+17
chr1	36007538	36010276	MACS_peak_508	583.21	none	Hs6st1,Mir6897,Uggt1	-1.16337e+17
chr1	36035019	36037372	MACS_peak_510	580.44	none	Hs6st1,Mir6897,Uggt1	-8.90492e+16
chr1	36038682	36039907	MACS_peak_511	222.82	none	Hs6st1,Mir6897,Uggt1	-8.59502e+16
chr1	36040327	36042040	MACS_peak_512	119.29	none	Hs6st1,Mir6897,Uggt1	-8.40612e+16
chr1	36057668	36062343	MACS_peak_513	2599.57	none	Hs6st1,Mir6897,Uggt1	-6.52391e+16
chr1	36062828	36064832	MACS_peak_514	246.23	none	Hs6st1,Mir6897,Uggt1	-6.14141e+16
chr1	36065005	36078437	MACS_peak_515	3100	none	Hs6st1,Mir6897,Uggt1	-5.35231e+16
chr1	36086637	36088337	MACS_peak_516	711.29	none	Hs6st1,Mir6897,Uggt1	-3.77571e+16
chr1	36094664	36097559	MACS_peak_517	664.73	none	Hs6st1,Mir6897,Uggt1	-2.91331e+16
chr1	36098063	36102326	MACS_peak_518	2054.92	none	Hs6st1,Mir6897,Uggt1	-2.50501e+16
chr1	36105866	36108039	MACS_peak_519	178.9	none	Hs6st1,Mir6897,Uggt1	-1829294206194190
chr1	36108956	36137410	MACS_peak_520	3100	none	Hs6st1,Mir6897,Uggt1	-206177975177964
chr1	36140639	36143049	MACS_peak_521	369.54	Hs6st1	Hs6st1,Mir6897,Uggt1	1660059314159300
chr1	36143994	36148196	MACS_peak_522	3040.59	Hs6st1	Hs6st1,Mir6897,Uggt1	2085155063155050
chr1	36151579	36153621	MACS_peak_524	439.02	Hs6st1	Hs6st1,Mir6897,Uggt1	2735648558148540
chr1	36161769	36162921	MACS_peak_526	136.33	Hs6st1	Hs6st1,Mir6897,Uggt1	3710138813138800
chr1	36202662	36203664	MACS_peak_527	94.1	Uggt1	Mir6897,Hs6st1,Uggt1	-20057791997984
chr1	36216752	36217830	MACS_peak_528	140.3	Uggt1	Mir6897,Uggt1,Hs6st1	-161338385692047
chr1	36295818	36302376	MACS_peak_529	3100	Uggt1	Uggt1,Neurl3,Arid5a	2050,31173,-65480
chr1	36303097	36304386	MACS_peak_530	144.76	none	Uggt1,Neurl3,Arid5a	-2594,26529,-60836
chr1	36325776	36326792	MACS_peak_531	194.9	Neurl3	Neurl3,Uggt1,Arid5a	3986,-25137,-38293
chr1	36359527	36360888	MACS_peak_532	563.86	none	Arid5a,Neurl3,Mir6898	-4370,-29937,45396
chr1	36363747	36365950	MACS_peak_533	1661.49	Arid5a	Arid5a,Neurl3,Mir6898	271,-34578,40755
chr1	36370035	36377347	MACS_peak_534	3100	Arid5a	Arid5a,Mir6898,Neurl3	9114,31912,-43421
chr1	36393429	36394473	MACS_peak_535	92.02	Kansl3	Mir6898,Arid5a,Kansl3	116522937432075
chr1	36403350	36406013	MACS_peak_536	353.68	Kansl3	Mir6898,Kansl3,Fer1l5	922,21345,-24454
chr1	36423402	36426868	MACS_peak_537	3100	Kansl3	Kansl3,Fer1l5,Mir6898	891,-4000,-19532
chr1	36486456	36487607	MACS_peak_538	113.98	Lman2l	Lman2l,Cnnm4,Fer1l5	15053,-41410,57896
chr1	36500909	36503541	MACS_peak_539	3100	none	Lman2l,Cnnm4,Cnnm3	-141,-26216,-66495
chr1	36527511	36529470	MACS_peak_540	2498.23	Cnnm4	Cnnm4,Lman2l,Cnnm3	49,-26406,-40230
chr1	36548783	36549801	MACS_peak_541	83.48	Cnnm4	Cnnm3,Cnnm4,Ankrd23	-194282085143282
chr1	36567836	36572757	MACS_peak_542	3100	Cnnm3	Cnnm3,Ankrd23,Ankrd39	15762227833750
chr1	36574642	36580914	MACS_peak_543	2347.62	Cnnm3	Cnnm3,Ankrd23,Ankrd39	90581479626268
chr1	36581546	36583278	MACS_peak_544	264.88	Cnnm3	Ankrd23,Cnnm3,Ankrd39	101621369221634
chr1	36583477	36586395	MACS_peak_545	1014.9	Cnnm3	Ankrd23,Cnnm3,Ankrd39	76381621619110
chr1	36586786	36590873	MACS_peak_546	453.11	Ankrd23	Ankrd23,Ankrd39,Cnnm3	37451521720109
chr1	36595383	36596663	MACS_peak_547	91.37	Ankrd39	Ankrd23,Ankrd39,Sema4c	-3449802319203
chr1	36602182	36605138	MACS_peak_548	2519.97	Ankrd39	Ankrd39,Ankrd23,Sema4c	386,-11086,11566
chr1	36612332	36616153	MACS_peak_549	3100	Sema4c	Sema4c,Ankrd39,Ankrd23	984,-10196,-21668
chr1	36629679	36631438	MACS_peak_551	234.41	Fam178b	Sema4c,Fam178b,Ankrd39	-15332,19619,-26512
chr1	36636200	36638519	MACS_peak_552	2809.52	Fam178b	Fam178b,Sema4c,Ankrd39	12818,-22133,-33313
chr1	36651998	36654524	MACS_peak_553	407.12	none	Fam178b,Sema4c,Ankrd39	-3084,-38035,-49215
chr1	36664893	36666136	MACS_peak_554	134.41	Fam178b	Fam178b,Sema4c,Ankrd39	-15337,-50288,-61468
chr1	36667811	36672511	MACS_peak_555	1317.43	Fam178b	Fam178b,Sema4c,Ankrd39	-19984,-54935,-66115
chr1	36686502	36689414	MACS_peak_556	518.25	Fam178b	Fam178b,Cox5b,Sema4c	-37781,-60373,-72732
chr1	36689514	36692555	MACS_peak_557	542.77	Fam178b	Fam178b,Cox5b,Actr1b	-40857,-57297,75736
chr1	36700766	36701840	MACS_peak_558	108.76	Fam178b	Fam178b,Cox5b,Actr1b	38725,-47028,65467
chr1	36721988	36722963	MACS_peak_559	85.54	Fam178b	Fam178b,Cox5b,Actr1b	17553,-25856,44295
chr1	36729346	36730378	MACS_peak_560	154.22	Fam178b	Fam178b,Cox5b,Actr1b	10166,-18469,36908
chr1	36738393	36741752	MACS_peak_561	2774.68	none	Fam178b,Cox5b,Actr1b	-44,-8259,26698
chr1	36747206	36750084	MACS_peak_562	3100	Cox5b	Cox5b,Fam178b,Actr1b	314,-8617,18125
chr1	36753393	36754552	MACS_peak_563	135.1	none	Cox5b,Actr1b,Fam178b	5641,12798,-13944
chr1	36762262	36767801	MACS_peak_565	3100	Actr1b	Actr1b,4933424G06Rik,Cox5b	1739,-6351,16700
chr1	36815211	36816877	MACS_peak_566	295.14	none	Zap70,4933424G06Rik,Actr1b	-2598,44662,-49274
chr1	36823315	36829926	MACS_peak_567	3100	Zap70	Zap70,4933424G06Rik,Actr1b	2842,55238,-59850
chr1	36835327	36836580	MACS_peak_568	106.99	Zap70	Zap70,4933424G06Rik,Actr1b	125,64571,-69183
chr1	36841489	36843203	MACS_peak_569	749.18	none	Zap70,4933424G06Rik,Actr1b	6518,70964,-75576
chr1	36847093	36849089	MACS_peak_570	344.07	none	Zap70,4933424G06Rik,Actr1b	12263,76709,-81321
chr1	36849184	36859454	MACS_peak_571	2002.91	Tmem131	Zap70,4933424G06Rik,Actr1b	18491,82937,-87549
chr1	36859569	36865601	MACS_peak_572	3100	Tmem131	Zap70,4933424G06Rik,Actr1b	26757,91203,-95815
chr1	36866703	36868038	MACS_peak_573	174.12	Tmem131	Zap70,4933424G06Rik,Actr1b	31542,95988,-100600
chr1	36868433	36873189	MACS_peak_574	1998.17	Tmem131	Zap70,4933424G06Rik,Actr1b	34983,99429,-104041
chr1	36873473	36875830	MACS_peak_575	240.09	Tmem131	Zap70,4933424G06Rik,Actr1b	38823,103269,-107881
chr1	36879074	36880376	MACS_peak_576	138.05	Tmem131	Zap70,4933424G06Rik,Actr1b	43897,108343,-112955
chr1	36880784	36883042	MACS_peak_577	334.63	Tmem131	Zap70,4933424G06Rik,Tmem131	4.60851e+16
chr1	36884957	36885975	MACS_peak_578	109.02	Tmem131	Zap70,Tmem131,4933424G06Rik	4.96381e+16
chr1	36886326	36890620	MACS_peak_579	3100	Tmem131	Zap70,Tmem131,4933424G06Rik	5.26451e+16
chr1	36890676	36894601	MACS_peak_580	659.3	Tmem131	Zap70,Tmem131,4933424G06Rik	5.68101e+16
chr1	36900923	36903441	MACS_peak_582	842.77	Tmem131	Zap70,Tmem131,4933424G06Rik	6635494190130800
chr1	36903515	36904837	MACS_peak_583	86.06	Tmem131	Zap70,Tmem131,4933424G06Rik	6834892196132790
chr1	36908854	36910030	MACS_peak_586	165.54	Tmem131	Zap70,Tmem131,4933424G06Rik	7361486930138060
chr1	36910493	36911737	MACS_peak_587	736.49	Tmem131	Zap70,Tmem131,4933424G06Rik	7528785257139730
chr1	36911852	36915101	MACS_peak_588	1177.77	Tmem131	Zap70,Tmem131,4933424G06Rik	7764882896142090
chr1	36915516	36917964	MACS_peak_589	221.33	Tmem131	Tmem131,Zap70,4933424G06Rik	7963280912145350
chr1	36921043	36922362	MACS_peak_591	400.9	Tmem131	Tmem131,Zap70,4933424G06Rik	7467085874150320
chr1	36930754	36932941	MACS_peak_594	408.73	Tmem131	Tmem131,Zap70,4933424G06Rik	6452596019160460
chr1	36939749	36945951	MACS_peak_595	1221.29	Tmem131	Tmem131,Zap70,4933424G06Rik	5.35221e+16
chr1	36946147	36948875	MACS_peak_596	585.8	Tmem131	Tmem131,Zap70,4933424G06Rik	4.88611e+16
chr1	36948985	36952660	MACS_peak_597	2083.68	Tmem131	Tmem131,Zap70,4933424G06Rik	4.55501e+16
chr1	36954383	36963053	MACS_peak_598	3100	Tmem131	Tmem131,Zap70,4933424G06Rik	3.76541e+16
chr1	36963309	36964758	MACS_peak_599	206.11	Tmem131	Tmem131,Zap70,4933424G06Rik	3.23391e+16
chr1	36964858	36967725	MACS_peak_600	630.97	Tmem131	Tmem131,Zap70,4933424G06Rik	3.00811e+16
chr1	36969532	36984302	MACS_peak_602	3100	Tmem131	Tmem131,Zap70,4933424G06Rik	1.94551e+16
chr1	36984712	36988353	MACS_peak_603	989.32	Tmem131	Tmem131,Zap70,4933424G06Rik	9840150704215150
chr1	36988830	37003378	MACS_peak_604	3100	Tmem131	Tmem131,Zap70,4933424G06Rik	268160276224722
chr1	37014091	37014771	MACS_peak_605	276.89	none	Tmem131,Zap70,4933424G06Rik	-1.80592e+16
chr1	37018723	37020434	MACS_peak_607	173.11	none	Tmem131,Zap70,4933424G06Rik	-2.32062e+16
chr1	37025379	37028351	MACS_peak_608	586.97	none	Tmem131,Zap70,Cnga3	-30493,191037,-248257
chr1	37035913	37048427	MACS_peak_609	3100	none	Tmem131,Zap70,Cnga3	-45798,206342,-232952
chr1	37050601	37051950	MACS_peak_610	423.84	none	Tmem131,Zap70,Cnga3	-54903,215447,-223847
chr1	37052334	37055817	MACS_peak_611	3100	none	Tmem131,Zap70,Cnga3	-57703,218247,-221047
chr1	37056416	37062537	MACS_peak_612	3100	none	Tmem131,Cnga3,Zap70	-63104,-215646,223648
chr1	37066403	37067643	MACS_peak_614	258.27	none	Tmem131,Cnga3,Zap70	-70651,-208099,231195
chr1	37078162	37080398	MACS_peak_615	228.91	none	Tmem131,Cnga3,Zap70	-82908,-195842,243452
chr1	37085242	37086877	MACS_peak_616	324.56	none	Tmem131,Cnga3,Zap70	-89687,-189063,250231
chr1	37087219	37088419	MACS_peak_617	82.63	none	Tmem131,Cnga3,Zap70	-91447,-187303,251991
chr1	37097544	37101507	MACS_peak_618	2413.6	none	Tmem131,Cnga3,Inpp4a	-103153,-175597,-257157
chr1	37101605	37107199	MACS_peak_619	3100	none	Tmem131,Cnga3,Inpp4a	-108030,-170720,-252280
chr1	37107250	37109101	MACS_peak_620	401.54	none	Tmem131,Cnga3,Inpp4a	-111803,-166947,-248507
chr1	37133941	37135439	MACS_peak_622	109	none	Tmem131,Cnga3,Inpp4a	-138318,-140432,-221992
chr1	37139906	37146746	MACS_peak_623	2109.75	none	Cnga3,Tmem131,Inpp4a	-131796,-146954,-213356
chr1	37152648	37153634	MACS_peak_624	83.95	none	Cnga3,Tmem131,Inpp4a	-121981,-156769,-203541
chr1	37156427	37163701	MACS_peak_625	3100	none	Cnga3,Tmem131,Inpp4a	-115058,-163692,-196618
chr1	37177448	37179721	MACS_peak_626	240.64	none	Cnga3,Inpp4a,Tmem131	-96538,-178098,-182212
chr1	37182188	37190355	MACS_peak_627	3100	none	Cnga3,Inpp4a,Tmem131	-88851,-170411,-189899
chr1	37266703	37267642	MACS_peak_630	158.31	none	Cnga3,Inpp4a,Coa5	-7950,-89510,219776
chr1	37267977	37271726	MACS_peak_631	2549.9	none	Cnga3,Inpp4a,Coa5	-5271,-86831,217097
chr1	37303135	37304399	MACS_peak_632	168.17	Cnga3	Cnga3,Inpp4a,Coa5	27718,-52915,183181
chr1	37306136	37307786	MACS_peak_634	127.71	Cnga3	Cnga3,Inpp4a,Coa5	30912,-49721,179987
chr1	37310059	37311109	MACS_peak_635	126.41	Cnga3	Cnga3,Inpp4a,Coa5	34535,-46098,176364
chr1	37356266	37357803	MACS_peak_636	1248.21	Inpp4a	Inpp4a,Cnga3,Coa5	35280985129914
chr1	37392523	37394036	MACS_peak_637	174.89	Inpp4a	Inpp4a,Coa5,Unc50	-32782,93669,-93737
chr1	37466290	37467778	MACS_peak_638	483.52	Inpp4a	Coa5,Unc50,Inpp4a	19914,-19982,40973
chr1	37485201	37488489	MACS_peak_640	3100	Coa5	Coa5,Unc50,4930594C11Rik	103,-171,58605
chr1	37551305	37552371	MACS_peak_641	132.95	Mgat4a	4930594C11Rik,Mgat4a,Unc50	-63884141164822
chr1	37579629	37581140	MACS_peak_642	260.3	Mgat4a	Mgat4a,4930594C11Rik,Unc50	12865,-34934,93368
chr1	37581207	37582579	MACS_peak_643	237.95	Mgat4a	Mgat4a,4930594C11Rik,Unc50	11356,-36443,94877
chr1	37596771	37598718	MACS_peak_644	1967.79	Mgat4a	Mgat4a,4930594C11Rik,Unc50	117,-52294,110728
chr1	37700789	37701787	MACS_peak_645	107.85	2010300C02Rik	2010300C02Rik,Mgat4a,4930594C11Rik	75368,-103427,-155838
chr1	37726722	37729769	MACS_peak_646	1768.76	2010300C02Rik	2010300C02Rik,Mgat4a,4930594C11Rik	48411,-130384,-182795
chr1	37731052	37734191	MACS_peak_648	1289.32	2010300C02Rik	2010300C02Rik,Mgat4a,Tsga10	44035,-134760,179597
chr1	37775931	37777520	MACS_peak_649	549.67	none	2010300C02Rik,Tsga10,Lipt1	-69,135493,-152325
chr1	37920911	37923199	MACS_peak_650	3100	Tsga10	Tsga10,Lipt1,Mitd1	88,-6995,25201
chr1	37928169	37930678	MACS_peak_651	3100	Lipt1	Lipt1,Tsga10,Mitd1	373,-7280,17833
chr1	37939678	37941878	MACS_peak_653	520.57	Mitd1	Mitd1,Mrpl30,Lipt1	6478,-6619,11728
chr1	37945837	37948781	MACS_peak_654	3100	none	Mitd1,Mrpl30,Lipt1	-53,-88,18259
chr1	37950519	37951407	MACS_peak_655	81.7	Mrpl30	Mrpl30,Mitd1,Lipt1	3566,-3707,21913
chr1	37956293	37957969	MACS_peak_656	298.26	none	Mrpl30,Mitd1,Lyg2	9734,-9875,16207
chr1	38012878	38014331	MACS_peak_658	103.35	Lyg1	Lyg1,Lyg2,Txndc9	1000,-40266,40449
chr1	38042712	38043669	MACS_peak_659	84.03	Txndc9	Txndc9,Eif5b,Lyg1	10863,-11664,-28586
chr1	38052061	38056593	MACS_peak_660	3100	none	Txndc9,Eif5b,Lyg1	-274,-527,-39723
chr1	38084577	38086058	MACS_peak_662	96.04	Eif5b	Eif5b,Txndc9,Lyg1	30463,-31264,-70713
chr1	38086152	38088011	MACS_peak_663	559.16	Eif5b	Eif5b,Txndc9,Lyg1	32227,-33028,-72477
chr1	38110404	38112720	MACS_peak_664	229.12	Eif5b,Rev1	Eif5b,Txndc9,Rev1	56708,-57509,74945
chr1	38113927	38114781	MACS_peak_666	82.61	Rev1	Eif5b,Txndc9,Rev1	59500,-60301,72153
chr1	38114938	38116494	MACS_peak_667	386.32	Rev1	Eif5b,Txndc9,Rev1	60862,-61663,70791
chr1	38130602	38132052	MACS_peak_669	308.26	Rev1	Rev1,Eif5b,Txndc9	55180,76473,-77274
chr1	38183961	38188223	MACS_peak_670	3100	Rev1	Rev1,Eif5b,Txndc9	415,131238,-132039
chr1	38562710	38564955	MACS_peak_672	428.12	Aff3	Aff3,Lonrf2,Rev1	120257,314228,-377325
chr1	38677592	38679093	MACS_peak_673	191.2	Aff3	Aff3,Lonrf2,Chst10	5747199718276660
chr1	38683071	38685559	MACS_peak_674	2464.85	none	Aff3,Lonrf2,Chst10	-226193745270690
chr1	38711781	38712811	MACS_peak_675	175.41	none	Aff3,Lonrf2,Chst10	-2.82072e+16
chr1	38826955	38828112	MACS_peak_676	184.67	none	Lonrf2,Chst10,Aff3	50527,127472,-143444
chr1	38851389	38853633	MACS_peak_677	491.03	Lonrf2	Lonrf2,Chst10,Nms	25549,102494,-143482
chr1	38856869	38858025	MACS_peak_678	159.55	Lonrf2	Lonrf2,Chst10,Nms	20613,97558,-138546
chr1	38878223	38884158	MACS_peak_679	3100	none	Lonrf2,Chst10,Nms	-3130,73815,-114803
chr1	38889815	38894029	MACS_peak_680	3100	none	Lonrf2,Chst10,Nms	-13862,63083,-104071
chr1	38924027	38925502	MACS_peak_681	149.66	Chst10	Chst10,Lonrf2,Nms	30241,-46704,-71229
chr1	38925619	38927164	MACS_peak_682	192.62	Chst10	Chst10,Lonrf2,Nms	28614,-48331,-69602
chr1	38930244	38931408	MACS_peak_683	167.92	Chst10	Chst10,Lonrf2,Nms	24179,-52766,-65167
chr1	38933371	38934378	MACS_peak_684	85.03	Chst10	Chst10,Lonrf2,Nms	21131,-55814,-62119
chr1	38943432	38945076	MACS_peak_685	136.61	Chst10	Chst10,Nms,Lonrf2	10751,-51739,-66194
chr1	38953599	38955593	MACS_peak_686	2568.85	Chst10	Chst10,Nms,Lonrf2	409,-41397,-76536
chr1	39043335	39045907	MACS_peak_687	3100	none	Pdcl3,Nms,Chst10	-37,48628,-89616
chr1	39062177	39063783	MACS_peak_688	181.72	none	Pdcl3,Nms,Chst10	18322,66987,-107975
chr1	39179437	39180741	MACS_peak_690	180.07	none	Mir6349,Npas2,Pdcl3	63748,-71027,135431
chr1	39249859	39251698	MACS_peak_692	996.91	none	Npas2,Mir6349,Rpl31	-338,-6941,-173917
chr1	39348432	39349830	MACS_peak_694	232.18	Npas2	Rpl31,Npas2,Mir6349	-75564,98015,-105294
chr1	39401518	39403138	MACS_peak_695	268.02	Npas2	Rpl31,Tbc1d8,Npas2	-2.23671e+16
chr1	39405328	39407396	MACS_peak_696	564.63	Npas2	Rpl31,Tbc1d8,Npas2	-1.83331e+16
chr1	39418186	39420934	MACS_peak_698	1007	Npas2	Rpl31,Tbc1d8,Npas2	-5135116032168440
chr1	39423276	39432447	MACS_peak_699	3100	Rpl31	Rpl31,Tbc1d8,Cnot11	3166,107731,-164785
chr1	39447429	39448493	MACS_peak_700	133.32	Tbc1d8	Rpl31,Tbc1d8,Cnot11	23266,87631,-144685
chr1	39455374	39456562	MACS_peak_701	104.08	Tbc1d8	Rpl31,Tbc1d8,Cnot11	31273,79624,-136678
chr1	39474125	39475459	MACS_peak_702	257.72	Tbc1d8	Rpl31,Tbc1d8,Cnot11	50097,60800,-117854
chr1	39480467	39481539	MACS_peak_703	88	Tbc1d8	Tbc1d8,Rpl31,Cnot11	54589,56308,-111643
chr1	39484717	39489325	MACS_peak_704	3100	Tbc1d8	Tbc1d8,Rpl31,Cnot11	48571,62326,-105625
chr1	39505631	39509802	MACS_peak_705	1710.5	Tbc1d8	Tbc1d8,Rpl31,Cnot11	27876,83021,-84930
chr1	39510310	39518677	MACS_peak_706	2839.84	Tbc1d8	Tbc1d8,Cnot11,Rpl31	21099,-78153,89798
chr1	39519395	39521131	MACS_peak_707	209.89	Tbc1d8	Tbc1d8,Cnot11,Snord89	15329,-72383,85422
chr1	39522214	39524007	MACS_peak_708	218.43	Tbc1d8	Tbc1d8,Cnot11,Snord89	12482,-69536,82575
chr1	39534018	39537029	MACS_peak_709	3100	Tbc1d8	Tbc1d8,Cnot11,Snord89	69,-57123,70162
chr1	39559310	39560766	MACS_peak_710	230.14	none	Tbc1d8,Cnot11,Snord89	-24446,-32608,45647
chr1	39561496	39563250	MACS_peak_711	206.66	none	Tbc1d8,Cnot11,Snord89	-26781,-30273,43312
chr1	39564766	39565822	MACS_peak_712	86.21	none	Cnot11,Tbc1d8,Snord89	-27352,-29702,40391
chr1	39565846	39567685	MACS_peak_713	263.26	none	Cnot11,Tbc1d8,Snord89	-25881,-31173,38920
chr1	39568277	39569372	MACS_peak_714	127.78	none	Cnot11,Tbc1d8,Snord89	-23822,-33232,36861
chr1	39572305	39574485	MACS_peak_715	550.39	none	Cnot11,Snord89,Tbc1d8	-19251,32290,-37803
chr1	39575681	39579990	MACS_peak_716	3100	none	Cnot11,Snord89,Tbc1d8	-14811,27850,-42243
chr1	39580128	39581127	MACS_peak_717	90.33	none	Cnot11,Snord89,Tbc1d8	-12019,25058,-45035
chr1	39581786	39588938	MACS_peak_718	3100	none	Cnot11,Snord89,Rnf149	-72842032348830
chr1	39588979	39595451	MACS_peak_719	3100	none	Cnot11,Snord89,Rnf149	-4311347041977
chr1	39619680	39621025	MACS_peak_720	162.74	Rnf149	Rnf149,Snord89,Cnot11	13840,-14667,27706
chr1	39623579	39625077	MACS_peak_721	172.89	Rnf149	Rnf149,Snord89,Cnot11	9864,-18643,31682
chr1	39632459	39635270	MACS_peak_723	3100	Rnf149	Rnf149,Snord89,Cnot11	328,-28179,41218
chr1	39670541	39672547	MACS_peak_724	807.03	none	Creg2,Rnf149,Snord89	36483,-37352,-65859
chr1	39678491	39679780	MACS_peak_725	251.84	Creg2	Creg2,Rnf149,Snord89	28892,-44943,-73450
chr1	39706273	39708526	MACS_peak_726	547.97	Creg2	Creg2,Rfx8,Rnf149	628,70435,-73207
chr1	39710766	39714543	MACS_peak_727	3100	none	Creg2,Rfx8,Rnf149	-4627,65180,-78462
chr1	39777301	39778599	MACS_peak_728	394.64	none	Rfx8,Creg2,Gm3646	-116,-69923,84227
chr1	39817585	39820122	MACS_peak_729	2692.32	none	Rfx8,Gm3646,1700066B17Rik	-410194332485322
chr1	39907816	39908930	MACS_peak_731	124.5	none	1700066B17Rik,Gm3646,Map4k4	-4198,-46196,-49384
chr1	39914324	39917418	MACS_peak_732	815.02	none	1700066B17Rik,Map4k4,Gm3646	-11696,-41886,-53694
chr1	39920763	39926390	MACS_peak_733	1048.16	none	1700066B17Rik,Map4k4,Gm3646	-19401,-34181,-61399
chr1	39940978	39942691	MACS_peak_734	793.75	none	Map4k4,1700066B17Rik,Gm3646	-15923,-37659,-79657
chr1	39956083	39960940	MACS_peak_735	3100	Map4k4	Map4k4,1700066B17Rik,Gm3646	754,-54336,-96334
chr1	39962353	39965525	MACS_peak_736	3067.11	Map4k4	Map4k4,1700066B17Rik,Gm3646	6182,-59764,-101762
chr1	39978704	39981603	MACS_peak_738	1196.68	Map4k4	Map4k4,1700066B17Rik,Gm3646	22396,-75978,-117976
chr1	39991226	39993962	MACS_peak_739	1032.22	Map4k4	Map4k4,1700066B17Rik,Gm3646	34837,-88419,-130417
chr1	40057945	40060137	MACS_peak_741	222.83	Map4k4	Il1r2,Gm16894,Map4k4	-8257183655101280
chr1	40089976	40091214	MACS_peak_743	126.33	none	Il1r2,Gm16894,Map4k4	-5101752101132830
chr1	40113553	40115485	MACS_peak_744	715.36	none	Il1r2,Gm16894,Map4k4	-2709328177156760
chr1	40322699	40324723	MACS_peak_745	616.67	Il1r1	Il1r1,Il1rl2,Il1rl1	281,-57760,-162703
chr1	40358897	40363904	MACS_peak_746	3100	Il1r1	Il1rl2,Il1r1,Il1rl1	-20071,37970,-125014
chr1	40382076	40383503	MACS_peak_748	399.28	Il1rl2	Il1rl2,Il1r1,Il1rl1	1318,59359,-103625
chr1	40514695	40515548	MACS_peak_750	82.76	none	Il18r1,Il1rl1,Il18rap	-7275,18648,-57085
chr1	40721843	40723277	MACS_peak_751	134.44	none	Slc9a2,Slc9a4,Mfsd9	-1599685489124940
chr1	40737141	40739078	MACS_peak_752	263.74	none	Slc9a2,Slc9a4,Mfsd9	-447101038109393
chr1	40846679	40847906	MACS_peak_753	352.62	Mfsd9	Mfsd9,Tmem182,Slc9a2	210,-15153,108736
chr1	40881038	40882061	MACS_peak_754	99.43	Tmem182	Tmem182,Mfsd9,Slc9a2	19104,-34047,142993
chr1	40961089	40962216	MACS_peak_756	104.81	none	Tmem182,Mfsd9,Slc9a2	99207,-114150,223096
chr1	40962705	40965955	MACS_peak_757	1198.13	none	Tmem182,Mfsd9,Slc9a2	101885,-116828,225774
chr1	41187539	41188489	MACS_peak_759	171.92	none	4930448I06Rik,Tmem182,Mfsd9	50083,325569,-340512
chr1	41196104	41197665	MACS_peak_760	244.14	none	4930448I06Rik,Tmem182,Mfsd9	41213,334439,-349382
chr1	42091477	42092614	MACS_peak_761	107.54	none	Pantr1,Pou3f3,2900092D14Rik	659625,-661945,-665135
chr1	42112813	42117914	MACS_peak_762	3100	none	Pantr1,Pou3f3,2900092D14Rik	636307,-638627,-641817
chr1	42751058	42755114	MACS_peak_765	753.96	none	Pou3f3,Pantr1,2900092D14Rik	-904,-1416,-4094
chr1	42907221	42909366	MACS_peak_767	3100	Mrps9	Mrps9,Gpr45,Pantr2	216,-101423,-137994
chr1	42921649	42922693	MACS_peak_768	92.02	Mrps9	Mrps9,Gpr45,Pantr2	14094,-87545,-151872
chr1	42974817	42975823	MACS_peak_770	106.53	none	Gpr45,Mrps9,Tgfbrap1	-3439667243180140
chr1	43009275	43010836	MACS_peak_771	360.94	Gpr45	Gpr45,Mrps9,Tgfbrap1	339101978145412
chr1	43148398	43150288	MACS_peak_772	2170.89	Tgfbrap1	Tgfbrap1,AI597479,Fhl2	6124,-6211,71463
chr1	43154426	43156795	MACS_peak_773	3100	AI597479	AI597479,Tgfbrap1,Fhl2	56,-143,65196
chr1	43200176	43201183	MACS_peak_774	97.61	Fhl2	Fhl2,AI597479,Tgfbrap1	20127,45125,-45212
chr1	43245777	43246154	MACS_peak_776	85.92	Fhl2	Fhl2,AI597479,Tgfbrap1	7641,90411,-90498
chr1	43342285	43343778	MACS_peak_778	183.14	none	Fhl2,Nck2,AI597479	-89425,-159564,187477
chr1	43501536	43504111	MACS_peak_779	3224.03	Nck2	Nck2,Fhl2,1500015O10Rik	228,-249217,-284623
chr1	43877124	43878453	MACS_peak_781	226.19	Uxs1	Uxs1,1500015O10Rik,Tpp2	6765,90342,-113063
chr1	43883303	43885743	MACS_peak_782	3100	Uxs1	Uxs1,1500015O10Rik,Tpp2	30,97077,-106328
chr1	43938698	43940336	MACS_peak_783	656.7	none	Tpp2,Uxs1,Mettl21c	-51334,-54964,137334
chr1	43955319	43957350	MACS_peak_784	833.04	none	Tpp2,Uxs1,Mettl21c	-34517,-71781,120517
chr1	43989628	43992003	MACS_peak_785	3100	none	Tpp2,Mettl21c,Uxs1	-36,86036,-106262
chr1	43998142	43998960	MACS_peak_786	131.95	Tpp2	Tpp2,Mettl21c,Uxs1	7700,78300,-113998
chr1	43999457	44001978	MACS_peak_787	540.93	Tpp2	Tpp2,Mettl21c,Uxs1	9866,76134,-116164
chr1	44027317	44029000	MACS_peak_788	435.67	Tpp2	Tpp2,Mettl21c,Tex30	3730748693131070
chr1	44098771	44099829	MACS_peak_789	129.68	none	Mettl21c,Tex30,Kdelc1	-224495993376318
chr1	44157825	44160516	MACS_peak_790	3100	Tex30	Tex30,Kdelc1,Bivm	63,16448,-17642
chr1	44174158	44177689	MACS_peak_791	3100	none	Kdelc1,Bivm,Tex30	-305,-889,-16690
chr1	44203658	44206128	MACS_peak_792	3100	Ercc5	Ercc5,Bivm,Kdelc1	305,28081,-29275
chr1	44290704	44293007	MACS_peak_793	809.21	none	Mettl21e,Ercc5,Bivm	-1607987267115040
chr1	44301366	44302165	MACS_peak_794	105.64	none	Mettl21e,Ercc5,Bivm	-2598997177124950
chr1	44386114	44391711	MACS_peak_795	3100	none	Mettl21e,Ercc5,Bivm	-1.13136e+17
chr1	44451762	44453188	MACS_peak_797	247.25	none	Gulp1,Mettl21e,Ercc5	-156040,-176699,247887
chr1	44453741	44455457	MACS_peak_798	355.45	none	Gulp1,Mettl21e,Ercc5	-153916,-178823,250011
chr1	44455583	44456529	MACS_peak_799	151.56	none	Gulp1,Mettl21e,Ercc5	-152459,-180280,251468
chr1	44608127	44609730	MACS_peak_800	743.37	Gulp1	Gulp1,4930521E06Rik,Mettl21e	413,192866,-333152
chr1	44669253	44671133	MACS_peak_801	777.26	Gulp1	Gulp1,4930521E06Rik,Mettl21e	61678,131601,-394417
chr1	45413395	45417522	MACS_peak_805	2770.92	none	Col3a1,Col5a2,Wdr75	47076,144669,-436887
chr1	45644201	45645179	MACS_peak_807	81.02	none	Col5a2,Wdr75,Col3a1	-84563,-207655,276308
chr1	45850935	45854802	MACS_peak_808	3100	Wdr75	Wdr75,Slc40a1,Gm4776	523129571234414
chr1	45875240	45876534	MACS_peak_809	121.83	Wdr75	Wdr75,Slc40a1,Gm4776	2.35421e+16
chr1	45882947	45885167	MACS_peak_810	428.58	none	Wdr75,Slc40a1,Gm4776	3171298382203220
chr1	45982076	45983470	MACS_peak_811	377.78	none	Slc40a1,Gm4776,Wdr75	-334104509130428
chr1	46123257	46124363	MACS_peak_812	154.48	Dnah7b	Dnah7b,Gm4776,Slc40a1	228,-36528,-141371
chr1	46703761	46708380	MACS_peak_813	3100	none	Slc39a10,Dnah7b,Gm4776	204284,582488,-618788
chr1	46764373	46765159	MACS_peak_814	128.34	none	Slc39a10,Dnah7b,Gm4776	145588,641184,-677484
chr1	46907626	46911853	MACS_peak_816	3100	Slc39a10	Slc39a10,Mir6350,Dnah7b	615614230786157
chr1	46950567	46952221	MACS_peak_817	788.91	none	Slc39a10,Mir6350,Dnah7b	-4.10406e+16
chr1	46972463	46975625	MACS_peak_818	1880.04	none	Slc39a10,Mir6350,Dnah7b	-6.36905e+16
chr1	46975732	46980854	MACS_peak_819	3041.88	none	Slc39a10,Mir6350,Dnah7b	-6.79395e+16
chr1	47063247	47065102	MACS_peak_820	198.35	none	Slc39a10,Mir6350,Dnah7b	-1.5382e+17
chr1	47070289	47073054	MACS_peak_821	827.11	none	Slc39a10,Mir6350,Dnah7b	-1.61317e+17
chr1	47133146	47134216	MACS_peak_822	280.4	none	Slc39a10,Mir6350	-223327390288
chr1	47364339	47365474	MACS_peak_824	91.26	none	Mir6350,Slc39a10	159063,-454552
chr1	47883389	47884762	MACS_peak_825	377.79	none	Mir6350,Slc39a10	-360106,-973721
chr1	48707825	48710404	MACS_peak_827	809.03	none	none	none
chr1	49941992	49943050	MACS_peak_830	196.03	none	none	none
chr1	50456924	50458047	MACS_peak_831	186.76	none	Tmeff2,Sdpr,9330175M20Rik	-526881,-888484,933138
chr1	50692423	50695504	MACS_peak_832	2382.63	none	Tmeff2,Sdpr,9330175M20Rik	-290403,-652006,696660
chr1	50983289	50985362	MACS_peak_833	809.86	none	Tmeff2,Sdpr,9330175M20Rik	-41,-361644,406298
chr1	51287099	51288022	MACS_peak_834	111.57	9330175M20Rik	Sdpr,9330175M20Rik,Nabp1	-5.84091e+16
chr1	51490105	51491048	MACS_peak_835	122.16	none	Nabp1,9330175M20Rik,Sdpr	44667,-99953,144607
chr1	51515507	51516745	MACS_peak_836	139.8	none	Nabp1,9330175M20Rik,Sdpr	19117,-125503,170157
chr1	51533743	51538253	MACS_peak_837	3100	none	Nabp1,9330175M20Rik,Sdpr	-755,-145375,190029
chr1	51538728	51539695	MACS_peak_838	95.21	none	Nabp1,9330175M20Rik,Sdpr	-3968,-148588,193242
chr1	51629157	51631087	MACS_peak_839	457.09	none	Nabp1,9330175M20Rik,Sdpr	-94879,-239499,284153
chr1	51653294	51654600	MACS_peak_840	84.33	none	Nabp1,9330175M20Rik,Sdpr	-118704,-263324,307978
chr1	51678492	51684412	MACS_peak_841	3100	none	Nabp1,9330175M20Rik,Myo1b	-146209,-290829,291370
chr1	51737927	51739319	MACS_peak_843	111.59	none	Nabp1,Myo1b,Stat4	-203380,234199,-326464
chr1	51797040	51802702	MACS_peak_844	3100	none	Myo1b,Nabp1,Stat4	172951,-264628,-265216
chr1	51802883	51805840	MACS_peak_845	3100	none	Myo1b,Stat4,Nabp1	168461,-260726,-269118
chr1	51814856	51816146	MACS_peak_846	213.59	Myo1b	Myo1b,Stat4,Nabp1	157321,-249586,-280258
chr1	51901848	51903217	MACS_peak_847	140.39	Myo1b	Myo1b,Stat4,Stat1	70290,-162555,-273749
chr1	51935270	51937468	MACS_peak_848	954.63	Myo1b	Myo1b,Stat4,Stat1	36453,-128718,-239912
chr1	51961305	51967079	MACS_peak_850	3100	Myo1b	Myo1b,Stat4,Stat1	8630,-100895,-212089
chr1	51968894	51973548	MACS_peak_851	3100	Myo1b	Myo1b,Stat4,Stat1	1601,-93866,-205060
chr1	51987253	51989563	MACS_peak_852	225.71	none	Myo1b,Stat4,Stat1	-15586,-76679,-187873
chr1	52064218	52067103	MACS_peak_853	1768.88	Stat4	Stat4,Myo1b,Stat1	573,-92838,-110621
chr1	52103511	52104455	MACS_peak_854	157.22	Stat4	Stat4,Stat1,Myo1b	38896,-72298,-131161
chr1	52169614	52171069	MACS_peak_855	1567.7	none	Stat1,Stat4,Gls	-5940105254119730
chr1	52175038	52177519	MACS_peak_856	3100	none	Stat1,Stat4,Gls	-3111191113798
chr1	52183486	52184627	MACS_peak_857	111.21	Stat1	Stat1,Gls,Stat4	7591106020118960
chr1	52206614	52208252	MACS_peak_858	358.15	Stat1	Stat1,Gls,Stat4	3096882643142340
chr1	52288312	52291193	MACS_peak_860	3100	Gls	Gls,Stat1,Stat4	324113287224665
chr1	52409938	52410697	MACS_peak_862	84.66	none	Gls,Nab1,Stat1	-1.20241e+17
chr1	52410742	52411707	MACS_peak_863	122.88	none	Gls,Nab1,Stat1	-1.21148e+17
chr1	52556186	52558141	MACS_peak_865	2018.25	Nab1	Nab1,Tmem194b,Mfsd6	129,-130385,226999
chr1	52583332	52585027	MACS_peak_866	691.73	none	Nab1,Tmem194b,Mfsd6	-26887,-103369,199983
chr1	52653529	52656094	MACS_peak_867	629.87	none	Tmem194b,Nab1,Mfsd6	-32737,-97519,129351
chr1	52686830	52688578	MACS_peak_868	3100	Tmem194b	Tmem194b,Mfsd6,Nab1	156,96458,-130412
chr1	52783142	52784720	MACS_peak_869	822.33	Mfsd6	Mfsd6,Inpp1,Tmem194b	2319060196383
chr1	52873593	52875088	MACS_peak_870	957.84	Inpp1	Inpp1,Hibch,Mfsd6	192,-27549,-90178
chr1	52900567	52903350	MACS_peak_871	3100	Hibch	Hibch,Inpp1,1700019D03Rik	69,-27426,107726
chr1	52974554	52976483	MACS_peak_873	439.53	Hibch	1700019D03Rik,Hibch,Inpp1	34166,73629,-100986
chr1	52994157	52996549	MACS_peak_875	725.96	1700019D03Rik	1700019D03Rik,Hibch,Inpp1	14331,93464,-120821
chr1	53004022	53014305	MACS_peak_876	3100	1700019D03Rik	1700019D03Rik,Hibch,Mstn	521,107274,-109343
chr1	53346012	53346823	MACS_peak_878	89.51	Pms1	Pms1,Ormdl1,Osgepl1	7423,-7521,-24050
chr1	53352759	53355158	MACS_peak_879	3100	Ormdl1	Ormdl1,Pms1,Osgepl1	20,-118,-16509
chr1	53369666	53371371	MACS_peak_880	3141.74	Osgepl1	Osgepl1,Ormdl1,Pms1	51,16580,-16678
chr1	53408379	53410063	MACS_peak_881	3043.88	Asnsd1	Asnsd1,Osgepl1,Ormdl1	3753875455283
chr1	53581718	53585232	MACS_peak_883	1309.75	Dnah7a	Asnsd1,Dnah7a,Osgepl1	-1.73879e+17
chr1	53636427	53639401	MACS_peak_885	2272.52	Dnah7a	Dnah7a,Stk17b,Asnsd1	125714,204145,-228318
chr1	53670008	53670843	MACS_peak_886	90.02	Dnah7a	Dnah7a,Stk17b,Mir7681	93203,171634,-235842
chr1	53688750	53689759	MACS_peak_887	110.51	Dnah7a	Dnah7a,Stk17b,Mir7681	74374,152805,-217013
chr1	53762999	53764113	MACS_peak_888	262.01	Dnah7a	Dnah7a,Stk17b,Mir7681	72,78503,-142711
chr1	53800704	53810184	MACS_peak_889	3100	none	Stk17b,Dnah7a,Mir7681	36615,-41816,-100823
chr1	53810635	53812683	MACS_peak_890	242.97	none	Stk17b,Dnah7a,Mir7681	30400,-48031,-94608
chr1	53840888	53842492	MACS_peak_891	2441.33	Stk17b	Stk17b,Mir7681,Dnah7a	369,-64577,-78062
chr1	53879516	53881702	MACS_peak_892	1093.77	none	Mir7681,Stk17b,Dnah7a	-25658,-38550,-116981
chr1	53923025	53924857	MACS_peak_893	953.66	none	Mir7681,Stk17b,Dnah7a	17674,-81882,-160313
chr1	54109566	54110615	MACS_peak_895	108.39	Hecw2	Hecw2,Ccdc150,Mir7681	141788,-197436,203823
chr1	54250621	54252381	MACS_peak_896	1042.6	Hecw2	Hecw2,Ccdc150,Gtf3c3	377,-56025,244314
chr1	54306664	54308884	MACS_peak_898	1994.72	Ccdc150	Ccdc150,Hecw2,Gtf3c3	248,-55896,188041
chr1	54443553	54444340	MACS_peak_899	93.61	none	Gtf3c3,Ccdc150,Pgap1	5.18691e+16
chr1	54494825	54496374	MACS_peak_900	3100	Gtf3c3	Gtf3c3,Pgap1,Ccdc150	216118929188073
chr1	54501457	54502333	MACS_peak_902	115.38	none	Gtf3c3,Pgap1,Ccdc150	-6080112633194360
chr1	54540515	54542759	MACS_peak_903	663.08	Pgap1	Gtf3c3,Pgap1,Ccdc150	-4582272891234110
chr1	54613273	54615474	MACS_peak_904	3169.52	Pgap1	Pgap1,Gtf3c3,Ccdc150	155,-118558,306847
chr1	54640944	54644555	MACS_peak_905	3100	none	Pgap1,Gtf3c3,Ccdc150	-28221,-146934,335223
chr1	54661700	54665370	MACS_peak_906	1999.59	none	Pgap1,Gtf3c3,Ankrd44	-49007,-167720,319696
chr1	54981937	54983939	MACS_peak_907	2834.32	Ankrd44	Ankrd44,Sf3b1,Coq10b	293,101384,-126675
chr1	54984746	54989427	MACS_peak_908	1667.3	none	Ankrd44,Sf3b1,Coq10b	-3855,97236,-122527
chr1	55050179	55051280	MACS_peak_910	122.16	Sf3b1	Sf3b1,Coq10b,Ankrd44	33593,-58884,-67498
chr1	55068800	55069759	MACS_peak_911	180.76	Sf3b1	Sf3b1,Coq10b,Hspd1	15043,-40334,75497
chr1	55076923	55078421	MACS_peak_912	137.41	Sf3b1	Sf3b1,Coq10b,Hspd1	6650,-31941,67104
chr1	55078681	55089410	MACS_peak_913	3100	Sf3b1	Sf3b1,Coq10b,Hspd1	277,-25568,60731
chr1	55108553	55110904	MACS_peak_914	3100	Coq10b	Coq10b,Sf3b1,Hspd1	115,-25406,35048
chr1	55131319	55134356	MACS_peak_916	522.06	none	Hspd1,Hspe1,Coq10b	11939,-12154,23224
chr1	55135840	55136896	MACS_peak_917	120.73	Hspd1	Hspd1,Hspe1,Coq10b	8408,-8623,26755
chr1	55139130	55150928	MACS_peak_918	3100	Hspe1	Hspe1,Hspd1,Coq10b	38,-253,35416
chr1	55159204	55161560	MACS_peak_919	985.79	none	Hspe1,Hspd1,Mob4	15391,-15606,-27706
chr1	55162823	55170087	MACS_peak_920	3100	none	Hspe1,Mob4,Hspd1	21464,-21633,-21679
chr1	55185875	55191616	MACS_peak_921	3100	Mob4	Mob4,Hspe1,Hspd1	657,43754,-43969
chr1	55194772	55195585	MACS_peak_922	107.85	Mob4	Mob4,Hspe1,Hspd1	7090,50187,-50402
chr1	55218683	55221435	MACS_peak_924	650.11	none	Mob4,Rftn2,Mars2	31971,63567,-73961
chr1	55228380	55229738	MACS_peak_925	760.8	Rftn2	Mob4,Rftn2,Mars2	40971,54567,-64961
chr1	55243466	55244993	MACS_peak_926	686.24	Rftn2	Rftn2,Mars2,Mob4	39397,-49791,56141
chr1	55248599	55249616	MACS_peak_927	100.37	Rftn2	Rftn2,Mars2,Mob4	34519,-44913,61019
chr1	55249770	55254150	MACS_peak_928	998.29	Rftn2	Rftn2,Mars2,Mob4	31666,-42060,63872
chr1	55254264	55257499	MACS_peak_929	3100	Rftn2	Rftn2,Mars2,Mob4	27745,-38139,67793
chr1	55258211	55260919	MACS_peak_930	711.41	Rftn2	Rftn2,Mars2,Mob4	24061,-34455,71477
chr1	55266967	55268389	MACS_peak_931	237.49	Rftn2	Rftn2,Mars2,Mob4	15948,-26342,79590
chr1	55269602	55271219	MACS_peak_932	375.48	Rftn2	Rftn2,Mars2,Mob4	13216,-23610,82322
chr1	55282702	55283852	MACS_peak_933	165.7	Rftn2	Rftn2,Mars2,Mob4	349,-10743,95189
chr1	55291601	55296347	MACS_peak_934	3100	none	Mars2,Rftn2,Mob4	-46,-10348,105886
chr1	55335808	55336882	MACS_peak_935	141.05	none	Mars2,Rftn2,Boll	42325,-52719,83206
chr1	55419186	55421113	MACS_peak_936	823.59	Boll	Boll,Plcl1,Mars2	164,-42640,126129
chr1	55436454	55437380	MACS_peak_937	80.27	none	Boll,Plcl1,Mars2	-16604,-25872,142897
chr1	55437464	55438455	MACS_peak_938	83.24	none	Boll,Plcl1,Mars2	-17646,-24830,143939
chr1	55462519	55463846	MACS_peak_939	142.86	Plcl1	Plcl1,Boll,Mars2	393,-42869,169162
chr1	55930978	55932180	MACS_peak_941	347.58	none	9130227L01Rik,1700003I22Rik,Plcl1	-56505,-144242,468790
chr1	56752935	56754932	MACS_peak_942	747.13	none	Hsfy2,Satb2,9130024F11Rik	-59638,274245,-274379
chr1	56755399	56756927	MACS_peak_943	195.77	none	Hsfy2,Satb2,9130024F11Rik	-61868,272015,-272149
chr1	56901469	56902488	MACS_peak_945	83.34	Satb2	Satb2,9130024F11Rik,Hsfy2	126200,-126334,-207683
chr1	57026059	57027036	MACS_peak_946	81.16	Satb2	Satb2,9130024F11Rik,BC055402	1631,-1765,245293
chr1	57027450	57030972	MACS_peak_947	3100	9130024F11Rik	9130024F11Rik,Satb2,BC055402	899,-1033,242629
chr1	57338010	57339243	MACS_peak_948	118.41	none	BC055402,4930558J18Rik,1700066M21Rik	-66786,95762,-95837
chr1	57388024	57389626	MACS_peak_949	159.94	none	4930558J18Rik,1700066M21Rik,9430016H08Rik	45563,-45638,-74566
chr1	57390086	57391339	MACS_peak_950	205.85	none	4930558J18Rik,1700066M21Rik,9430016H08Rik	43676,-43751,-72679
chr1	57400009	57400870	MACS_peak_951	108.57	none	4930558J18Rik,1700066M21Rik,9430016H08Rik	33949,-34024,-62952
chr1	57425817	57427222	MACS_peak_952	285.32	4930558J18Rik	4930558J18Rik,1700066M21Rik,9430016H08Rik	7869,-7944,-36872
chr1	57433059	57435783	MACS_peak_953	3100	none	4930558J18Rik,1700066M21Rik,9430016H08Rik	-33,-42,-28970
chr1	57456340	57457207	MACS_peak_954	117.08	Tyw5	9430016H08Rik,Tyw5,1700066M21Rik	-6618674522310
chr1	57461951	57464914	MACS_peak_955	3100	9430016H08Rik,Tyw5	9430016H08Rik,Tyw5,1700066M21Rik	41,86,28969
chr1	57532652	57534631	MACS_peak_956	231.92	none	Tyw5,9430016H08Rik,1700066M21Rik	-701237025099178
chr1	57663691	57664792	MACS_peak_957	150.53	none	Spats2l,Tyw5,9430016H08Rik	-167463,-200723,200850
chr1	57664858	57665913	MACS_peak_958	134.97	none	Spats2l,Tyw5,9430016H08Rik	-166319,-201867,201994
chr1	57667909	57670845	MACS_peak_959	2355.84	none	Spats2l,Tyw5,9430016H08Rik	-162327,-205859,205986
chr1	57675382	57676432	MACS_peak_960	83.04	none	Spats2l,Tyw5,9430016H08Rik	-155797,-212389,212516
chr1	57830749	57832965	MACS_peak_961	1654.01	Spats2l	Spats2l,Kctd18,Sgol2	153,194511,-210326
chr1	58025777	58028103	MACS_peak_962	3101.54	none	Kctd18,Sgol2,Aox1	-12,-15243,-59872
chr1	58045371	58047391	MACS_peak_963	365.63	Sgol2	Sgol2,Kctd18,Aox1	4198,-19453,-40431
chr1	58051576	58055723	MACS_peak_964	3100	Sgol2	Sgol2,Kctd18,Aox1	832,-26721,-33163
chr1	58056231	58056950	MACS_peak_965	96.44	Sgol2	Sgol2,Kctd18,Aox1	3773,-29662,-30222
chr1	58085626	58088779	MACS_peak_966	3100	Aox1	Aox1,Sgol2,Kctd18	390,34385,-60274
chr1	58107899	58109932	MACS_peak_968	447.18	Aox1	Aox1,Sgol2,Aox3	22103,56098,-61064
chr1	58360132	58361927	MACS_peak_971	252.05	Aox2	Aox2,Bzw1,Aox4	25860,-88950,93789
chr1	58422825	58425500	MACS_peak_972	1062.15	Aox2	Bzw1,Clk1,Ppil3	-258175677078168
chr1	58447890	58449306	MACS_peak_974	1128.64	none	Bzw1,Clk1,Ppil3	-13813233453732
chr1	58449701	58452150	MACS_peak_975	3100	Bzw1	Bzw1,Clk1,Ppil3	9463000751405
chr1	58459361	58461561	MACS_peak_977	346.81	Bzw1	Bzw1,Clk1,Ppil3	104822047141869
chr1	58464150	58465750	MACS_peak_978	225.98	none	Bzw1,Clk1,Ppil3	149711598237380
chr1	58465786	58468904	MACS_peak_979	1226.23	none	Clk1,Bzw1,Ppil3	135871736634985
chr1	58472024	58473848	MACS_peak_980	408.63	Clk1	Clk1,Bzw1,Ppil3	79962295729394
chr1	58474836	58476749	MACS_peak_981	175.88	Clk1	Clk1,Bzw1,Ppil3	51402581326538
chr1	58478230	58483316	MACS_peak_982	3100	Clk1	Clk1,Ppil3,Nif3l1	159,21557,-23703
chr1	58500496	58506677	MACS_peak_985	3100	none	Nif3l1,Ppil3,Clk1	-890,-1256,-22654
chr1	58514286	58515813	MACS_peak_986	186.42	Nif3l1	Nif3l1,Ppil3,Clk1	10573,-12719,-34117
chr1	58531643	58533011	MACS_peak_987	192.28	Orc2	Orc2,Nif3l1,Ppil3	25943,27851,-29997
chr1	58555910	58557781	MACS_peak_988	561.81	Orc2	Orc2,Nif3l1,Ppil3	1425,52369,-54515
chr1	58559402	58562927	MACS_peak_989	3100	Orc2	Orc2,Nif3l1,Ppil3	789,56688,-58834
chr1	58575718	58576745	MACS_peak_990	103.14	none	Orc2,Fam126b,Ndufb3	-14278,66946,-67211
chr1	58641986	58644263	MACS_peak_992	3100	Fam126b	Fam126b,Ndufb3,Gm20257	53,-318,-66360
chr1	58670336	58671200	MACS_peak_993	164.54	none	Ndufb3,Fam126b,Gm20257	27326,-27591,-38716
chr1	58709211	58710112	MACS_peak_995	183.55	Gm20257	Gm20257,Als2cr12,Cflar	177,43172,-58673
chr1	58745638	58748096	MACS_peak_996	1201.89	Als2cr12	Als2cr12,Cflar,Gm20257	5966,-21467,37383
chr1	58767520	58771421	MACS_peak_997	3100	Cflar	Cflar,Als2cr12,Gm20257	-659,-16637,59986
chr1	58803039	58804164	MACS_peak_998	118.16	Cflar	Cflar,Casp8,Als2cr12	16206,-48616,-50768
chr1	58816176	58820659	MACS_peak_999	3100	none	Cflar,Casp8,Als2cr12	31022,-33800,-65584
chr1	58822858	58824182	MACS_peak_1000	221.99	none	Casp8,Cflar,Als2cr12	-28697,36125,-70687
chr1	58824974	58828214	MACS_peak_1001	1533.86	none	Casp8,Cflar,Als2cr12	-25623,39199,-73761
chr1	58852029	58853301	MACS_peak_1002	422.94	Casp8	Casp8,Cflar,Als2cr12	448,65270,-99832
chr1	58935378	58937311	MACS_peak_1003	347.66	none	Casp8,Trak2,Stradb	76999,93982,-94070
chr1	58959622	58961245	MACS_peak_1004	428.43	Trak2	Trak2,Stradb,Casp8	69893,-69981,101088
chr1	59013853	59016881	MACS_peak_1005	1085.22	Trak2	Trak2,Stradb,Als2cr11	14959,-15047,136377
chr1	59017264	59018484	MACS_peak_1006	152.33	Trak2	Trak2,Stradb,Als2cr11	12452,-12540,133870
chr1	59028854	59031424	MACS_peak_1007	3100	Trak2	Trak2,Stradb,Als2cr11	187,-275,121605
chr1	59127522	59128842	MACS_peak_1008	139.54	Als2cr11	Als2cr11,Tmem237,Mpp4	235624846890298
chr1	59175715	59177961	MACS_peak_1009	3100	Tmem237	Tmem237,Als2cr11,Mpp4	102,-25094,41642
chr1	59293181	59295513	MACS_peak_1010	3100	none	Als2,Cdk15,Mpp4	-272,-19403,-74114
chr1	59312760	59314612	MACS_peak_1011	389.73	none	Cdk15,Als2,Mpp4	-64,-19611,-93453
chr1	59371050	59372704	MACS_peak_1014	507.96	Cdk15	Cdk15,Als2,Mpp4	58127,-77802,-151644
chr1	59372753	59373941	MACS_peak_1015	242.81	Cdk15	Cdk15,Als2,Mpp4	59597,-79272,-153114
chr1	59377445	59380546	MACS_peak_1016	3051.16	Cdk15	Cdk15,Als2,Mpp4	65245,-84920,-158762
chr1	59423548	59425773	MACS_peak_1018	669.12	none	Cdk15,Fzd7,Als2	110910,-114330,-130585
chr1	59430036	59437338	MACS_peak_1019	3100	none	Fzd7,Cdk15,Gm973	-105303,119937,-139420
chr1	59437620	59438912	MACS_peak_1020	197.57	none	Fzd7,Cdk15,Gm973	-100724,124516,-134841
chr1	59439264	59441715	MACS_peak_1021	726.56	none	Fzd7,Cdk15,Gm973	-98501,126739,-132618
chr1	59447942	59450038	MACS_peak_1022	282.02	none	Fzd7,Gm973,Cdk15	-90000,-124117,135240
chr1	59450141	59457465	MACS_peak_1023	2718.83	none	Fzd7,Gm973,Cdk15	-85187,-119304,140053
chr1	59474137	59478045	MACS_peak_1024	668.48	none	Fzd7,Gm973,Cdk15	-62899,-97016,162341
chr1	59478507	59483015	MACS_peak_1025	3100	none	Fzd7,Gm973,Cdk15	-58229,-92346,167011
chr1	59483087	59485111	MACS_peak_1026	2514.63	none	Fzd7,Gm973,Cdk15	-54891,-89008,170349
chr1	59487258	59488792	MACS_peak_1027	180.47	none	Fzd7,Gm973,Cdk15	-50965,-85082,174275
chr1	59489789	59490769	MACS_peak_1028	80.74	none	Fzd7,Gm973,Cdk15	-48711,-82828,176529
chr1	59494105	59497048	MACS_peak_1030	377.98	none	Fzd7,Gm973,Cdk15	-43414,-77531,181826
chr1	59498267	59501191	MACS_peak_1031	1302.84	none	Fzd7,Gm973,Cdk15	-39261,-73378,185979
chr1	59501212	59509053	MACS_peak_1032	3100	none	Fzd7,Gm973,Cdk15	-33858,-67975,191382
chr1	59512963	59514788	MACS_peak_1033	261.05	none	Fzd7,Gm973,Cdk15	-25115,-59232,200125
chr1	59527425	59528449	MACS_peak_1034	95	none	Fzd7,Gm973,Sumo1	-11053,-45170,199741
chr1	59528569	59531019	MACS_peak_1035	2519.48	none	Fzd7,Gm973,Sumo1	-9196,-43313,197884
chr1	59537160	59546673	MACS_peak_1036	3100	Fzd7	Fzd7,Gm973,Sumo1	2926,-31191,185762
chr1	59572392	59574199	MACS_peak_1038	576.05	Gm973	Gm973,Fzd7,Sumo1	18834305154383
chr1	59577154	59578391	MACS_peak_1039	198.83	Gm973	Gm973,Fzd7,Sumo1	466538782149906
chr1	59578757	59580997	MACS_peak_1040	283.73	Gm973	Gm973,Fzd7,Sumo1	677040887147801
chr1	59640567	59642811	MACS_peak_1041	837.3	Gm973	Gm973,Sumo1,Nop58	68582,85989,-100160
chr1	59660389	59661895	MACS_peak_1042	537.98	Gm973	Sumo1,Nop58,Snord70	66536,-80707,-87659
chr1	59662784	59664617	MACS_peak_1043	593.88	Gm973	Sumo1,Nop58,Snord70	63978,-78149,-85101
chr1	59664946	59667316	MACS_peak_1044	362.5	Gm973	Sumo1,Nop58,Snord70	61547,-75718,-82670
chr1	59670053	59671727	MACS_peak_1045	547.48	Gm973	Sumo1,Nop58,Snord70	56788,-70959,-77911
chr1	59702712	59704617	MACS_peak_1047	295.48	Sumo1	Sumo1,Nop58,Snord70	24014,-38185,-45137
chr1	59707813	59708962	MACS_peak_1048	114.29	Sumo1	Sumo1,Nop58,Snord70	19291,-33462,-40414
chr1	59716007	59719210	MACS_peak_1049	991.87	Sumo1	Sumo1,Nop58,Snord70	10070,-24241,-31193
chr1	59719220	59721192	MACS_peak_1050	694.16	Sumo1	Sumo1,Nop58,Snord70	7472,-21643,-28595
chr1	59721218	59729457	MACS_peak_1051	3100	Sumo1	Sumo1,Nop58,Snord70	2341,-16512,-23464
chr1	59740729	59748620	MACS_peak_1052	3100	Nop58	Nop58,Snord70,Snord11	2825,-4127,-16977
chr1	59749039	59758715	MACS_peak_1053	3100	Nop58	Snord70,Snord11,Nop58	5076,-7774,12028
chr1	59760114	59761190	MACS_peak_1054	135.88	Nop58	Snord11,Snord70,Nop58	-9991185118803
chr1	59768224	59770850	MACS_peak_1055	391.08	none	Snord11,Snord70,Nop58	78862073627688
chr1	59772121	59775401	MACS_peak_1056	531.78	none	Snord11,Snord70,Nop58	121102496031912
chr1	59775520	59777021	MACS_peak_1057	365.42	none	Snord11,Snord70,Nop58	146192746934421
chr1	59777908	59779455	MACS_peak_1058	126.06	none	Snord11,Snord70,Nop58	170302988036832
chr1	59782186	59783259	MACS_peak_1059	108.92	none	Snord11,Snord70,Bmpr2	21071,33921,-38400
chr1	59784386	59787051	MACS_peak_1060	3100	none	Snord11,Bmpr2,Snord70	24067,-35404,36917
chr1	59788460	59789429	MACS_peak_1061	90.62	none	Snord11,Bmpr2,Snord70	27293,-32178,40143
chr1	59805967	59807606	MACS_peak_1062	728.46	none	Bmpr2,Snord11,Snord70	-143364513557985
chr1	59818922	59822129	MACS_peak_1063	3100	none	Bmpr2,Snord11,Snord70	-5975887471724
chr1	59968793	59971516	MACS_peak_1065	3100	Fam117b	Fam117b,Ica1l,Bmpr2	305129777149032
chr1	59980876	59981859	MACS_peak_1066	84.38	Fam117b	Fam117b,Ica1l,Bmpr2	1.15181e+16
chr1	59982279	59984033	MACS_peak_1067	421.64	Fam117b	Fam117b,Ica1l,Bmpr2	1.33071e+16
chr1	59997645	59999586	MACS_peak_1068	384.52	Fam117b	Fam117b,Ica1l,Wdr12	2.87661e+16
chr1	60025319	60027899	MACS_peak_1069	656.11	Fam117b	Fam117b,Ica1l,Wdr12	5676073322128140
chr1	60099004	60100715	MACS_peak_1070	1960.12	Ica1l	Ica1l,Wdr12,Carf	72,54892,-55231
chr1	60104261	60105756	MACS_peak_1071	137.86	none	Ica1l,Wdr12,Carf	-5077,49743,-50082
chr1	60129870	60131571	MACS_peak_1072	144.77	none	Wdr12,Carf,Ica1l	24031,-24370,-30789
chr1	60131783	60135334	MACS_peak_1073	1153.84	none	Wdr12,Carf,Ica1l	21193,-21532,-33627
chr1	60143857	60144809	MACS_peak_1074	84.76	Wdr12	Wdr12,Carf,Ica1l	10418,-10757,-44402
chr1	60152399	60156416	MACS_peak_1075	3100	Wdr12	Wdr12,Carf,Ica1l	344,-683,-54476
chr1	60235955	60239351	MACS_peak_1076	3100	Nbeal1	Nbeal1,Carf,Wdr12	211,72727,-82309
chr1	60399024	60401820	MACS_peak_1078	3100	Cyp20a1	Cyp20a1,Abi2,Nbeal1	207,-66040,162980
chr1	60406113	60408095	MACS_peak_1079	466.75	Cyp20a1	Cyp20a1,Abi2,Nbeal1	6889,-59358,169662
chr1	60464955	60467756	MACS_peak_1080	3100	none	Abi2,Cyp20a1,Raph1	-10766140157254
chr1	60621275	60624750	MACS_peak_1081	3100	Raph1	Raph1,Abi2,Cd28	597,156550,-180219
chr1	60625794	60626885	MACS_peak_1082	93.44	none	Raph1,Abi2,Cd28	-2730,159877,-176892
chr1	60834222	60836863	MACS_peak_1083	1380	none	Cd28,Ctla4,Icos	32311,-130326,-199215
chr1	60842341	60843588	MACS_peak_1084	321.63	none	Cd28,Ctla4,Icos	39733,-122904,-191793
chr1	60844223	60845041	MACS_peak_1085	374.28	none	Cd28,Ctla4,Icos	41401,-121236,-190125
chr1	60857445	60858782	MACS_peak_1086	164.19	none	Cd28,Ctla4,Icos	54882,-107755,-176644
chr1	60861333	60862846	MACS_peak_1087	292.62	none	Cd28,Ctla4,Icos	58858,-103779,-172668
chr1	60873166	60874749	MACS_peak_1089	265.58	none	Cd28,Ctla4,Icos	70726,-91911,-160800
chr1	60874802	60881445	MACS_peak_1090	3100	none	Cd28,Ctla4,Icos	74892,-87745,-156634
chr1	60889112	60890558	MACS_peak_1092	1145.59	none	Ctla4,Cd28,Icos	-76033,86604,-144922
chr1	60890986	60892280	MACS_peak_1093	197.16	none	Ctla4,Cd28,Icos	-74235,88402,-143124
chr1	60893625	60894520	MACS_peak_1094	84.87	none	Ctla4,Cd28,Icos	-71796,90841,-140685
chr1	60895120	60897131	MACS_peak_1095	680.58	none	Ctla4,Cd28,Icos	-69743,92894,-138632
chr1	60901644	60904344	MACS_peak_1097	593.12	none	Ctla4,Cd28,Icos	-62874,99763,-131763
chr1	60905333	60915829	MACS_peak_1098	3100	none	Ctla4,Cd28,Icos	-55287,107350,-124176
chr1	60915842	60918074	MACS_peak_1099	1933.15	none	Ctla4,Cd28,Icos	-48910,113727,-117799
chr1	61473881	61477614	MACS_peak_1100	2335.78	none	9530026F06Rik,Pard3b,Icos	40472,-209650,440990
chr1	61554914	61556166	MACS_peak_1101	376.89	none	9530026F06Rik,Pard3b,Icos	120265,-129857,520783
chr1	61684955	61686357	MACS_peak_1102	541.16	Pard3b	Pard3b,9530026F06Rik,Icos	259250381650899
chr1	62222692	62224022	MACS_peak_1103	96.37	Pard3b	Nrp2,Pard3b,4930487H11Rik	-5.26534e+17
chr1	62225755	62232534	MACS_peak_1105	3100	Pard3b	Nrp2,Pard3b,4930487H11Rik	-5.20747e+17
chr1	62693991	62696097	MACS_peak_1106	486.59	none	Nrp2,4930487H11Rik,Ino80d	-5.48461e+16
chr1	62696128	62698644	MACS_peak_1107	357.88	none	Nrp2,4930487H11Rik,Ino80d	-5.25041e+16
chr1	62710900	62713624	MACS_peak_1108	3100	none	Nrp2,4930487H11Rik,Ino80d	-3.76281e+16
chr1	62724023	62726708	MACS_peak_1109	1643.36	none	Nrp2,4930487H11Rik,Ino80d	-2.45251e+16
chr1	62748998	62750817	MACS_peak_1110	1445.78	Nrp2	Nrp2,4930487H11Rik,Ino80d	1791399410934
chr1	62752296	62755073	MACS_peak_1111	1958.12	Nrp2	Nrp2,4930487H11Rik,Ino80d	379487622407157
chr1	62770735	62772030	MACS_peak_1112	196.95	Nrp2	Nrp2,4930487H11Rik,Ino80d	2149269924389450
chr1	62782027	62785737	MACS_peak_1113	3100	Nrp2	Nrp2,4930487H11Rik,Ino80d	3399257424376950
chr1	62788129	62790988	MACS_peak_1114	1285.48	Nrp2	Nrp2,4930487H11Rik,Ino80d	3966851748371280
chr1	62799188	62800202	MACS_peak_1115	84.04	Nrp2	4930487H11Rik,Nrp2,Ino80d	4161149805361140
chr1	62806148	62807860	MACS_peak_1116	362.2	Nrp2	4930487H11Rik,Nrp2,Ino80d	3430257114353830
chr1	62811098	62825282	MACS_peak_1117	3100	Nrp2	4930487H11Rik,Nrp2,Ino80d	2311668300342650
chr1	62826305	62827495	MACS_peak_1118	120.87	Nrp2	4930487H11Rik,Nrp2,Ino80d	1440677010333940
chr1	62828692	62832868	MACS_peak_1119	3100	Nrp2	4930487H11Rik,Nrp2,Ino80d	1052680890330060
chr1	62839393	62843237	MACS_peak_1120	1958.54	Nrp2	4930487H11Rik,Nrp2,Ino80d	-991425319526
chr1	63032964	63033660	MACS_peak_1122	126.89	none	Ino80d,Ino80dos,Ndufs1	127529,-127732,190084
chr1	63103614	63105375	MACS_peak_1123	205.41	Ino80d	Ino80d,Ino80dos,Ndufs1	56347,-56550,118902
chr1	63126208	63127168	MACS_peak_1124	92	Ino80d	Ino80d,Ino80dos,Ndufs1	34153,-34356,96708
chr1	63136409	63139548	MACS_peak_1127	741.17	Ino80d	Ino80d,Ino80dos,Ndufs1	22863,-23066,85418
chr1	63142251	63143379	MACS_peak_1128	113.27	Ino80d	Ino80d,Ino80dos,Ndufs1	18026,-18229,80581
chr1	63146492	63147754	MACS_peak_1129	131.27	Ino80d	Ino80d,Ino80dos,Ndufs1	13718,-13921,76273
chr1	63149344	63151667	MACS_peak_1131	277.97	Ino80d	Ino80d,Ino80dos,Ndufs1	10336,-10539,72891
chr1	63151897	63168202	MACS_peak_1132	3100	Ino80d	Ino80d,Ino80dos,Ndufs1	792,-995,63347
chr1	63168337	63171497	MACS_peak_1133	316.59	Ino80dos	Ino80dos,Ino80d,Ndufs1	8604,-9076,53479
chr1	63171700	63173465	MACS_peak_1134	195.5	Ino80dos	Ino80dos,Ino80d,Ndufs1	11269,-11741,50814
chr1	63175479	63191590	MACS_peak_1135	3100	Ino80dos	Ino80dos,Ino80d,Ndufs1	22221,-22693,39862
chr1	63191679	63193212	MACS_peak_1136	166.86	Ndufs1,Ino80dos	Ndufs1,Eef1b2,Ino80dos	30951,-30959,31132
chr1	63197303	63198388	MACS_peak_1137	90.21	Ndufs1,Ino80dos	Ndufs1,Eef1b2,Snora41	25551,-25559,-27751
chr1	63208530	63212993	MACS_peak_1138	1276.12	Ndufs1	Ndufs1,Eef1b2,Snora41	12635,-12643,-14835
chr1	63214614	63215984	MACS_peak_1139	140.23	Ndufs1	Ndufs1,Eef1b2,Snora41	8097,-8105,-10297
chr1	63219900	63220950	MACS_peak_1141	145.64	Ndufs1	Ndufs1,Eef1b2,Snora41	2971,-2979,-5171
chr1	63221117	63230650	MACS_peak_1142	3100	Eef1b2	Snora41,Eef1b2,Ndufs1	287,2479,-2487
chr1	63237632	63267125	MACS_peak_1143	3100	Zdbf2,Gpr1	Zdbf2,Gpr1,Snora41	5447847726782
chr1	63267506	63268684	MACS_peak_1144	160.21	Zdbf2	Gpr1,Zdbf2,Snora41	-72402116442499
chr1	63272351	63274410	MACS_peak_1146	356.68	Zdbf2	Gpr1,Zdbf2,Snora41	-125252644947784
chr1	63278546	63280555	MACS_peak_1147	231.26	Zdbf2	Gpr1,Zdbf2,Snora41	-186953261953954
chr1	63283405	63284654	MACS_peak_1148	147.12	Zdbf2	Gpr1,Zdbf2,Snora41	-23174,-35813,58433
chr1	63285382	63287017	MACS_peak_1149	588	Zdbf2	Gpr1,Zdbf2,Snora41	-25344,-33643,60603
chr1	63293095	63295996	MACS_peak_1151	3100	Zdbf2	Zdbf2,Gpr1,Snora41	-25297,-33690,68949
chr1	63318918	63321039	MACS_peak_1153	3100	Zdbf2	Zdbf2,Gpr1,Snora41	136,-59123,94382
chr1	63355496	63356779	MACS_peak_1154	242.16	Zdbf2	Zdbf2,Gpr1,Snora41	36295,-95282,130541
chr1	63368216	63371781	MACS_peak_1156	3100	none	Zdbf2,Gpr1,Adam23	50156,-109143,-122479
chr1	63450105	63451974	MACS_peak_1158	340.71	none	Adam23,Zdbf2,Gpr1	-41438,131197,-190184
chr1	63475590	63482004	MACS_peak_1159	3100	none	Adam23,Zdbf2,Gpr1	-13680,158955,-217942
chr1	63482833	63507260	MACS_peak_1160	3100	Adam23	Adam23,Zdbf2,Gpr1	2569,175204,-234191
chr1	63507333	63509185	MACS_peak_1161	127.99	Adam23	Adam23,Zdbf2,Dytn	1.57822e+16
chr1	63514856	63516816	MACS_peak_1163	314.93	Adam23	Adam23,Zdbf2,Dytn	2.33592e+16
chr1	63519936	63520910	MACS_peak_1164	81.58	Adam23	Adam23,Zdbf2,Dytn	2.79462e+16
chr1	63521730	63522819	MACS_peak_1165	124.21	Adam23	Adam23,Zdbf2,Dytn	2.97972e+16
chr1	63522997	63524536	MACS_peak_1166	165.85	Adam23	Adam23,Zdbf2,Dytn	3.12892e+16
chr1	63529077	63532857	MACS_peak_1167	2344.3	Adam23	Adam23,Dytn,Zdbf2	3.84902e+16
chr1	63611657	63613479	MACS_peak_1169	450.98	Adam23	Adam23,Dytn,Mdh1b	1.20091e+17
chr1	63776376	63778451	MACS_peak_1170	3100	Fastkd2	Fastkd2,Mdh1b,4933402D24Rik	215,-521,38428
chr1	63990777	63993104	MACS_peak_1171	2773.89	none	Gm13749,Mir6899,Klf7	-1936097135176020
chr1	64054681	64055811	MACS_peak_1172	91.96	none	Mir6899,Gm13749,Klf7	3382943946112710
chr1	64106609	64107584	MACS_peak_1173	89.72	Klf7	Mir6899,Klf7,Gm13749	-180216086795796
chr1	64165487	64170361	MACS_peak_1174	3100	Klf7	Klf7,Mir6899,Gm13749	39,-78849,156624
chr1	64270384	64271452	MACS_peak_1175	92.66	none	Klf7,Mir6899,Gm13749	-102955,-181843,259618
chr1	64271855	64273913	MACS_peak_1176	1739.72	none	Klf7,Mir6899,Gm13749	-104921,-183809,261584
chr1	64347644	64353309	MACS_peak_1177	3100	none	Klf7,Creb1,Mir6899	-182513,-228901,-261401
chr1	64468779	64470649	MACS_peak_1178	621.39	none	Creb1,Mettl21a,2810408I11Rik	-1.09663e+17
chr1	64577406	64581206	MACS_peak_1179	3100	none	Creb1,Mettl21a,2810408I11Rik	-7184436157927
chr1	64622248	64623177	MACS_peak_1180	182.35	Creb1	Mettl21a,Creb1,2810408I11Rik	4103043335114520
chr1	64623254	64626382	MACS_peak_1181	1166.42	Creb1	Mettl21a,Creb1,2810408I11Rik	3892445441112410
chr1	64662685	64665536	MACS_peak_1182	3100	none	Mettl21a,2810408I11Rik,Ccnyl1	-368,73123,-73808
chr1	64735883	64738721	MACS_peak_1184	3100	none	2810408I11Rik,Ccnyl1,Fzd5	-69,-616,47022
chr1	64764050	64764886	MACS_peak_1185	108.39	Ccnyl1	Fzd5,Ccnyl1,2810408I11Rik	19856,26550,-27235
chr1	64769420	64770229	MACS_peak_1187	85.37	Ccnyl1	Fzd5,Ccnyl1,2810408I11Rik	14500,31906,-32591
chr1	64772776	64786689	MACS_peak_1188	3100	Fzd5	Fzd5,Ccnyl1,2810408I11Rik	4592,41814,-42499
chr1	64786959	64787903	MACS_peak_1189	126.8	none	Fzd5,Ccnyl1,2810408I11Rik	-3107,49513,-50198
chr1	64789117	64790352	MACS_peak_1190	149.61	none	Fzd5,Ccnyl1,2810408I11Rik	-5410,51816,-52501
chr1	64799631	64800754	MACS_peak_1191	105.42	none	Fzd5,Ccnyl1,2810408I11Rik	-15868,62274,-62959
chr1	64930543	64932150	MACS_peak_1192	110.14	Plekhm3	Plekhm3,Fzd5,Akr1cl	72052,-147022,147976
chr1	64965199	64966400	MACS_peak_1193	160.69	Plekhm3	Plekhm3,Akr1cl,Cryge	3.75991e+16
chr1	65002568	65004265	MACS_peak_1194	2460.06	none	Plekhm3,Akr1cl,Cryge	-187590694321
chr1	65083406	65089612	MACS_peak_1196	3100	none	Akr1cl,Cryge,Crygd	-71871122823505
chr1	65098193	65099796	MACS_peak_1197	191.54	none	Cryge,Crygd,Akr1cl	-1257,11020,-19672
chr1	65113231	65114261	MACS_peak_1198	81.81	none	Crygd,Crygc,Crygb	-3732636015118
chr1	65155539	65160284	MACS_peak_1199	3100	D630023F18Rik	Cryga,D630023F18Rik,Crygb	-7974,11877,-29047
chr1	65223879	65226714	MACS_peak_1200	3100	Idh1	Idh1,Pikfyve,D630023F18Rik	420,-7962,-55508
chr1	65231984	65234668	MACS_peak_1201	3100	Pikfyve	Pikfyve,Idh1,D630023F18Rik	68,-273,-63538
chr1	66221288	66222648	MACS_peak_1203	466.75	Map2	Map2,Crygf,Unc80	66,248873,-293052
chr1	66514455	66515543	MACS_peak_1204	158.05	none	Unc80,Rpe,Map2	-21,-232467,293097
chr1	66745540	66749680	MACS_peak_1206	3100	Rpe	Rpe,Kansl1l,Acadl	144116559162273
chr1	66862246	66865202	MACS_peak_1207	3100	Kansl1l	Kansl1l,Acadl,Rpe	44546159116258
chr1	66908838	66910219	MACS_peak_1208	658.33	Acadl	Acadl,Kansl1l,Myl1	355,-45359,72412
chr1	67005874	67008435	MACS_peak_1209	964.34	none	Myl1,Lancl1,Acadl	-15524,78254,-97271
chr1	67084515	67085846	MACS_peak_1211	1318.21	Lancl1	Lancl1,Cps1,Myl1	228,-84420,-93550
chr1	67284263	67284982	MACS_peak_1212	154.9	none	Cps1,Lancl1,Myl1	115022,-199176,-292992
chr1	67285039	67286324	MACS_peak_1213	748.36	none	Cps1,Lancl1,Myl1	116081,-200235,-294051
chr1	67353514	67354491	MACS_peak_1214	155.38	none	Cps1,Lancl1,Myl1	184402,-268556,-362372
chr1	67755099	67756318	MACS_peak_1215	387.55	none	Cps1,Lancl1,Myl1	586108,-670262,-764078
chr1	67756431	67757471	MACS_peak_1216	402.48	none	Cps1,Lancl1,Myl1	587351,-671505,-765321
chr1	67980012	67983476	MACS_peak_1217	3118.97	none	Cps1,Lancl1,Myl1	812144,-896298,-990114
chr1	69153436	69155173	MACS_peak_1219	238.67	Erbb4	Erbb4,Ikzf2,Spag16	329,578230,-719239
chr1	69733086	69734969	MACS_peak_1220	1808.22	none	Ikzf2,Spag16,Erbb4	-1493,-139516,-579394
chr1	69873322	69874261	MACS_peak_1221	158.31	Spag16	Spag16,Ikzf2,Erbb4	248,-141257,-719158
chr1	70905054	70906982	MACS_peak_1222	177.83	Vwc2l	Vwc2l,Bard1,Abca12	1.3373e+17
chr1	70907364	70911502	MACS_peak_1223	1115.98	Vwc2l	Vwc2l,Bard1,Abca12	1.37145e+17
chr1	71064936	71066335	MACS_peak_1224	106.65	none	Bard1,Vwc2l,Abca12	8.39113e+16
chr1	71079996	71084323	MACS_peak_1226	3100	Bard1	Bard1,Vwc2l,Abca12	6.73873e+16
chr1	71132807	71133479	MACS_peak_1227	100.62	Bard1	Bard1,Abca12,Vwc2l	1.64033e+16
chr1	71147766	71151466	MACS_peak_1228	3100	none	Bard1,Abca12,Vwc2l	-70311868377328
chr1	71288167	71289193	MACS_peak_1230	135.57	none	Bard1,Abca12,Atic	-139134,172804,-315049
chr1	71551370	71552304	MACS_peak_1231	91.73	none	Atic,Abca12,Fn1	-51892,-90353,147971
chr1	71576469	71578657	MACS_peak_1233	375.85	none	Atic,Abca12,Fn1	-26166,-116079,122245
chr1	71602583	71605484	MACS_peak_1234	3100	Atic	Atic,Fn1,Apol7d	304,95775,-95875
chr1	71612994	71614114	MACS_peak_1235	166.71	Atic	Atic,Fn1,Apol7d	9825,86254,-86354
chr1	71617600	71618881	MACS_peak_1237	184.61	Atic	Atic,Fn1,Apol7d	14511,81568,-81668
chr1	71632841	71634531	MACS_peak_1238	172.11	Fn1	Atic,Fn1,Apol7d	29957,66122,-66222
chr1	71655260	71658095	MACS_peak_1241	487.23	Fn1	Fn1,Apol7d,Atic	43131,-43231,52948
chr1	71669896	71671215	MACS_peak_1243	177.17	Fn1	Fn1,Apol7d,Atic	29253,-29353,66826
chr1	71672141	71673056	MACS_peak_1244	122.57	Fn1	Fn1,Apol7d,Atic	27210,-27310,68869
chr1	71675429	71676843	MACS_peak_1246	155.31	Fn1	Fn1,Apol7d,Atic	23672,-23772,72407
chr1	71680825	71683255	MACS_peak_1247	1087	Fn1	Fn1,Apol7d,Atic	17768,-17868,78311
chr1	71684375	71686128	MACS_peak_1248	166.42	Fn1	Fn1,Apol7d,Atic	14557,-14657,81522
chr1	71687368	71703690	MACS_peak_1249	3100	Fn1	Fn1,Apol7d,Atic	4279,-4379,91800
chr1	71704290	71706121	MACS_peak_1250	1201.45	Apol7d	Apol7d,Fn1,Atic	5297,-5397,101476
chr1	71717698	71721190	MACS_peak_1252	1856.52	none	Apol7d,Fn1,Atic	19536,-19636,115715
chr1	71787614	71788560	MACS_peak_1253	103.02	none	Apol7d,Fn1,Gm8883	88179,-88279,-146598
chr1	72209948	72211091	MACS_peak_1255	203.66	Mreg	Mreg,Pecr,Tmem169	48362,120369,-120427
chr1	72212099	72214617	MACS_peak_1256	462.64	Mreg	Mreg,Pecr,Tmem169	45523,117530,-117588
chr1	72214724	72215779	MACS_peak_1257	90.42	Mreg	Mreg,Pecr,Tmem169	43630,115637,-115695
chr1	72216555	72222046	MACS_peak_1258	3100	Mreg	Mreg,Pecr,Tmem169	39581,111588,-111646
chr1	72228626	72232246	MACS_peak_1262	1305.82	Mreg	Mreg,Pecr,Tmem169	28445,100452,-100510
chr1	72232628	72233901	MACS_peak_1263	212.03	Mreg	Mreg,Pecr,Tmem169	25617,97624,-97682
chr1	72239860	72241411	MACS_peak_1264	283.61	Mreg	Mreg,Pecr,Tmem169	18246,90253,-90311
chr1	72243771	72247205	MACS_peak_1267	809.64	Mreg	Mreg,Pecr,Tmem169	13393,85400,-85458
chr1	72248599	72268151	MACS_peak_1268	3100	Mreg	Mreg,Pecr,Tmem169	506,72513,-72571
chr1	72270582	72278325	MACS_peak_1270	3100	none	Mreg,Pecr,Tmem169	-15572,56435,-56493
chr1	72279502	72286210	MACS_peak_1271	3100	none	Mreg,Pecr,Tmem169	-23975,48032,-48090
chr1	72288290	72291668	MACS_peak_1272	3100	none	Mreg,Pecr,Tmem169	-31098,40909,-40967
chr1	72291834	72293797	MACS_peak_1273	514.72	none	Mreg,Pecr,Tmem169	-33934,38073,-38131
chr1	72293866	72296679	MACS_peak_1274	2159.46	none	Pecr,Tmem169,Mreg	35616,-35674,-36391
chr1	72299969	72303835	MACS_peak_1275	3100	none	Pecr,Tmem169,Mreg	28986,-29044,-43021
chr1	72305154	72306444	MACS_peak_1276	109.85	Pecr	Pecr,Tmem169,Mreg	25089,-25147,-46918
chr1	72329696	72331786	MACS_peak_1279	1394.98	Pecr	Pecr,Tmem169,Xrcc5	147,-205,-23253
chr1	72352253	72363949	MACS_peak_1280	3100	Xrcc5	Xrcc5,Tmem169,Pecr	4107,27155,-27213
chr1	72364054	72365795	MACS_peak_1281	172.66	Xrcc5	Xrcc5,Tmem169,Pecr	10930,33978,-34036
chr1	72423698	72425758	MACS_peak_1283	731.31	Xrcc5	Xrcc5,Tmem169,Pecr	70734,93782,-93840
chr1	72460692	72461799	MACS_peak_1284	99.39	none	Xrcc5,March4,Tmem169	1.07251e+17
chr1	72536362	72538303	MACS_peak_1285	224.7	2017-03-04	March4,Smarcal1,Xrcc5	45806,-92492,183338
chr1	72623540	72624442	MACS_peak_1286	83.81	none	Smarcal1,March4,Ankar	-5833,-40853,123147
chr1	72628777	72631617	MACS_peak_1287	3100	Smarcal1	Smarcal1,March4,Ankar	373,-47059,116941
chr1	72647655	72649423	MACS_peak_1288	504.22	Smarcal1	Smarcal1,March4,Ankar	18715,-65401,98599
chr1	72686820	72688300	MACS_peak_1290	1032.14	none	Smarcal1,Ankar,Rpl37a	57736,59578,-70273
chr1	72717843	72720184	MACS_peak_1291	2589.34	Ankar	Ankar,Rpl37a,Smarcal1	28125,-38820,89189
chr1	72756664	72763675	MACS_peak_1292	3100	Rpl37a	Rpl37a,Ankar,Igfbp2	2336,-13031,-110884
chr1	72765209	72766357	MACS_peak_1293	166.1	none	Rpl37a,Ankar,Igfbp2	7950,-18645,-105270
chr1	72810849	72812898	MACS_peak_1295	419.99	none	Rpl37a,Igfbp2,Ankar	54040,-59180,-64735
chr1	72816458	72817299	MACS_peak_1296	107.46	none	Igfbp2,Rpl37a,Ankar	-54175,59045,-69740
chr1	72825010	72826414	MACS_peak_1297	302.75	none	Igfbp2,Rpl37a,Ankar	-45341,67879,-78574
chr1	72836239	72845280	MACS_peak_1298	3100	none	Igfbp2,Igfbp5,Rpl37a	-302948068082926
chr1	72850472	72854716	MACS_peak_1299	3100	none	Igfbp2,Igfbp5,Rpl37a	-184596884594761
chr1	72858711	72861708	MACS_peak_1300	793.93	none	Igfbp2,Igfbp5,Rpl37a	-1084461230102370
chr1	72867603	72877521	MACS_peak_1301	3100	Igfbp2	Igfbp2,Igfbp5,Rpl37a	150948877114729
chr1	72879025	72881318	MACS_peak_1302	352.95	Igfbp2	Igfbp2,Igfbp5,Rpl37a	911841268122338
chr1	72881346	72882551	MACS_peak_1303	205.81	Igfbp2	Igfbp2,Igfbp5,Rpl37a	1089539491124110
chr1	72885580	72887413	MACS_peak_1304	254.47	Igfbp2	Igfbp2,Igfbp5,Rpl37a	1544334943128660
chr1	72890131	72891638	MACS_peak_1305	96.53	Igfbp2	Igfbp2,Igfbp5,Rpl37a	1983130555133050
chr1	72893412	72897094	MACS_peak_1306	1002.09	Igfbp2	Igfbp2,Igfbp5,Rpl37a	2420026186137420
chr1	72898158	72901825	MACS_peak_1307	697.49	none	Igfbp5,Igfbp2,Rpl37a	2144828938142150
chr1	72916651	72917807	MACS_peak_1308	184.88	Igfbp5	Igfbp5,Igfbp2,Tnp1	421046176145244
chr1	72918041	72919148	MACS_peak_1309	116.67	Igfbp5	Igfbp5,Igfbp2,Tnp1	284547541143879
chr1	72919749	72921866	MACS_peak_1310	431.41	Igfbp5	Igfbp5,Igfbp2,Tnp1	63249754141666
chr1	73005702	73008669	MACS_peak_1311	437.79	none	Tnp1,1700027A15Rik,Igfbp5	55288,-55424,-85746
chr1	73009418	73010661	MACS_peak_1312	182.2	none	Tnp1,1700027A15Rik,Igfbp5	52434,-52570,-88600
chr1	73082658	73084059	MACS_peak_1313	118.43	none	1700027A15Rik,Tnp1,Igfbp5	12199,-20885,-161919
chr1	73409734	73411022	MACS_peak_1314	131.46	none	D530049I02Rik,Pinc,1700027A15Rik	-3516343765339210
chr1	73435761	73437643	MACS_peak_1315	259.69	none	D530049I02Rik,Pinc,1700027A15Rik	-883917441365543
chr1	73546236	73548583	MACS_peak_1317	420.55	none	Pinc,D530049I02Rik,Mir6351	-9.32661e+16
chr1	73688641	73689806	MACS_peak_1320	124.96	6030407O03Rik	Mir6351,6030407O03Rik,Pinc	212926,221817,-235080
chr1	73908558	73910142	MACS_peak_1321	452.72	6030407O03Rik	6030407O03Rik,Mir6351,Tns1	1690,-7201,261671
chr1	73925786	73928399	MACS_peak_1322	1940.02	none	6030407O03Rik,Mir6351,Tns1	-16052,-24943,243929
chr1	73928772	73930691	MACS_peak_1323	112.38	none	6030407O03Rik,Mir6351,Tns1	-18691,-27582,241290
chr1	73948206	73949269	MACS_peak_1325	101.82	none	6030407O03Rik,Mir6351,Tns1	-37697,-46588,222284
chr1	73951655	73953426	MACS_peak_1326	272.14	none	6030407O03Rik,Mir6351,Tns1	-41500,-50391,218481
chr1	73974127	73982744	MACS_peak_1328	3085.52	Tns1	6030407O03Rik,Mir6351,Tns1	-67395,-76286,192586
chr1	73983060	73984031	MACS_peak_1329	90.32	Tns1	6030407O03Rik,Mir6351,Tns1	-72505,-81396,187476
chr1	73990077	73991105	MACS_peak_1330	94.4	Tns1	6030407O03Rik,Mir6351,Tns1	-79551,-88442,180430
chr1	73992862	73996325	MACS_peak_1331	923.65	Tns1	6030407O03Rik,Mir6351,Tns1	-83553,-92444,176428
chr1	73998671	74000660	MACS_peak_1332	278.28	Tns1	6030407O03Rik,Mir6351,Tns1	-88625,-97516,171356
chr1	74001028	74002903	MACS_peak_1333	301.89	Tns1	6030407O03Rik,Mir6351,Tns1	-90925,-99816,169056
chr1	74003877	74005186	MACS_peak_1334	136.89	Tns1	6030407O03Rik,Mir6351,Tns1	-93491,-102382,166490
chr1	74008302	74010825	MACS_peak_1335	455.99	Tns1	6030407O03Rik,Mir6351,Tns1	-98523,-107414,161458
chr1	74012081	74014536	MACS_peak_1336	1225.95	Tns1	6030407O03Rik,Mir6351,Tns1	-102268,-111159,157713
chr1	74019102	74020166	MACS_peak_1339	89.13	Tns1	6030407O03Rik,Mir6351,Tns1	-108594,-117485,151387
chr1	74037808	74041427	MACS_peak_1340	915.12	Tns1	6030407O03Rik,Tns1,Rufy4	-128577,131404,-132497
chr1	74041464	74043169	MACS_peak_1341	174.08	Tns1	Tns1,Rufy4,6030407O03Rik	128705,-129798,-131276
chr1	74045551	74048590	MACS_peak_1343	621.3	Tns1	Tns1,Rufy4,6030407O03Rik	123951,-125044,-136030
chr1	74055071	74056766	MACS_peak_1344	125.52	Tns1	Tns1,Rufy4,Cxcr2	115103,-116196,-144649
chr1	74070232	74071515	MACS_peak_1345	90.98	Tns1	Tns1,Rufy4,Cxcr2	100148,-101241,-129694
chr1	74073721	74076260	MACS_peak_1346	559.52	Tns1	Tns1,Rufy4,Cxcr2	96031,-97124,-125577
chr1	74076489	74079038	MACS_peak_1347	1510.06	Tns1	Tns1,Rufy4,Cxcr2	93258,-94351,-122804
chr1	74083004	74084259	MACS_peak_1348	189.89	Tns1	Tns1,Rufy4,Cxcr2	87390,-88483,-116936
chr1	74104071	74107372	MACS_peak_1349	378.73	Tns1	Tns1,Rufy4,Cxcr2	65300,-66393,-94846
chr1	74114489	74116003	MACS_peak_1350	281.31	Tns1	Tns1,Rufy4,Cxcr2	55775,-56868,-85321
chr1	74127713	74134699	MACS_peak_1351	3100	Tns1	Tns1,Rufy4,Cxcr2	39815,-40908,-69361
chr1	74134719	74147871	MACS_peak_1352	3100	Tns1	Tns1,Rufy4,Cxcr2	29726,-30819,-59272
chr1	74148498	74160917	MACS_peak_1353	3100	Tns1	Tns1,Rufy4,Cxcr2	16314,-17407,-45860
chr1	74170198	74172050	MACS_peak_1354	1069.41	none	Tns1,Rufy4,Cxcr2	-101,-990,-29443
chr1	74225622	74227311	MACS_peak_1355	223.43	none	Cxcr1,Cxcr2,Rufy4	147392589954352
chr1	74252454	74253909	MACS_peak_1356	225.18	none	Cxcr1,Arpc2,Cxcr2	-11976,-29942,52614
chr1	74254137	74255476	MACS_peak_1357	145.35	none	Cxcr1,Arpc2,Cxcr2	-13601,-28317,54239
chr1	74281366	74286910	MACS_peak_1358	3100	Arpc2	Arpc2,Gpbar1,Cxcr1	1015,-41035,-42933
chr1	74291696	74293103	MACS_peak_1360	165.72	Arpc2	Arpc2,Gpbar1,Aamp	9276,-32774,38913
chr1	74295324	74296923	MACS_peak_1361	182.94	Arpc2	Arpc2,Gpbar1,Aamp	13000,-29050,35189
chr1	74302332	74307544	MACS_peak_1363	2942.28	Arpc2	Gpbar1,Arpc2,Aamp	-202352181526374
chr1	74312740	74313757	MACS_peak_1365	87.69	Arpc2	Gpbar1,Aamp,Pnkd	-11925,18064,-18359
chr1	74326920	74328037	MACS_peak_1366	128.57	Aamp	Gpbar1,Aamp,Pnkd	2305,3834,-4129
chr1	74329238	74333058	MACS_peak_1367	3100	Aamp	Aamp,Pnkd,Gpbar1	164,-459,5975
chr1	74333131	74334771	MACS_peak_1368	158.25	Pnkd	Pnkd,Aamp,Gpbar1	2344,-2639,8778
chr1	74334880	74335748	MACS_peak_1369	80.48	Pnkd,Tmbim1	Pnkd,Aamp,Gpbar1	3707,-4002,10141
chr1	74336082	74337744	MACS_peak_1370	209.2	Pnkd,Tmbim1	Pnkd,Aamp,Gpbar1	5306,-5601,11740
chr1	74341401	74348040	MACS_peak_1371	2525.82	Tmbim1,Pnkd	Tmbim1,Pnkd,Aamp	6190,13113,-13408
chr1	74349122	74351658	MACS_peak_1372	3100	Tmbim1,Pnkd	Tmbim1,Pnkd,Aamp	520,18783,-19078
chr1	74351905	74357750	MACS_peak_1373	3100	Pnkd	Tmbim1,Pnkd,Aamp	-3917,23220,-23515
chr1	74378056	74380606	MACS_peak_1374	1298.15	Pnkd	Pnkd,Tmbim1,Catip	148,-28421,-29350
chr1	74380869	74386440	MACS_peak_1375	2529.19	Pnkd	Pnkd,Catip,Tmbim1	4471,-25027,-32744
chr1	74386536	74387485	MACS_peak_1376	85.2	Pnkd	Pnkd,Catip,Slc11a1	7827,-21671,-34766
chr1	74397728	74400951	MACS_peak_1377	383.36	Pnkd	Catip,Pnkd,Slc11a1	-9342,20156,-22437
chr1	74404340	74406086	MACS_peak_1378	423.87	none	Catip,Slc11a1,Pnkd	-3468,-16563,26030
chr1	74408005	74412040	MACS_peak_1379	2361.76	Catip	Catip,Slc11a1,Ctdsp1	1341,-11754,-28160
chr1	74412325	74415477	MACS_peak_1380	713.84	Catip	Catip,Slc11a1,Ctdsp1	5220,-7875,-24281
chr1	74416345	74417216	MACS_peak_1381	84.28	none	Slc11a1,Catip,Ctdsp1	-4996,8099,-21402
chr1	74417462	74418398	MACS_peak_1382	87.14	none	Slc11a1,Catip,Ctdsp1	-3846,9249,-20252
chr1	74422098	74424094	MACS_peak_1383	376.78	Slc11a1	Slc11a1,Catip,Ctdsp1	1320,14415,-15086
chr1	74424988	74426831	MACS_peak_1384	538.43	Slc11a1	Slc11a1,Ctdsp1,Mir26b	4133,-12273,-14974
chr1	74429490	74431118	MACS_peak_1385	240.45	Slc11a1	Ctdsp1,Slc11a1,Mir26b	-7878,8528,-10579
chr1	74431263	74445785	MACS_peak_1386	3100	Ctdsp1	Ctdsp1,Mir26b,Slc11a1	342,-2359,16748
chr1	74447420	74448435	MACS_peak_1387	152.61	none	Mir26b,Vil1,Ctdsp1	7044,-8030,9745
chr1	74465415	74466544	MACS_peak_1388	92.1	Vil1	Vil1,Mir26b,Ctdsp1	100222509627797
chr1	74548633	74555723	MACS_peak_1391	3100	Usp37	Rqcd1,Plcd4,Usp37	-455,-37284,38682
chr1	74616864	74619535	MACS_peak_1393	386.91	Zfp142	Zfp142,Bcs1l,Plcd4	16403,-16735,27266
chr1	74628485	74630109	MACS_peak_1394	647.85	Zfp142	Zfp142,Bcs1l,Rnf25	5305,-5637,18674
chr1	74632584	74636520	MACS_peak_1395	3100	Zfp142	Zfp142,Bcs1l,Rnf25	50,-382,13419
chr1	74640100	74641595	MACS_peak_1396	150.83	Rnf25	Bcs1l,Zfp142,Rnf25	5913,-6245,7124
chr1	74646876	74648865	MACS_peak_1397	3100	Rnf25	Rnf25,Stk36,Bcs1l	101,-158,12936
chr1	74707860	74710186	MACS_peak_1398	3100	Ttll4	Ttll4,Cyp27a1,Stk36	696,-51124,60995
chr1	74759266	74760805	MACS_peak_1399	415.89	none	Cyp27a1,Prkag3,Ttll4	-1123549451708
chr1	74794871	74795789	MACS_peak_1400	94.26	Prkag3	Prkag3,Wnt6,Cyp27a1	199,-23135,35183
chr1	74800186	74801597	MACS_peak_1401	155.82	none	Prkag3,Wnt6,Wnt10a	-5362,-17574,-37701
chr1	74817302	74820175	MACS_peak_1402	1142.53	Wnt6	Wnt6,Wnt10a,Prkag3	273,-19854,-23209
chr1	74820374	74831698	MACS_peak_1403	3100	Wnt6	Wnt6,Wnt10a,Prkag3	7571,-12556,-30507
chr1	74834582	74835527	MACS_peak_1404	81.64	none	Wnt10a,Wnt6,Prkag3	-3538,16589,-39525
chr1	74837488	74839250	MACS_peak_1406	378.21	none	Wnt10a,Wnt6,Prkag3	-223,19904,-42840
chr1	74840242	74843424	MACS_peak_1407	3100	Wnt10a	Wnt10a,Wnt6,Prkag3	3241,23368,-46304
chr1	74845632	74846607	MACS_peak_1408	93.97	Wnt10a	Wnt10a,Wnt6,Prkag3	7527,27654,-50590
chr1	74846662	74848022	MACS_peak_1409	229.96	Wnt10a	Wnt10a,Wnt6,Prkag3	8750,28877,-51813
chr1	74848891	74850743	MACS_peak_1410	1077.36	Wnt10a	Wnt10a,Wnt6,Cdk5r2	11225,31352,-51785
chr1	74851086	74855512	MACS_peak_1411	1698.12	none	Wnt10a,Wnt6,Cdk5r2	14707,34834,-48303
chr1	74862698	74864589	MACS_peak_1412	3100	none	Wnt10a,Cdk5r2,Wnt6	25051,-37959,45178
chr1	74869577	74873509	MACS_peak_1413	3100	none	Cdk5r2,Wnt10a,Wnt6	-300593295153078
chr1	74896502	74899540	MACS_peak_1414	3100	none	Cdk5r2,Fev,Cryba2	-35813396141696
chr1	74900097	74903337	MACS_peak_1415	2592.44	Cdk5r2	Cdk5r2,Fev,Cryba2	1153026538000
chr1	74904413	74906635	MACS_peak_1416	702.77	none	Cdk5r2,Fev,Cryba2	39222645834193
chr1	74928408	74929565	MACS_peak_1417	205.87	Fev	Fev,Cryba2,Mir375	29961073118309
chr1	74930704	74931886	MACS_peak_1418	140.34	Fev	Fev,Cryba2,Mir375	687842216000
chr1	74939129	74940332	MACS_peak_1419	170.15	none	Cryba2,Mir375,Fev	-13,7565,-7748
chr1	74944436	74945371	MACS_peak_1420	83.1	none	Mir375,Cryba2,Fev	2392,-5186,-12921
chr1	74946702	74947797	MACS_peak_1421	141.94	Mir375	Mir375,Cryba2,Fev	46,-7532,-15267
chr1	74997259	74998692	MACS_peak_1422	224.65	Ihh	Ihh,Ccdc108,Mir375	250,-15802,-50680
chr1	75010978	75011933	MACS_peak_1423	84.32	none	Ihh,Ccdc108,Mir375	-13230,-29282,-64160
chr1	75072883	75075640	MACS_peak_1424	784.66	Nhej1	Nhej1,Slc23a3,Cnppd1	475395620364681
chr1	75080090	75081502	MACS_peak_1425	397.52	Nhej1	Nhej1,Slc23a3,Cnppd1	410044966858146
chr1	75119529	75123069	MACS_peak_1426	3100	Nhej1	Nhej1,Slc23a3,Cnppd1	501916517643
chr1	75137389	75141048	MACS_peak_1427	3100	none	Fam134a,Cnppd1,Slc23a3	-141,-276,-8754
chr1	75164063	75166757	MACS_peak_1428	3100	Zfand2b	Zfand2b,Abcb6,Atg9a	1021144723174
chr1	75175110	75178267	MACS_peak_1429	3100	Abcb6	Abcb6,Zfand2b,Atg9a	1691138011896
chr1	75182079	75183237	MACS_peak_1430	88.12	Atg9a	Abcb6,Atg9a,Ankzf1	-5801,5926,-6075
chr1	75187216	75190476	MACS_peak_1431	3100	Ankzf1	Ankzf1,Atg9a,Abcb6	113,-262,-11989
chr1	75204615	75213277	MACS_peak_1432	3100	Stk16	Stk16,Glb1l,Tuba4a	1543,-1593,6882
chr1	75213435	75217010	MACS_peak_1433	3100	Tuba4a	Tuba4a,A630095N17Rik,Stk16	60650077819
chr1	75217446	75220727	MACS_peak_1434	865.48	A630095N17Rik	A630095N17Rik,Tuba4a,Stk16	1143,-3258,11683
chr1	75222094	75225296	MACS_peak_1435	771.79	A630095N17Rik	A630095N17Rik,Tuba4a,Dnajb2	-3466,-7867,-9302
chr1	75227826	75229038	MACS_peak_1436	153.8	A630095N17Rik	A630095N17Rik,Dnajb2,Tuba4a	236,-4565,-12604
chr1	75232176	75234294	MACS_peak_1437	3100	Dnajb2	Dnajb2,A630095N17Rik,Tuba4a	-41,-4567,-17407
chr1	75240790	75242405	MACS_peak_1438	149.26	Dnajb2	Dnajb2,A630095N17Rik,Ptprn	8321,-12929,19186
chr1	75242778	75245140	MACS_peak_1439	338.71	Ptprn	Dnajb2,A630095N17Rik,Ptprn	10683,-15291,16824
chr1	75247795	75248755	MACS_peak_1440	238.35	Ptprn	Ptprn,Dnajb2,A630095N17Rik	12508,14999,-19607
chr1	75249058	75250956	MACS_peak_1441	246.81	Ptprn	Ptprn,Dnajb2,A630095N17Rik	10776,16731,-21339
chr1	75259496	75261160	MACS_peak_1442	718.35	Ptprn	Ptprn,Resp18,Dnajb2	4551462727052
chr1	75311787	75315814	MACS_peak_1443	3100	Dnpep	Dnpep,Resp18,Des	-208,-38845,-43066
chr1	75339641	75345012	MACS_peak_1445	3100	none	Des,Dnpep,Gm15179	-14540,-28114,29264
chr1	75345458	75346965	MACS_peak_1446	299.68	none	Des,Gm15179,Speg	-10655,25379,-25660
chr1	75356495	75359488	MACS_peak_1447	709.52	Des	Des,Gm15179,Speg	1125,13599,-13880
chr1	75371226	75372773	MACS_peak_1449	364.74	Speg	Speg,Gm15179,Des	128,-409,15133
chr1	75377229	75380229	MACS_peak_1450	3100	Speg	Speg,Gm15179,Des	41,-7139,21863
chr1	75383995	75386068	MACS_peak_1451	733.54	Speg	Speg,Gm15179,Des	2847,-13441,28165
chr1	75394751	75397556	MACS_peak_1452	665.47	Speg	Speg,Gm15179,Gmppa	-506,-24563,-36364
chr1	75409255	75410689	MACS_peak_1453	184.48	Speg	Speg,Gmppa,Asic4	13313,-22545,-37112
chr1	75418193	75420378	MACS_peak_1454	708.45	Speg	Gmppa,Speg,Asic4	-13232,22626,-27799
chr1	75421083	75424964	MACS_peak_1455	884.27	Speg	Gmppa,Asic4,Speg	-9494,-24061,26364
chr1	75431665	75434149	MACS_peak_1456	3100	Gmppa	Gmppa,Asic4,Speg	390,-14177,36248
chr1	75434971	75447994	MACS_peak_1457	3100	none	Asic4,Gmppa,Chpf	-5602896534564
chr1	75448920	75450651	MACS_peak_1458	169.89	Asic4	Asic4,Gmppa,Chpf	27011726826261
chr1	75452796	75456521	MACS_peak_1459	1783.26	Asic4	Asic4,Chpf,Tmem198	7574,21388,-21448
chr1	75463433	75464658	MACS_peak_1460	244.98	Asic4	Chpf,Tmem198,Asic4	12001,-12061,16961
chr1	75470125	75471116	MACS_peak_1461	83.24	Asic4	Chpf,Tmem198,Asic4	5426,-5486,23536
chr1	75473563	75478521	MACS_peak_1463	3100	Chpf	Chpf,Tmem198,Obsl1	4,-64,26985
chr1	75478770	75480055	MACS_peak_1464	287.18	Tmem198	Tmem198,Chpf,Obsl1	3306,-3366,23615
chr1	75482606	75485065	MACS_peak_1465	1831.43	Obsl1	Tmem198,Chpf,Obsl1	7729,-7789,19192
chr1	75488053	75494245	MACS_peak_1467	3100	Obsl1	Obsl1,Inha,Tmem198	11878,-12502,15043
chr1	75495588	75497159	MACS_peak_1468	257.65	Obsl1	Obsl1,Inha,Tmem198	6654,-7278,20267
chr1	75499743	75510932	MACS_peak_1469	3100	Inha	Inha,Obsl1,Stk11ip	1686,-2310,-12766
chr1	75512816	75519039	MACS_peak_1470	3100	none	Stk11ip,Inha,Obsl1	-2176,12276,-12900
chr1	75521175	75522221	MACS_peak_1471	91.73	Stk11ip	Stk11ip,Inha,Obsl1	3595,18047,-18671
chr1	75523619	75526071	MACS_peak_1473	450.71	Stk11ip	Stk11ip,Slc4a3,Inha	6742,-17995,21194
chr1	75526110	75528000	MACS_peak_1474	263.08	Stk11ip	Stk11ip,Slc4a3,Inha	8952,-15785,23404
chr1	75529088	75531432	MACS_peak_1475	191.01	Stk11ip	Stk11ip,Slc4a3,Inha	12157,-12580,26609
chr1	75541796	75544331	MACS_peak_1476	2665.45	Slc4a3	Slc4a3,Stk11ip,Inha	2232496039412
chr1	75549569	75550568	MACS_peak_1477	140.76	Slc4a3	Slc4a3,Stk11ip,Inha	72283196546417
chr1	75552773	75557426	MACS_peak_1478	2255.09	Slc4a3	Slc4a3,Stk11ip,Inha	122593699651448
chr1	75584231	75586831	MACS_peak_1479	1041.16	none	Slc4a3,Stk11ip,Inha	426916742881880
chr1	75590218	75593319	MACS_peak_1480	794.43	none	Slc4a3,Stk11ip,Inha	489287366588117
chr1	75597495	75599396	MACS_peak_1481	377.46	none	Slc4a3,Stk11ip,Inha	556058034294794
chr1	75649962	75650845	MACS_peak_1482	176.69	none	Slc4a3,Stk11ip,Inha	1.07563e+17
chr1	75658618	75659765	MACS_peak_1483	132.57	none	Slc4a3,Stk11ip,Inha	1.16351e+17
chr1	75664050	75665392	MACS_peak_1484	289.8	none	Slc4a3,Stk11ip,Inha	1.21881e+17
chr1	75701207	75702301	MACS_peak_1485	118.82	none	Slc4a3,Stk11ip,Inha	1.58914e+17
chr1	75859372	75860731	MACS_peak_1486	251.79	none	Slc4a3,Stk11ip,Inha	3.17211e+17
chr1	75884390	75885916	MACS_peak_1487	241.2	none	Slc4a3,Stk11ip,Inha	3.42313e+17
chr1	76024431	76026787	MACS_peak_1488	1110.55	none	Gm17751,Mir6343,Slc4a3	-460098,-480525,482769
chr1	76032888	76033862	MACS_peak_1489	94.12	none	Gm17751,Mir6343,Slc4a3	-452332,-472759,490535
chr1	77369954	77371178	MACS_peak_1490	102.98	Epha4	Mir6352,Epha4,Pax3	1.22777e+17
chr1	77408529	77410841	MACS_peak_1493	586.01	Epha4	Mir6352,Epha4,Pax3	8.36581e+16
chr1	77415448	77417180	MACS_peak_1495	187.49	Epha4	Mir6352,Epha4,Pax3	7702995349777390
chr1	77418053	77419794	MACS_peak_1496	443.52	Epha4	Mir6352,Epha4,Pax3	7442092740774780
chr1	77428598	77429966	MACS_peak_1497	187.33	Epha4	Mir6352,Epha4,Pax3	6406182381764420
chr1	77431281	77434190	MACS_peak_1498	833.22	Epha4	Mir6352,Epha4,Pax3	6060878928760970
chr1	77434209	77460682	MACS_peak_1499	3100	Epha4	Mir6352,Epha4,Pax3	4589864218746260
chr1	77460894	77474237	MACS_peak_1500	3100	Epha4	Mir6352,Epha4,Pax3	2577844098726140
chr1	77483461	77485169	MACS_peak_1501	285.7	Epha4	Mir6352,Epha4,Pax3	902827348709396
chr1	77486810	77488875	MACS_peak_1502	230.69	Epha4	Mir6352,Epha4,Pax3	550123821705869
chr1	77489212	77495390	MACS_peak_1503	3100	Epha4	Mir6352,Epha4,Pax3	104219362701410
chr1	77495477	77498327	MACS_peak_1504	555.08	Epha4	Mir6352,Epha4,Pax3	-355914761696809
chr1	77498599	77504100	MACS_peak_1505	2159.08	Epha4	Mir6352,Epha4,Pax3	-800610314692362
chr1	77506522	77513872	MACS_peak_1506	3100	Epha4	Epha4,Mir6352,Pax3	1466,-16854,683514
chr1	77581465	77582826	MACS_peak_1507	164.57	none	Epha4,Mir6352,Pax3	-70482,-88802,611566
chr1	78213162	78214446	MACS_peak_1509	169.23	none	Pax3,Sgpp2,Farsb	-20093,-93116,271668
chr1	78306592	78307679	MACS_peak_1510	124.56	Sgpp2	Sgpp2,Pax3,Farsb	215,-113424,178337
chr1	78480588	78482416	MACS_peak_1511	131.12	Farsb	Farsb,Mogat1,Acsl3	3970,-26132,-172897
chr1	78483148	78487116	MACS_peak_1512	3100	Farsb	Farsb,Mogat1,Acsl3	340,-22502,-169267
chr1	78596485	78600413	MACS_peak_1514	3100	none	Acsl3,Utp14b,Mogat1	-55950,-56565,90815
chr1	78653451	78656297	MACS_peak_1517	3100	Acsl3	Utp14b,Acsl3,Mogat1	-140475147240
chr1	79667749	79669174	MACS_peak_1520	760.78	Ap1s3	Ap1s3,Wdfy1,Mrpl44	86,89883,-104131
chr1	79756987	79759209	MACS_peak_1521	2176.11	Wdfy1	Wdfy1,Mrpl44,Ap1s3	246,-14494,-89551
chr1	79772266	79773698	MACS_peak_1522	3100	Mrpl44	Mrpl44,Wdfy1,Serpine2	390,-14638,82258
chr1	79854291	79855955	MACS_peak_1523	725.62	Serpine2	Serpine2,Mrpl44,Wdfy1	117,82531,-96779
chr1	80232777	80236352	MACS_peak_1524	806.98	none	Fam124b,Cul3,1700016L21Rik	-24045,102441,-207942
chr1	80310576	80313835	MACS_peak_1525	3100	Cul3	Cul3,Fam124b,1700016L21Rik	24800,-101686,-130301
chr1	80327229	80328350	MACS_peak_1527	93.23	Cul3	Cul3,1700016L21Rik,Fam124b	9216,-114717,-117270
chr1	80335342	80338722	MACS_peak_1528	3100	none	Cul3,1700016L21Rik,Fam124b	-27,-105474,-126513
chr1	80618747	80620955	MACS_peak_1531	815.76	Dock10	Dock10,1700016L21Rik,Cul3	42076,177345,-282846
chr1	80753914	80755813	MACS_peak_1532	638.32	Dock10	Dock10,1700016L21Rik,Nyap2	265,312357,-319028
chr1	80771039	80772367	MACS_peak_1533	92.8	none	Dock10,Nyap2,1700016L21Rik	-16575,-302188,329197
chr1	82279226	82280796	MACS_peak_1534	268.47	Irs1	Irs1,Rhbdd1,Mir6344	8003,-33142,151521
chr1	82286295	82289738	MACS_peak_1535	1793.89	none	Irs1,Rhbdd1,Mir6344	-2,-25137,159526
chr1	82312305	82314552	MACS_peak_1536	3100	Rhbdd1	Rhbdd1,Irs1,Mir6344	275,-25414,184938
chr1	82720774	82722879	MACS_peak_1537	3100	Mff	Mff,Tm4sf20,Agfg1	334,43205,-114231
chr1	82815301	82819897	MACS_peak_1538	3100	none	Agfg1,Tm4sf20,Mff	-18458,-52568,96107
chr1	82822206	82824941	MACS_peak_1539	685.12	none	Agfg1,Tm4sf20,Mff	-12484,-58542,102081
chr1	82830704	82831737	MACS_peak_1540	89.49	none	Agfg1,Tm4sf20,Mff	-4837,-66189,109728
chr1	82834871	82839369	MACS_peak_1541	3100	Agfg1	Agfg1,Tm4sf20,Mff	1063,-72089,115628
chr1	82842766	82843739	MACS_peak_1542	85.83	Agfg1	Agfg1,Tm4sf20,Mff	7195,-78221,121760
chr1	82853139	82854860	MACS_peak_1544	267.19	Agfg1	Agfg1,Tm4sf20,Mff	17942,-88968,132507
chr1	82862926	82864029	MACS_peak_1545	112.89	Agfg1	Agfg1,Tm4sf20,Mff	27420,-98446,141985
chr1	82945303	82946136	MACS_peak_1546	85.91	none	Slc19a3,Agfg1,Ccl20	89304,109662,-167621
chr1	83033975	83035938	MACS_peak_1547	1363.48	Slc19a3	Slc19a3,Ccl20,Daw1	67,-78384,-121380
chr1	84173267	84174321	MACS_peak_1548	144.87	Pid1	Mir6353,Pid1,Mir5126	41742,107426,-518619
chr1	84195249	84196206	MACS_peak_1549	88.2	Pid1	Mir6353,Pid1,Mir5126	19809,85493,-496686
chr1	84200786	84203688	MACS_peak_1550	906.7	Pid1	Mir6353,Pid1,Mir5126	13299,78983,-490176
chr1	84267111	84268920	MACS_peak_1553	145.57	Pid1	Pid1,Mir6353,Mir5126	13205,-52479,-424398
chr1	84276188	84277625	MACS_peak_1554	300.08	Pid1	Pid1,Mir6353,Mir5126	4314,-61370,-415507
chr1	84279636	84282491	MACS_peak_1555	3100	Pid1	Pid1,Mir6353,Mir5126	157,-65527,-411350
chr1	84324167	84325221	MACS_peak_1556	86.49	none	Pid1,Mir6353,Mir5126	-43474,-109158,-367719
chr1	84326550	84331963	MACS_peak_1557	3100	none	Pid1,Mir6353,Mir5126	-48036,-113720,-363157
chr1	84400897	84402379	MACS_peak_1558	317.36	Dner	Pid1,Mir6353,Mir5126	-120418,-186102,-290775
chr1	84627244	84628378	MACS_peak_1559	112.32	Dner	Mir5126,Dner,Trip12	-6460264985208060
chr1	84632929	84635022	MACS_peak_1560	640.02	Dner	Mir5126,Dner,Trip12	-5843858821201900
chr1	84691806	84692832	MACS_peak_1561	130.76	Dner	Mir5126,Dner,Trip12	-94477143560
chr1	84727673	84729391	MACS_peak_1562	378.03	Trip12	Dner,Mir5126,Trip12	-3573636119107340
chr1	84768581	84770904	MACS_peak_1563	372.52	Trip12	Trip12,Fbxo36,Dner	66137,-66673,-76946
chr1	84793275	84795070	MACS_peak_1564	458.67	Trip12	Trip12,Fbxo36,Dner	41707,-42243,-101376
chr1	84800386	84801913	MACS_peak_1565	278.27	Trip12	Trip12,Fbxo36,Dner	34730,-35266,-108353
chr1	84802255	84803261	MACS_peak_1566	129.67	Trip12	Trip12,Fbxo36,Dner	33121,-33657,-109962
chr1	84819932	84820894	MACS_peak_1567	118.68	Trip12	Trip12,Fbxo36,Slc16a14	15466,-16002,111245
chr1	84824718	84827067	MACS_peak_1568	581.57	Trip12	Trip12,Fbxo36,Slc16a14	9987,-10523,105766
chr1	84827302	84828567	MACS_peak_1569	105.27	Trip12	Trip12,Fbxo36,Slc16a14	7945,-8481,103724
chr1	84829335	84872366	MACS_peak_1570	3100	Fbxo36	Fbxo36,Trip12,Slc16a14	14435,-14971,80808
chr1	84875910	84880328	MACS_peak_1572	2063.44	Fbxo36	Fbxo36,Trip12,Slc16a14	41704,-42240,53539
chr1	84881202	84882640	MACS_peak_1573	105.32	Fbxo36	Fbxo36,Trip12,Slc16a14	45506,-46042,49737
chr1	84883636	84889332	MACS_peak_1574	3100	Fbxo36	Slc16a14,Fbxo36,Trip12	45174,50069,-50605
chr1	84930455	84932015	MACS_peak_1575	933.05	Slc16a14	Slc16a14,Fbxo36,Trip12	423,94820,-95356
chr1	84958185	84958921	MACS_peak_1576	102.97	none	Slc16a14,Fbxo36,Trip12	-26895,122138,-122674
chr1	85043755	85045340	MACS_peak_1577	378.25	none	A530032D15Rik,Slc16a14,Gm7609	61881,-112889,-151638
chr1	85217570	85218998	MACS_peak_1579	162.04	none	Gm7609,C130026I21Rik,A530032D15Rik	22099,48857,-111856
chr1	87654272	87655794	MACS_peak_1580	301.63	none	Mir8096,9930111H07Rik,A630001G21Rik	6511,-16812,-21852
chr1	87689327	87691829	MACS_peak_1581	3100	Cab39	Cab39,9930111H07Rik,Mir8096	5571873342056
chr1	87748233	87750856	MACS_peak_1582	1018.29	none	Itm2c,Cab39,4933407L21Rik	-41540,59523,-75513
chr1	87790323	87793159	MACS_peak_1583	3100	Itm2c	Itm2c,4933407L21Rik,Gpr55	657,-33316,65889
chr1	87794965	87796305	MACS_peak_1584	98.92	Itm2c	Itm2c,4933407L21Rik,Gpr55	4551,-29422,61995
chr1	87804306	87806306	MACS_peak_1586	286.08	none	Itm2c,4933407L21Rik,Gpr55	14222,-19751,52324
chr1	87828858	87831222	MACS_peak_1587	432.98	none	4933407L21Rik,Gpr55,Itm2c	49832759038956
chr1	87914446	87915581	MACS_peak_1588	139.36	none	Spata3,2810459M11Rik,Psmd1	-3503,-27424,-46180
chr1	87918227	87919263	MACS_peak_1589	97.42	Spata3	Spata3,2810459M11Rik,Psmd1	229,-23692,-42448
chr1	87928252	87930169	MACS_peak_1590	478.84	none	Spata3,2810459M11Rik,Psmd1	10694,-13227,-31983
chr1	87942176	87943569	MACS_peak_1591	282.63	2810459M11Rik	2810459M11Rik,Psmd1,Spata3	435,-18321,24356
chr1	87955264	87957886	MACS_peak_1592	1177.12	none	Psmd1,2810459M11Rik,Spata3	-46181413838059
chr1	87958113	87963172	MACS_peak_1593	3100	none	Psmd1,2810459M11Rik,Spata3	-5511820542126
chr1	88040024	88041212	MACS_peak_1596	168.14	none	Armc9,Htr2b,Psmd1	-10736,-32073,79425
chr1	88041892	88043785	MACS_peak_1597	379.43	none	Armc9,Htr2b,Psmd1	-8516,-34293,81645
chr1	88047455	88048557	MACS_peak_1598	175.58	none	Armc9,Htr2b,Psmd1	-3348,-39461,86813
chr1	88049726	88052790	MACS_peak_1599	3100	none	Armc9,Htr2b,Psmd1	-96,-42713,90065
chr1	88075385	88076635	MACS_peak_1601	201.26	Armc9	Armc9,Htr2b,Psmd1	24621,-67465,114817
chr1	88077437	88080169	MACS_peak_1602	409.95	Armc9	Armc9,Htr2b,Psmd1	27414,-70258,117610
chr1	88082124	88087524	MACS_peak_1603	3100	Armc9	Armc9,Htr2b,B3gnt7	33435,-76279,-114971
chr1	88097322	88098947	MACS_peak_1604	206.49	Armc9	Armc9,Htr2b,B3gnt7	46745,-89589,-101661
chr1	88110314	88112155	MACS_peak_1605	476.13	Armc9	Armc9,B3gnt7,Htr2b	59845,-88561,-102689
chr1	88113040	88115248	MACS_peak_1606	324.58	Armc9	Armc9,B3gnt7,Htr2b	62755,-85651,-105599
chr1	88128710	88129728	MACS_peak_1609	113.52	Armc9	B3gnt7,Armc9,Snora75	-7057677830118640
chr1	88130151	88137813	MACS_peak_1610	3100	Armc9	B3gnt7,Armc9,Snora75	-6581382593113870
chr1	88146395	88148077	MACS_peak_1611	280.83	Armc9	B3gnt7,Armc9,Snora75	-5255995847100620
chr1	88171322	88172456	MACS_peak_1612	91.4	Armc9	B3gnt7,Snora75,Mir3535	-279067597176813
chr1	88180682	88182523	MACS_peak_1614	604.49	none	B3gnt7,Snora75,Mir3535	-181936625867100
chr1	88182568	88183814	MACS_peak_1615	133.91	none	B3gnt7,Snora75,Mir3535	-166046466965511
chr1	88190608	88193485	MACS_peak_1616	723.97	none	B3gnt7,Snora75,Mir3535	-77495581456656
chr1	88195558	88212710	MACS_peak_1617	3100	none	B3gnt7,Snora75,Mir3535	43394372644568
chr1	88238932	88248833	MACS_peak_1618	3100	Ncl	Snora75,Mir3535,Snord82	397848209020
chr1	88250480	88259391	MACS_peak_1619	3100	Ncl	Ncl,C130036L24Rik,Snord82	1095,-1213,-2033
chr1	88259562	88260838	MACS_peak_1620	243.83	C130036L24Rik	C130036L24Rik,Ncl,Snord82	4052,-4170,-7298
chr1	88277087	88278113	MACS_peak_1621	256.23	none	Nmur1,C130036L24Rik,Ncl	7116,21452,-21570
chr1	88316399	88319022	MACS_peak_1622	1258.53	none	1700019O17Rik,Nmur1,C130036L24Rik	-5193,-32994,61562
chr1	88320959	88322477	MACS_peak_1623	409.64	none	1700019O17Rik,Nmur1,C130036L24Rik	-1185,-37002,65570
chr1	88323313	88324857	MACS_peak_1624	174.09	1700019O17Rik	1700019O17Rik,Nmur1,C130036L24Rik	1182,-39369,67937
chr1	88326688	88327744	MACS_peak_1625	98.63	none	1700019O17Rik,Nmur1,C130036L24Rik	4313,-42500,71068
chr1	88329929	88332698	MACS_peak_1626	2733.94	none	1700019O17Rik,Nmur1,C130036L24Rik	8410,-46597,75165
chr1	88332971	88341838	MACS_peak_1627	3100	none	1700019O17Rik,Nmur1,C130036L24Rik	14501,-52688,81256
chr1	88342181	88343255	MACS_peak_1628	100.13	none	1700019O17Rik,Nmur1,Ptma	19815,-58002,-80592
chr1	88343812	88345438	MACS_peak_1629	484.47	none	1700019O17Rik,Nmur1,Ptma	21722,-59909,-78685
chr1	88345574	88347662	MACS_peak_1630	388.07	none	1700019O17Rik,Nmur1,Ptma	23715,-61902,-76692
chr1	88349115	88350279	MACS_peak_1631	103.46	none	1700019O17Rik,Nmur1,Ptma	26794,-64981,-73613
chr1	88351466	88355295	MACS_peak_1632	1957.61	none	1700019O17Rik,Nmur1,Ptma	30477,-68664,-69930
chr1	88355477	88356921	MACS_peak_1633	112.36	none	1700019O17Rik,Ptma,Nmur1	33296,-67111,-71483
chr1	88359934	88375002	MACS_peak_1634	3100	none	1700019O17Rik,Ptma,Nmur1	44565,-55842,-82752
chr1	88377213	88380366	MACS_peak_1635	2281.19	none	Ptma,1700019O17Rik,Nmur1	-44521,55886,-94073
chr1	88381358	88409337	MACS_peak_1636	3100	none	Ptma,1700019O17Rik,Pde6d	-279637244483729
chr1	88416669	88426731	MACS_peak_1637	3100	none	Ptma,Pde6d,Cops7b	-1610,57376,-61974
chr1	88427022	88430622	MACS_peak_1638	3100	none	Ptma,Pde6d,Cops7b	5512,50254,-54852
chr1	88432250	88433422	MACS_peak_1639	82.41	none	Ptma,Pde6d,Cops7b	9526,46240,-50838
chr1	88438398	88439402	MACS_peak_1640	85.46	none	Ptma,Pde6d,Cops7b	15590,40176,-44774
[truncated: 42,724 more rows]

## Sheet: H3K14ac
chrom	start	end	–10*log10Pvalue	within_genebody	nearest_TSS	distances
[truncated: 33,907 more rows]
