# Supplementary material for: Gas41 links histone acetylation to H2A.Z deposition and maintenance of embryonic stem cell identity
Source: Cell Discov. 2018 Jun 12;4:28. doi: 10.1038/s41421-018-0027-0 (PMC5995911; doi:10.1038/s41421-018-0027-0)
Supplement: Supplementary file 5 — Supplementary Table S5 [file 41421_2018_27_MOESM5_ESM.xlsx]

## Sheet: Bivalent 
Table showing bivalent genes and their changes in expression upon Gas41 knock down
Bivalent genes_all	Bivalent genes_Up	Bivalent genes_Down	Bivalent genes_No difference
March1	H19	St8sia6	Scmh1
March3	Cdh4	Calb2	Tbx2
Sept3	Rem1	Pax2	Tbx4
Sept4	Sox9	Matk	Ngfr
Sept5	Sez6	Il27ra	Wnt3
Sept9	Car4	Epor	Wnt9a
0610040J01Rik	Bcl11a	Hapln4	Ccnd2
1110007C09Rik	Hoxa10	Kdelr3	Lhx2
1110008P14Rik	Hoxd13	Ttbk1	Trappc10
1110032F04Rik	Esam	Fam184b	Cttnbp2
1600029O15Rik	Ltbp2	Chd3	Pdgfb
1700001O22Rik	Cacnb3	Grb10	Acvrl1
1700020L24Rik	Rab3b	Hcn2	Abhd15
1700025G04Rik	Clec11a	Trim47	Tcf7
1700051A21Rik	Gab2	Slc13a5	Il12rb1
1700056E22Rik	Crabp2	Dlx4	Slc5a5
1810041L15Rik	Slc1a6	Stat5b	Kcnn3
2010001E11Rik	Evx1	Sorbs3	Hoxa4
2010300C02Rik	Sqrdl	Rem2	C1ql4
2310069G16Rik	Gata6	Emp2	Pcbp3
2510009E07Rik	Htra1	Thpo	Agpat3
2610035F20Rik	Runx1t1	Zfp521	Sema6b
2810032G03Rik	Snai3	Cdx1	Rnd2
2810459M11Rik	Id3	Sfxn3	Sync
2810468N07Rik	Crlf1	Jph3	Fndc5
2900005J15Rik	Tbx1	Pstpip2	Acp5
2900008C10Rik	Ascl2	2010300C02Rik	Cnn1
3110079O15Rik	Trpm2	Tmem163	Rhbg
3930402G23Rik	Kcnq1	Lpgat1	Tbx21
4833418N02Rik	Fxyd5	Grin1	Tubb6
4921507P07Rik	Nxf2	Mmp24	Nkx2-1
4930506M07Rik	Ebf3	Dtx1	Pax9
4930523C07Rik	Scarf2	Apba2	Irx2
4930599N23Rik	Wnt8a	Gab1	Col1a1
4931440F15Rik	Aldh1a2	St14	Dlx3
4933421O10Rik	Dll1	Thy1	Mnx1
4933439K11Rik	Tppp3	Pou2f3	Hoxc13
5730457N03Rik	Aldh1a3	Nt5e	Hoxc11
6030419C18Rik	Hivep2	Snap91	Hoxc8
6330403A02Rik	Gata3	Lyl1	Hoxc6
6430548M08Rik	Rxrg	Dbn1	Marveld3
6530402F18Rik	Wt1	Bai1	Akt1
8030423F21Rik	Scube1	Vax2	Naglu
9330182L06Rik	Cacnb4	Lrfn3	Coasy
9530026P05Rik	Igfbp4	Vopp1	Tspan33
9530082P21Rik	Rhbdl3	Dnajc22	Lrp3
9630001P10Rik	Pmp22	Phf2	Aif1l
9930014A18Rik	Alox12e	Hfe2	Ugp2
A230065H16Rik	Alox15	Fndc4	Kcnh6
A330032B11Rik	Aldh3a1	Nlrp6	Nfix
A730090H04Rik	Sema6a	Rap1gap2	Npas1
A930004D18Rik	Rgs17	C130074G19Rik	Tmem25
A930016O22Rik	Popdc3	Ndufa4l2	Tead3
Aatf	Aim1	Lrfn2	Lmf1
Aatk	Kitl	Six5	Ncan
Abcc8	Tmcc3	Pklr	Bmp8b
Abhd15	Timp3	Lhfpl4	Nr2f6
Abhd6	Igf1	Pcdhb14	Slc9a3r2
Abhd8	Slc5a8	Kcnj4	Ikzf4
Abtb2	Lgr5	Rasip1	Axl
Acan	Ptprb	Dok7	Tgfb1
Ace	Meis1	Rln3	Prkd1
Acer2	Rasgef1c	Asphd1	Grin2d
Ache	Igfbp3	Sox18	Kdelr1
Acot1	Osbp2	Nkx1-2	Jag2
Acot3	Klhl29	Sarm1	Nab1
Acot5	Id2	Lingo3	Lamb1
Acp5	Mrc2	Camk2n2	Kcnn1
Acta1	Slc6a4	Msi1	Tbc1d8
Acvrl1	Coch	Ddn	Foxj2
Adam15	Cdkl1	Sp7	Dll3
Adam33	Rab15	Wscd2	Impdh1
Adamts1	Prkch	6030419C18Rik	Dgcr14
Adamts15	Arg2	Npw	Ddr1
Adamts19	Tc2n	Mos	Man1a
Adamts2	Dpf3	1700051A21Rik	Ppfia3
Adamts20	Cyp46a1	Gm13889	Efnb3
Adamts3	Barx1	Tmem102	Mmd
Adamts7	Nxnl2	Gcnt4	Hlf
Adamts8	Gadd45g		Stat5a
Adamtsl5	Msx2		Ptrf
Adarb1	Adcy2		Col5a3
Adcy1	Rasgrf2		Cacna1b
Adcy2	Parp8		Eno2
Adcy4	Cdhr1		Il11
Adcy5	Samd4		Arhgef40
Adcy6	Slc35f4		Sgce
Adcy7	Tnfsf11		Chn2
Adcy9	Nefm		Pgf
Adcyap1	Nefl		Mapk13
Adcyap1r1	Gfra2		Nes
Adora1	Slc7a8		Bcan
Adora2a	Atp12a		Syt5
Adora2b	Skor1		Sh2b2
Adra1a	Osr2		Slc1a2
Adra1d	Col14a1		Ndrg1
Adra2a	Wnt7b		Corin
Adra2b	Col2a1		Ripk4
Adra2c	Alcam		Fgfr4
Adrb1	St3gal6		Cadm3
Adssl1	Mfi2		Mlxipl
Aebp1	App		Insr
AF529169	Adamts1		Atp4a
Afap1	Igfbp6		Adcy9
Afap1l1	Grm2		Slc30a4
Aff3	Thbs2		Otx1
Agap2	Mmp25		P2rx5
Agap3	Calcr		Prss16
Agpat3	Lbh		Etv2
Agpat9	Cyp1b1		Crip1
AI115009	Six2		Gcat
AI118078	Gtf2a1l		Sfmbt1
AI314180	Sox8		Ihh
AI317395	Pkdcc		Prkag3
AI854517	Adcyap1		Atp7b
AI854703	Cdh2		B4galnt1
Aif1l	Ltb		Chrd
Aim1	Sncaip		Scube2
Ajap1	Gna14		Pcdha4
Ak5	Pcsk5		Tgfbr1
Akt1	Dkk1		Zmiz1
Alad	Papss2		Ttc9b
Alcam	Ovol1		Phox2a
Aldh1a2	Slc1a1		Abhd8
Aldh1a3	Slit1		Fzd3
Aldh3a1	Tdrd1		Fgfrl1
Alg11	Vwa2		Fut1
Alk	Bhlhe22		Pou2f2
Alox12e	Lbx1		Rbfox1
Alox15	Atp10a		Bmp7
Alox5	Nptx1		Cabp7
Alx4	Myo5b		Ap1b1
Amh	Tmeff2		Met
Amigo1	Ptpn18		Syn2
Amigo2	2810459M11Rik		Nav1
Amn	Nppc		Myod1
Amotl1	Efhd1		G0s2
Ank	Lypd1		Nuak2
Ank1	Cacna1s		Wnt3a
Ankrd27	Syt2		Kif19a
Ankrd33b	Rgs16		Zmynd10
Ankrd34b	Esrrg		Slc38a3
Ankrd44	Lmx1a		Cacna2d2
Ankrd53	Lypd6b		Rassf1
Anks6	Gsn		Slc47a1
Ano8	Grb14		Prox1
Antxr2	Frzb		Tmem86a
Anxa2	Stk39		Optc
Ap1b1	Hoxd8		Gm266
Ap3b2	Pax6		Plcd1
Apba1	Gatm		Adssl1
Apba2	Meis2		Plin5
Apbb1ip	Cd82		Dmrtc2
Apc2	Tspan18		Mlkl
Apcdd1	Frmd5		Amotl1
Aph1c	Dll4		Ptprs
Apln	Prom2		Iglon5
App	Bcl2l11		B4galnt2
Aqp5	Pcsk2		Zfp651
Ar	Nkx2-2		St3gal1
Arfgef1	Pag1		Trpv4
Arg2	Mecom		Bicc1
Arhgap10	Syt6		Pkd2l2
Arhgap20	Tspan2		Csf1
Arhgap26	Ngf		Kif1a
Arhgap31	Tbx15		Ankrd53
Arhgap33	Lef1		Fam120b
Arhgap6	Gucy1b3		Nol3
Arhgdig	Pitx2		Fhod1
Arhgef15	Tmem56		Plekhg4
Arhgef19	Wls		Slc9a5
Arhgef37	Cyr61		Stc1
Arhgef4	Gem		Gata2
Arhgef40	Rragd		Entpd2
Arhgef5	Podn		Npdc1
Arhgef7	Pax7		Lrrk1
Arid3c	Kif17		Hmgb3
Arl4c	Tmem54		Gadd45b
Arnt2	Csmd2		Cd83
Arsb	Cdk14		Lpl
Arsi	Trp73		Nkx2-5
Art5	Crmp1		Arnt2
Artn	Stk32b		Plekho1
Arx	Gabra4		Rxra
Asb8	Tgfbr3		Wnt11
Ascl2	Agpat9		Stard13
Asphd1	Fgf5		Lonrf3
Asphd2	Tesc		Sertad4
Astn1	Pdx1		Kcnq2
Asxl3	Cdx2		Eef1a2
Atf3	Flt1		Cd34
Atg16l2	Dlx5		Mapkapk2
Atp10a	Adcyap1r1		Phf21b
Atp11a	Gxylt2		Bik
Atp12a	Ret		Matn4
Atp2b2	Rasgef1a		Cntnap1
Atp2c2	Plbd1		Zpbp2
Atp4a	Itpr2		Mpp2
Atp6v1c2	Slc6a11		Stac2
Atp7b	Rhpn2		Timp2
Atp8b1	Furin		Rab11fip4
Atxn1	Rhcg		Dbndd2
Auts2	Nr2f2		Mmp9
AW011738	Tmc5		Slc12a5
Axl	Calca		Eya2
B230312C02Rik	Cyp2r1		Cadps2
B2m	Rgs10		Rac3
B3gat2	Fgfr2		Ikzf3
B3gnt3	Chst15		Vezf1
B3gnt4	Gpm6b		Cuedc1
B430212C06Rik	Gpr124		Shroom1
B4galnt1	Dusp4		Mapt
B4galnt2	Ido1		Slc13a3
Bahd1	Galnt7		Kcnab3
Bai1	Nr3c2		Adora2b
Bai2	Pdlim3		Ybx2
Bai3	Mfap3l		Cldn7
Baiap2l1	Tbc1d9		Ikzf1
Bambi-ps1	Irx5		Aatf
Barx1	6430548M08Rik		Sfrp5
Barx2	Crispld2		Wwc1
Batf3	Cdh13		P4ha2
Baz1a	Comp		Cacng2
BC021891	Hsd11b2		Scn1b
BC068157	Has3		Rps6kl1
Bcan	Bmper		Hsd17b1
Bcl11a	Ets1		Hey2
Bcl11b	Robo3		Grm1
Bcl2	Anxa2		Slc16a10
Bcl2l11	Fam46a		Fyn
Bcor	Hcn4		Fam184a
Bcorl1	Dapk2		Rspo3
Bdkrb2	Prss44		Myb
Bdnf	March3		Ifngr1
Begain	Abtb2		Ntn4
Bend4	Ccdc85a		Rfx4
Bend5	Phldb2		Dram1
Bend6	Ptprm		Unc5b
Bend7	Tnxb		Ddit4
Best2	Qsox1		Egfr
Bhlhe22	Trim36		Apc2
Bhlhe23	Wbscr17		Adora2a
Bhlhe40	Mfsd7c		Cpm
Bhlhe41	Tmem132c		Jsrp1
Bicc1	Ptpn13		Wif1
Bik	Lrrn1		Adarb1
Bin1	Fras1		Rel
Bmi1	Cobll1		Rhbdf1
Bmp1	Fam124a		Stc2
Bmp2	Arx		Fstl3
Bmp6	Ror1		Slc22a4
Bmp7	Pdzrn3		Sgcd
Bmp8b	Crb2		Flt4
Bmper	Foxa1		Rnf130
Bmpr1b	Igfbpl1		Pdlim4
Bnip3	Pcdh17		Nefh
Boc	Frmpd1		Adcy1
Bok	Lrfn5		Myl7
Boll	Twist1		Aebp1
Brsk2	Dcdc2a		Sept4
Bsn	Tmtc2		Tom1l1
Bspry	Csgalnact1		Atp6v1c2
Bst2	Pcdh8		Matn3
Bves	Megf11		Sdc1
Bzrap1	Cdc42ep3		Nrcam
C130071C03Rik	Dner		Fam84a
C130074G19Rik	Stox1		Fam20a
C1ql1	Foxa2		Efr3b
C1ql2	Pax1		Dnmt3a
C1ql4	Aff3		Pxdn
C1qtnf4	Enpp1		Hnf1b
C2cd2	Zmat4		Ace
C2cd4a	Lphn3		Mmp28
C2cd4b	Cdkn1c		Rasl10b
C2cd4c	Limch1		Itgb3
C920025E04Rik	Ppp1r16b		Tmem132e
Cables1	Slc16a9		Cacng4
Cabp7	Pcdh18		Grin2c
Cachd1	Inpp4b		Itgb4
Cacna1b	Pde4dip		Camkk1
Cacna1g	Hoxa13		Galr2
Cacna1h	Pnmt		Cygb
Cacna1i	Mical2		Pld2
Cacna1s	Sema7a		Coro6
Cacna2d1	Satb2		Cpd
Cacna2d2	Pcp4l1		Fam101b
Cacna2d3	Hoxb4		Cacna1g
Cacnb2	Lmx1b		Hoxb9
Cacnb3	Stx11		Gucy2e
Cacnb4	Dusp10		Pik3r5
Cacng2	Cdh6		Ntn1
Cacng4	Atp8b1		Gfap
Cacng5	Mocos		Foxg1
Cadm3	Sdk1		Ptpn21
Cadm4	Cpeb2		Npas3
Cadps2	Ptger4		Ngb
Calb2	Magi2		Sgpp1
Calca	Gpr176		Nin
Calcr	Thbs1		Bdkrb2
Caly	Kcns1		Gsc
Camk2b	Sema3d		Clmn
Camk2n2	Dnm3		Six6
Camk4	Fam102b		Plek2
Camkk1	Mael		Smoc1
Capn2	Ppp1r14c		Pcnx
Car12	St8sia4		Fbln5
Car14	Rcsd1		Unc79
Car4	Esrp1		Ppp4r4
Car7	Erg		Tshz3
Card10	Dlk1		Papln
Casp3	Trim62		Acot3
Casp7	Grid1		Vsx2
Casz1	Tox		Fos
Cbln1	Myrip		Tgfb3
Cbln2	Ptpre		Hhipl1
Cbs	Nol4		Degs2
Cbx4	Rassf4		Amn
Cbx8	Ccno		Tnfaip2
Ccbe1	Hoxd1		Ppp1r13b
Ccdc102a	Reln		Kif26a
Ccdc106	Hoxd11		Hecw1
Ccdc108	Nmnat2		Gli3
Ccdc136	Hecw2		Tfap2a
Ccdc158	Flt3		Mak
Ccdc33	Snai1		Susd3
Ccdc40	Greb1l		Ror2
Ccdc85a	Rasef		Pitx1
Ccdc85c	Hoxd9		Cxcl14
Cckbr	Nkx2-3		Slc25a48
Ccna1	Neurog3		Gkap1
Ccnd2	Fzd1		Nkd2
Ccno	Sox3		Tppp
Cd109	Penk		Mctp1
Cd14	Col27a1		Irx4
Cd151	Adra1a		Slc6a3
Cd248	Cd109		Ocln
Cd24a	Dppa3		Serf1
Cd34	Scn4b		Pde8b
Cd63	Ar		Scamp1
Cd82	Vwa5b2		Rgs7bp
Cd83	Slitrk4		Rnf180
Cdc20b	Vat1l		Fgf10
Cdc42ep1	Spsb4		Ddx4
Cdc42ep3	Cyp4x1		Fst
Cdh11	Flrt2		Ube2e1
Cdh13	Dlk2		Plau
Cdh15	Dlgap2		Txndc16
Cdh2	Ust		Otx2
Cdh20	Lhfp		Sh3bp5
Cdh22	Msx1		Gata4
Cdh3	Bdnf		Prkcd
Cdh4	Gja3		Lats2
Cdh6	Igf2		Fgf9
Cdhr1	Rimkla		Cacna2d3
Cdk14	Gpr137c		Wnt5a
Cdk5r2	Pcdh10		Lcp1
Cdkl1	Ntf3		Enox1
Cdkn1c	Ccdc158		Ebf2
Cdkn2a	C130071C03Rik		Nkx3-1
Cdkn2b	Hoxd10		Pdlim2
Cdkn2c	Prkca		Hr
Cds1	Hs3st1		Bmp1
Cdx1	P4ha3		Gpc5
Cdx2	Ghsr		Rnf219
Cdx4	Fam181b		Osmr
Cebpa	Otop1		Slc22a17
Cebpb	Kcnf1		Npr3
Cebpd	8030423F21Rik		Jph4
Celf4	Tbc1d30		Lrrc16b
Celf6	Tchh		Adcy4
Celsr2	Spdya		Ripk3
Celsr3	Zfp608		Sema5a
Cerk	Nrk		Ankrd33b
Cgrrf1	6330403A02Rik		Ctnnd2
Chadl	Lrtm2		Trio
Chd3	Cntn1		Ank
Chd7	Gabra5		Grhl2
Chl1	Unc80		Khdrbs3
Chn2	Ghr		Sybu
Chpf	Foxi3		Fbxo32
Chrd	Col8a2		Zhx1
Chrna4	Ptprn2		Has2
Chrna5	Ier5		Ppara
Chrnb1	Magel2		Ttll8
Chrnd	Skap1		Fam83f
Chst1	Lepr		Cacna1i
Chst11	Prtn3		Nptxr
Chst15	1600029O15Rik		Adamts20
Chst2	Dux		Nell2
Chst8	Gda		Sept3
Chsy3	Nkx2-9		Vdr
Cib2	Kcnt1		Hoxc10
Cidea	Col25a1		Hoxc5
Cilp2	Grin2a		Pde1b
Cited1	Samd5		Ppp1r1a
Cited4	0610040J01Rik		Hrasls
Clcf1	H2-Q7		Dgat1
Cldn26	Kcnd2		Plec
Cldn3	Slc4a4		Ly6h
Cldn5	Cdh3		Rhpn1
Cldn6	Cxcl12		Mapk12
Cldn7	Sox21		Tymp
Cldn9	Hs6st2		Mapk8ip2
Clec11a	Dgkk		Shank3
Clec2l	Unc5d		Kif21a
Clic6	Hhip		Yaf2
Clip1	Gm16551		Zcrb1
Clmn	Insm1		Pvrl3
Clstn1	D430041D05Rik		Snai2
Clstn2	Duox2		Boc
Cmtm3	Ptprz1		Cldn26
Cmtm4	Slc7a14		Gsc2
Cmtm8	Spata22		Klhl22
Cnih3	Slc17a7		Slc7a4
Cnn1	Cited4		Arhgap31
Cnnm4	Gm1673		Adcy5
Cntn1	Vrtn		Dgkg
Cntn2	Bves		Ripply3
Cntnap1	Zfp9		Clic6
Coasy	H2-Bl		Zfp641
Cobll1	Thbd		Adcy6
Coch	Plxnc1		Wnt10b
Col11a2	Pde11a		Wnt1
Col13a1	Sp5		Dhh
Col14a1	Dio3		Fmnl3
Col1a1	Foxd1		Scn8a
Col1a2	Tlr5		Pcdhga9
Col23a1	Lemd1		Krt18
Col25a1	Bambi-ps1		Serinc2
Col27a1	B230312C02Rik		Frs3
Col2a1	A330032B11Rik		Ache
Col4a1	Zfp703		Agap3
Col4a2	5730457N03Rik		Dlx2
Col5a3	Dleu2		Esx1
Col8a2	Lrrc10b		Celsr3
Col9a3			Prph
Colec12			Mrps23
Commd3			Sfi1
Commd7			Hes7
Comp			Tiam2
Corin			Synj2
Coro2a			Pde10a
Coro6			Tnfrsf12a
Cpd			Cldn6
Cpeb1			Paqr4
Cpeb2			Cpne5
Cplx1			Pi16
Cplx2			Glp1r
Cpm			Cbs
Cpne2			Epb4.1l3
Cpne4			Lpin2
Cpne5			Galnt14
Cpne7			Crim1
Cpxm2			Cacna1h
Cpz			St6gal2
Crabp1			Rgs11
Crabp2			Grm8
Crb2			Tmem178
Creb3l1			Celf4
Creg1			Mapre2
Creg2			Dtna
Crim1			Col11a2
Crip1			Psmb8
Crispld2			Tap2
Crlf1			Psd2
Crmp1			Bin1
Crtac1			Lims2
Crtc3			Lta
Csf1			Mal2
Csgalnact1			Pou4f3
Csmd1			Rax
Csmd2			Gnal
Ctdspl			Cidea
Ctnnd2			Slmo1
Cttnbp2			Setbp1
Cuedc1			Sall3
Cul9			Fbn2
Cux1			Cbln2
Cwh43			Fads3
Cx3cl1			Syt7
Cxcl12			Jak2
Cxcl14			Tnfrsf25
Cxxc4			Uhrf2
Cygb			Dmrt1
Cyp1b1			Apba1
Cyp24a1			Peli3
Cyp26c1			Fosl1
Cyp2r1			Smarca2
Cyp46a1			Vldlr
Cyp4v3			Ltbp3
Cyp4x1			Rps6ka4
Cyr61			Esrra
D030025P21Rik			Lgals12
D1Ertd622e			Hhex
D430041D05Rik			Rbp4
D630045J12Rik			Pik3ap1
D8Ertd82e			Casp7
D930020B18Rik			Gfra1
Daam2			Hspa12a
Dach1			Slc18a2
Dact1			Hdgfrp3
Dagla			Gcgr
Dapk2			Hoga1
Dbn1			Loxl4
Dbndd1			Kazald1
Dbndd2			Tlx1
Dcdc2a			Fgf8
Dchs1			Pitx3
Dclk1			Zfhx4
Dctn3			Abhd6
Dcxr			Ptprj
Ddah1			Itga7
Ddit4			Cd63
Ddn			Gdf11
Ddr1			Aatk
Ddx4			Shmt2
Ddx43			Agap2
Degs2			St8sia5
Dennd2d			Caly
Des			Msx3
Dgat1			Dpysl4
Dgat2			Drd4
Dgcr14			Cd151
Dgkd			Farp1
Dgkg			Rbfox3
Dgki			Cbx8
Dgkk			Cpeb1
Dhh			Podxl
Dio3			Alox5
Dio3os			Fbxl16
Diras1			Sdc3
Dkk1			Hspa4l
Dleu2			Slco3a1
Dlgap2			Nrp1
Dlgap4			Homer2
Dlk1			Fam20c
Dlk2			Cplx2
Dll1			Tspan17
Dll3			Unc5a
Dll4			Sox17
Dlx1			Sntg1
Dlx1as			Sgk3
Dlx2			Stau2
Dlx3			Slco5a1
Dlx4			Nrp2
Dlx5			Boll
Dlx6			Slc40a1
Dmbx1			Il1r2
Dmrt1			Npas2
Dmrt2			Sema4c
Dmrt3			Plekhb2
Dmrta1			Prss39
Dmrta2			Dst
Dmrtb1			Fam135a
Dmrtc2			Smap1
Dnaic1			B3gat2
Dnaja4			Wnt10a
Dnajb3			Igfbp5
Dnajc22			Tmem169
Dner			Pecr
Dnm3			Ptprn
Dnmt3a			Speg
Dnmt3b			Des
Doc2a			Obsl1
Dock10			Ecel1
Dock3			Serpine2
Dock8			Chrnd
Dok7			3110079O15Rik
Dpf3			Bok
Dph1			Mlph
Dppa3			Rab17
Dpy19l2			Lrrfip1
Dpysl4			Tnfrsf11a
Dpysl5			Htr4
Dram1			Pam
Drd4			Rgs2
Dscam			Tmem9
Dscaml1			Pkp1
Dsp			Rassf5
Dst			Slc45a3
Dtna			Nfasc
Dtx1			Rgl1
Dtx4			Kif26b
Duox1			Mixl1
Duox2			Capn2
Duoxa1			Cnih3
Dusp10			Tmem63a
Dusp2			Tada1
Dusp26			Astn1
Dusp4			Smyd2
Dusp5			Ptpn14
Dusp8			Slc30a10
Dux			Mark1
E2f6			Tmem206
E330009J07Rik			Atf3
E530011L22Rik			Batf3
Ebf1			Irf6
Ebf2			Plxna2
Ebf3			Bmi1
Ebf4			Pfkfb3
Ecel1			Apbb1ip
Ednra			Gad2
Eef1a2			Kcnj3
Eef2k			Fibcd1
Efhd1			Zeb2
Efna1			Phf19
Efna3			Ttll11
Efna5			Lhx6
Efnb1			Lhx3
Efnb3			Uap1l1
Efr3b			Rbms1
Egflam			Pax8
Egfr			Galnt3
Egln1			Zfp385b
Egr1			Lrp2
Egr2			Slc43a1
Egr3			Sema6d
Egr4			Fbn1
Eif4e3			Chst1
Eif4g3			Duoxa1
Eif5a2			Creb3l1
Elf2			Pacsin3
Elfn1			Ltk
Elfn2			Oxt
Elmo1			Ptpra
Elovl3			Gfra4
Emid1			Adam33
Emilin3			Adra1d
Emp2			Rassf2
Emx1			Rasgrp1
En1			Bmp2
En2			Slc27a2
Endod1			Dusp2
Eno2			Fbln7
Enox1			Snph
Enpp1			Dnmt3b
Entpd2			Pkia
Eomes			Phactr3
Epb4.1l3			Ntsr1
Epcam			Col9a3
Epha1			Chrna4
Epha10			Srms
Epha5			Zbtb46
Epha8			Gnb4
Ephb2			Tnik
Epor			Trpc3
Erbb2			P2ry1
Erg			Mfsd1
Erich1			Ccna1
Esam			Smad9
Espn			Dclk1
Esrp1			Kcnab1
Esrra			Ptx3
Esrrg			Wnt2b
Esx1			Sypl2
Etnk2			Slc6a17
Ets1			Kcnc4
Etv2			Dennd2d
Evpl			Il6ra
Evx1			Efna1
Exph5			Sfrp2
Eya2			Kcnq5
F3			Efna3
Fa2h			Adam15
Fads3			Ntrk1
Fam101b			Pear1
Fam102b			F3
Fam105a			Rap1gds1
Fam110c			Rorc
Fam120b			Ddah1
Fam124a			Lmo4
Fam131b			Ube2j1
Fam132b			Coro2a
Fam134a			Zfp618
Fam135a			Slc44a5
Fam159b			Bspry
Fam167a			Alad
Fam171a1			Ptprd
Fam171a2			Mpdz
Fam171b			Dctn3
Fam174b			Tpm2
Fam181b			Npr2
Fam184a			Reck
Fam184b			Mllt3
Fam189a1			Cachd1
Fam19a3			Artn
Fam19a5			Bend5
Fam20a			Cdkn2c
Fam20c			Dmrtb1
Fam43b			Lrp8
Fam46a			Kcnq4
Fam57a			Tfap2c
Fam65a			Mfsd2a
Fam78a			Epha8
Fam78b			Ephb2
Fam83f			Dmbx1
Fam84a			Tal1
Fam84b			Htr6
Fam89a			Eif4g3
Farp1			Bai2
Fbll1			Hpca
Fbln5			Zfp362
Fbln7			Rhd
Fbn1			Zfp593
Fbn2			Rspo1
Fbxl16			Epha10
Fbxl7			Ptpru
Fbxl8			Mecr
Fbxo16			Arhgef19
Fbxo2			Hes2
Fbxo32			Espn
Fbxo44			Prkag2
Fgf10			Smarcd3
Fgf11			Casz1
Fgf3			Fbxo44
Fgf5			Mad2l2
Fgf8			Wdr8
Fgf9			Pank4
Fgfbp3			Mxra8
Fgfr1			Prom1
Fgfr2			Afap1
Fgfr3			Htra3
Fgfr4			Nkx1-1
Fgfrl1			Ppp2r2c
Fhdc1			Nsg1
Fhod1			Fosl2
Fhod3			Slc30a3
Fibcd1			Cwh43
Fign			Spata18
Flrt2			Sgcb
Flt1			Dpysl5
Flt3			Tbc1d1
Flt4			Sel1l3
Fmnl3			Tec
Fndc3c1			Slc10a4
Fndc4			Pdgfra
Fndc5			Epha5
Fos			Rufy3
Fosl1			Cds1
Fosl2			Prkg2
Foxa1			Antxr2
Foxa2			Asphd2
Foxc1			B3gnt4
Foxc2			Mmp17
Foxd1			Tes
Foxd2			Lfng
Foxd3			Lhx5
Foxe1			Rasal1
Foxg1			Col1a2
Foxi3			Tspan12
Foxj1			Wnt16
Foxj2			Auts2
Foxl2			Cux1
Foxl2os			Tfr2
Foxn4			Dlx6
Foxo1			Plxna4
Foxo6			Ccdc136
Foxq1			Irf5
Fras1			Sspo
Frem2			Npy
Frmd5			Osbpl3
Frmpd1			Zc3hav1
Frs3			4921507P07Rik
Frzb			Nfe2l3
Fst			Hoxa1
Fstl3			Epha1
Fstl4			Zyx
Furin			Fam131b
Fut1			Prok2
Fut4			Chl1
Fxyd5			Wnt7a
Fyn			Bhlhe40
Fzd1			Usp18
Fzd2			Plxnd1
Fzd3			Wnt5b
Fzd4			Grin2b
Fzd8			Bhlhe41
G0s2			Atp2b2
Gab1			Tmtc1
Gab2			Slc6a1
Gabbr2			Ltbr
Gabra4			Scnn1a
Gabra5			Prmt8
Gabrb3			Tarsl2
Gabrg3			Fam189a1
Gad1			Crtc3
Gad2			Mesp1
Gadd45b			Synm
Gadd45g			Acan
Galnt12			Sytl2
Galnt13			Me3
Galnt14			Xylt1
Galnt3			Pde3b
Galnt6			Sez6l2
Galnt7			Stard10
Galntl6			Rabep2
Galr2			Dgat2
Gas1			Il4ra
Gas2l1			Cpxm2
Gas6			Cckbr
Gas8			Lhpp
Gata2			Tub
Gata3			Fgf3
Gata4			Efnb1
Gata6			Cdx4
Gatm			Arhgap6
Gbx1			Tsc22d3
Gbx2			Atp11a
Gcat			Gas6
Gcgr			Rasa3
Gchfr			Rab11fip1
Gckr			Col4a1
Gcnt4			Col4a2
Gda			Rab20
Gdf11			Arhgef7
Gdpd5			Gpm6a
Gem			Ank1
Gfap			Sfrp1
Gfra1			Plekha2
Gfra2			Slit2
Gfra4			Fgfr1
Ghr			Slc7a2
Ghsr			Klhl2
Gja3			Ednra
Gjb2			Casp3
Gjd2			Slc25a4
Gjd3			Sh3rf1
Gkap1			Cbln1
Gli3			Adcy7
Glis1			Nkd1
Glis3			Cdh11
Glp1r			Pou4f2
Gm10863			Zfp821
Gm11127			Phlpp2
Gm11190			Irx3
Gm11538			Gnao1
Gm12992			Pllp
Gm13889			Cx3cl1
Gm14169			Mmp15
Gm14204			B3gnt3
Gm1564			Slc27a1
Gm15972			Gse1
Gm16532			Klhl36
Gm16551			Mast3
Gm16701			Necab2
Gm1673			BC021891
Gm16897			Lpar2
Gm17296			Pgr
Gm1979			Cmtm3
Gm20554			Nae1
Gm2061			Rrad
Gm266			Car7
Gm2694			Tradd
Gm5069			Smpd3
Gm5607			Cdh15
Gm684			Tbx20
Gm7030			Dbndd1
Gm8773			Acta1
Gm960			Egln1
Gm9899			Adamts8
Gmip			Oaf
Gna14			Grik4
Gnal			Ubash3b
Gnao1			Barx2
Gnaz			Kirrel3
Gnb4			Dscaml1
Gng12			Il10ra
Gng8			Olfm2
Gp5			Icam5
Gpat2			Pde4a
Gpc1			Lysmd2
Gpc5			Paqr5
Gpc6			Dnaja4
Gpm6a			Crabp1
Gpm6b			Celf6
Gpr124			AI118078
Gpr137c			Stra6
Gpr139			Adamts7
Gpr150			Tpm1
Gpr162			Zic1
Gpr176			Car12
Gpr26			Igdcc3
Gpr27			Tbx18
Gpr45			Tgfbr2
Gpr84			Eomes
Gprc5c			Clstn2
Gprin1			Pth1r
Gramd1b			Scn5a
Gramd4			Vipr1
Grap2			Slco2a1
Grb10			Rab6b
Grb14			Cpne4
Greb1			Bsn
Greb1l			1700025G04Rik
Grem1			Kank1
Grhl2			Syde1
Grid1			Mdfi
Grid2			Snx33
Grik4			Heyl
Grin1			Igdcc4
Grin2a			Trpc1
Grin2b			Zswim6
Grin2c			Rspo4
Grin2d			P2ry2
Grin3a			Sgpp2
Grip1			Rbm11
Grm1			Inha
Grm2			Chpf
Grm4			Sox10
Grm8			Nfatc1
Grrp1			Afap1l1
Grwd1			Micall1
Gsc			Lmo7
Gsc2			Resp18
Gse1			Tbc1d4
Gsn			Slc22a15
Gsx1			Card10
Gtf2a1l			Slitrk5
Gucy1b3			Wnt6
Gucy2e			Hsf4
Gxylt2			Duox1
H19			Fbxl8
H1f0			Chst2
H2-Ab1			Adamts15
H2-Bl			Tomm6
H2-D1			Otud7a
H2-K1			Arhgef5
H2-Q1			Bai3
H2-Q10			Tmem35
H2-Q2			Fa2h
H2-Q4			Igf2bp2
H2-Q6			Ndn
H2-Q7			Lgi3
H2-T10			Cplx1
Hand1			Gabrb3
Hapln4			Adra2a
Has2			Vav3
Has3			Emx1
Hba-a1			Egr3
Hba-a2			Fndc3c1
Hcn2			Mtss1l
Hcn4			Ppargc1b
Hdgfrp3			Rbm46
Hectd2			Zswim5
Hecw1			Slc16a2
Hecw2			Kcnk1
Heg1			Ypel4
Hes2			Atp2c2
Hes6			Bzrap1
Hes7			Emid1
Hey1			Hsdl1
Hey2			Gas2l1
Heyl			Rasl10a
Hfe2			Gpc1
Hhat			Foxj1
Hhex			Zdhhc14
Hhip			Jdp2
Hhipl1			Evpl
Hic1			Fhod3
Hip1			Plcg2
Hist1h2ba			Cpne2
Hivep2			Tulp4
Hlf			Neurl1b
Hmga2			Tmem30b
Hmgb3			Scara3
Hmha1			Rasd2
Hmx1			Gbx2
Hmx3			Fbxo16
Hnf1b			Rsrc1
Hoga1			Inpp5j
Homer2			Exph5
Hoxa1			Slc41a2
Hoxa10			Chst11
Hoxa11			Ppm1h
Hoxa13			Itga2b
Hoxa3			Sema3f
Hoxa4			Fam171a2
Hoxa5			Mast4
Hoxa7			Glis1
Hoxa9			Dusp5
Hoxb13			Tle2
Hoxb4			Cpne7
Hoxb7			Sos2
Hoxb8			Grip1
Hoxb9			Nrip3
Hoxc10			Nxnl1
Hoxc11			Plvap
Hoxc12			Ano8
Hoxc13			Ankrd27
Hoxc4			Sncb
Hoxc5			Pygo1
Hoxc6			Cebpa
Hoxc8			Lbx2
Hoxc9			Hrh2
Hoxd1			Baz1a
Hoxd10			Tbr1
Hoxd11			Eef2k
Hoxd13			1700020L24Rik
Hoxd8			Fam167a
Hoxd9			Shc4
Hpca			Wnk4
Hpcal4			Zc3h12c
Hpse			Plekhh3
Hpse2			Rims4
Hr			Ccdc106
Hrasls			Amh
Hrc			Hpse
Hrh1			Tpbg
Hrh2			Raver2
Hrh3			Adrb1
Hrk			Klhl35
Hs3st1			Gdpd5
Hs3st3a1			Kcnh4
Hs3st3b1			Tmem98
Hs3st4			Prdm8
Hs3st6			Tnni3
Hs6st2			Plk5
Hs6st3			Tgfbi
Hsd11b2			Ntng2
Hsd17b1			Chrna5
Hsdl1			Ky
Hsf4			Kcnc2
Hspa12a			Isg15
Hspa12b			Hmha1
Hspa2			Dagla
Hspa4l			Kiss1r
Htr1b			Cerk
Htr4			Gramd4
Htr5b			H2-Q4
Htr6			Pknox2
Htra1			Tmem59l
Htra3			Prtg
Htra4			Colec12
Icam5			Lmo1
Id2			Fam110c
Id3			Hoxc9
Ido1			Prickle1
Ier5			Pphln1
Ier5l			Kctd1
Ifngr1			Gmip
Igdcc3			Fstl4
Igdcc4			Zdhhc23
Igf1			Lzts1
Igf2			Gng12
Igf2bp2			Arsi
Igfbp3			Siah2
Igfbp4			Npy1r
Igfbp5			Arhgap26
Igfbp6			March1
Igfbpl1			Prss56
Iglon5			Rnf39
Igsf8			Phpt1
Ihh			Greb1
Ikzf1			Adamts2
Ikzf3			Ttyh3
Ikzf4			Cpz
Il10ra			Mgat4b
Il11			Micall2
Il12rb1			Lpar3
Il1r2			Wnt4
Il1rl2			Dchs1
Il27ra			Syde2
Il4ra			Arhgap33
Il6ra			Fzd8
Ildr2			C1ql2
Impdh1			Trim67
Inadl			Ttc7
Inha			Rab8b
Inpp4b			Bcorl1
Inpp5j			Tenc1
Insl3			Apln
Insm1			Frem2
Insr			Setd7
Iqsec3			Psd
Irf5			Arhgap10
Irf6			E330009J07Rik
Irf8			Elf2
Irs1			Ovol2
Irs2			Galnt6
Irs4			Ldlrap1
Irx1			Man1c1
Irx2			Tap1
Irx3			Hand1
Irx4			Hhat
Irx5			Rims2
Isg15			Htra4
Isl1			Cnnm4
Islr2			Endod1
Ispd			Vgf
Itga1			Tulp1
Itga2b			Cib2
Itga7			Nenf
Itgb3			Arhgef4
Itgb4			Shank2
Itpkb			Vash2
Itpr2			Kcnh3
Itpripl2			Osbpl5
Izumo1			Zbtb42
Jag2			Kctd8
Jak2			Ccdc33
Jakmip3			2810032G03Rik
Jazf1			Slc32a1
Jdp2			Larp1b
Jph1			Vstm2l
Jph3			Egr2
Jph4			Dusp8
Jsrp1			Sirpa
Kank1			1110007C09Rik
Kazald1			Snn
Kbtbd11			Wnk2
Kbtbd13			Acer2
Kcna3			Kcnj9
Kcna7			Igsf8
Kcnab1			Nod1
Kcnab3			Camk4
Kcnb1			Rbm24
Kcnc1			Spon1
Kcnc2			Leprel1
Kcnc4			Kcna7
Kcnd2			Hoxa11
Kcnf1			Hoxa9
Kcng1			Hoxa7
Kcng2			Hrc
Kcng3			Sobp
Kcng4			Hoxa5
Kcnh1			Trpm4
Kcnh2			Slc22a23
Kcnh3			Spats2l
Kcnh4			Kcnh2
Kcnh6			Gpr162
Kcnj10			Foxq1
Kcnj11			Egr1
Kcnj12			Nos1ap
Kcnj2			Parp12
Kcnj3			Tbkbp1
Kcnj4			AI317395
Kcnj9			Car14
Kcnk1			Sp6
Kcnk12			Cyp24a1
Kcnk3			Susd4
Kcnk6			Susd1
Kcnmb4			Fam65a
Kcnn1			Dock10
Kcnn3			Tm6sf1
Kcnq1			Dgki
Kcnq2			Mybpc2
Kcnq3			Scube3
Kcnq4			Hoxb7
Kcnq5			Mboat1
Kcns1			Shank1
Kcns2			Elovl3
Kcns3			Lefty1
Kcnt1			Itpkb
Kcp			Baiap2l1
Kctd1			Irs2
Kctd19			Plcl2
Kctd8			3930402G23Rik
Kdelr1			Sccpdh
Kdelr3			Bmp6
Kdr			Ak5
Khdrbs3			Hrh3
Kif17			Zfp503
Kif19a			En2
Kif1a			Nexn
Kif21a			Lsm14b
Kif21b			Prune2
Kif26a			Shd
Kif26b			1110008P14Rik
Kirrel3			Zdhhc1
Kiss1r			Metrnl
Kitl			Tgfb2
Kl			Lgi2
Klf14			Vstm2b
Klhdc8a			AF529169
Klhl14			Rftn1
Klhl2			Uts2r
Klhl22			2010001E11Rik
Klhl23			Prdm16
Klhl29			Dcxr
Klhl35			Ppl
Klhl36			Zdhhc2
Klk8			Prrx2
Klrg2			Nrtn
Kndc1			Sgcz
Kremen2			Ncam1
Krt1			Ajap1
Krt18			Grin3a
Krt8			Hs3st6
Ky			Lonrf1
Lad1			Dusp26
Lamb1			Dock3
Lancl3			Slc6a5
Larp1b			Galnt12
Lats2			Gabbr2
Layn			Olig2
Lbh			Zfp800
Lbx1			Trim14
Lbx2			Spsb1
Lcp1			Pak7
Ldlrap1			Clstn1
Lef1			Hip1
Lefty1			Ccdc40
Lemd1			Tbc1d16
Lepr			Dtx4
Leprel1			Cbx4
Lfng			Bahd1
Lgals12			Gnaz
Lgi2			Gramd1b
Lgi3			Cacna2d1
Lgr5			Gpr26
Lgr6			Abcc8
Lhfp			Tdrd6
Lhfpl2			Rgl3
Lhfpl4			Hmx3
Lhpp			Gas8
Lhx2			Nxph4
Lhx3			Daam2
Lhx5			Pacsin1
Lhx6			Hey1
Limch1			Alx4
Lims2			Cul9
Lingo3			Bcor
Lipg			Cacng5
Lmf1			Ltb4r2
Lmo1			Spns2
Lmo4			Prdm13
Lmo7			Sox30
Lmod1			Pogk
Lmx1a			Tlx3
Lmx1b			Ildr2
Lonrf1			Rimklb
Lonrf3			Clcf1
Lor			Kremen2
Loxl4			A930016O22Rik
Lpar2			Creg1
Lpar3			C1qtnf4
Lpgat1			Iqsec3
Lphn3			Begain
Lpin2			Slc16a11
Lpl			Cables1
Lrfn2			Npnt
Lrfn3			Cmtm8
Lrfn5			Nacad
Lrp2			Elmo1
Lrp3			Nbl1
Lrp8			N4bp2l1
Lrrc10b			Hectd2
Lrrc16b			Prkd2
Lrrc36			Chrnb1
Lrrc3b			Chd7
Lrrc4			Rusc1
Lrrc4b			Nkx6-2
Lrrc8c			4930506M07Rik
Lrrc8e			Cldn5
Lrrfip1			Meis3
Lrrk1			Mfsd6
Lrrn1			Irf8
Lrrn4			Ptchd2
Lrtm2			Ptchd1
Lsm14b			Fbxo2
Lta			Sdk2
Ltb			Mbp
Ltb4r1			Kif21b
Ltb4r2			Prima1
Ltbp2			Rims1
Ltbp3			Kcnj2
Ltbr			Rasl12
Ltk			Zic5
Ly6h			Mpped1
Lyl1			Trpc5
Lyn			Tmem45b
Lypd1			Pde3a
Lypd3			Lad1
Lypd4			Fhdc1
Lypd6			Dlx1
Lypd6b			Tdrkh
Lysmd2			Foxn4
Lzts1			Tmcc2
Mab21l1			Arsb
Mad2l2			Uggt2
Mael			Klhdc8a
Maf			Vwa1
Mafa			Klhl23
Mafb			Bend6
Magel2			Lyn
Magi2			Tmc7
Mak			Isl1
Mal2			Itga1
Maml3			Grap2
Mamld1			Osbpl6
Man1a			Dmrt3
Man1c1			Crtac1
Map3k5			Adora1
Mapk11			Tfap2e
Mapk12			Klhl14
Mapk13			Kcnj12
Mapk15			Acot5
Mapk8ip2			Xkr7
Mapkapk2			Fam159b
Mapre2			Jph1
Mapt			Trafd1
Mark1			Ttc9
Marveld3			Tmem108
Mast1			Mrap2
Mast3			Lgr6
Mast4			Fgf11
Matk			Egflam
Matn3			Onecut1
Matn4			Fam89a
Mboat1			Hic1
Mbp			Lrrn4
Mcc			Ispd
Mctp1			Lor
Mdfi			2510009E07Rik
Mdga1			Zfp536
Me3			Elfn2
Mecom			Tril
Mecr			Rai2
Med12l			Fbxl7
Megf11			Mdga1
Megf6			Adamts3
Mei1			Rbm20
Meis1			Tmem221
Meis2			Tox3
Meis3			Diras1
Mesp1			Kcns3
Met			Dmrta1
Metrnl			Vwce
Mex3b			Adamtsl5
Mfap3l			2900005J15Rik
Mfhas1			Slc36a4
Mfi2			Cilp2
Mfsd1			Foxo1
Mfsd2a			Aqp5
Mfsd4			Pcsk9
Mfsd6			Cdkn2a
Mfsd7c			1700001O22Rik
Mgat4b			Trp53i13
Miat			Cxxc4
Mical2			Rin3
Micall1			Tnfaip8l1
Micall2			9930014A18Rik
Mixl1			Dact1
Mkx			Zbtb7c
Mlf1			Kcnj10
Mlkl			D1Ertd622e
Mllt3			1700056E22Rik
Mlph			Syt16
Mlxipl			Ankrd34b
Mmd			Kcng3
Mmp15			S1pr5
Mmp17			S1pr1
Mmp24			Arhgef37
Mmp25			Lrrc3b
Mmp28			Nudt18
Mmp9			Asxl3
Mn1			Kcng4
Mnx1			Rtn4rl1
Mocos			Ush1g
Mos			Lhfpl2
Mpdz			Sowahb
Mpp2			Adra2c
Mpp3			Zfp423
Mpped1			Sh2d5
Mrap2			Epcam
Mrc2			Bhlhe23
Mrps23			Gpr150
Msi1			Pou3f3
Msrb3			C1ql1
Msx1			Pigz
Msx2			Prr15
Msx3			C2cd4c
Mtss1l			Gm16532
Mxra8			C2cd2
Myb			Onecut2
Mybpc2			Hpcal4
Myl7			Tmem229b
Myo5b			Olig1
Myod1			Pcdhb20
Myrip			Rprml
N4bp2l1			She
Nab1			Stxbp6
Nacad			Ccbe1
Nae1			Gpat2
Naglu			Gjb2
Nags			Pcdhb17
Nat8l			Rbp1
Nav1			Kcnk6
Nav2			B430212C06Rik
Nbl1			Ppm1e
Ncam1			Zfp319
Ncan			Lrrc8e
Nccrp1			Hrk
Nck2			Foxc2
Nckap5			Bst2
Ncs1			Rhoj
Ndn			Ppp1r3b
Ndrg1			Gchfr
Ndufa4l2			Krt1
Nebl			Atxn1
Necab2			Ltb4r1
Nefh			Tshz1
Nefl			1110032F04Rik
Nefm			Ccdc108
Nell2			Lrrc4b
Nenf			Cd24a
Nes			Dmrta2
Neurl1b			Neurl3
Neurl3			Samd14
Neurog3			Gjd3
Nexn			Zfp358
Nfasc			Lancl3
Nfatc1			Odf3b
Nfe2l3			Ctdspl
Nfil3			Fam132b
Nfix			Rnf152
Ngb			Nccrp1
Ngf			Mafa
Ngfr			Fgfbp3
Nhsl2			D930020B18Rik
Nin			Hs3st3a1
Nipal1			Atg16l2
Nkain1			Phf13
Nkain3			Pcdhb16
Nkapl			Gm5607
Nkd1			Gp5
Nkd2			Kcna3
Nkpd1			Stbd1
Nkx1-1			C2cd4a
Nkx1-2			Rgmb
Nkx2-1			Lmod1
Nkx2-2			Dmrt2
Nkx2-3			Nat8l
Nkx2-4			Asb8
Nkx2-5			Bend7
Nkx2-9			Nags
Nkx3-1			Amigo2
Nkx6-2			Bcl11b
Nlgn2			Pou4f1
Nlrp6			Scrt1
Nmnat2			Fam171b
Nod1			Mlf1
Nog			Zdhhc22
Nol3			Phldb1
Nol4			Sp8
Nos1ap			Nog
Npas1			Rtbdn
Npas2			Prss50
Npas3			H1f0
Npdc1			Efna5
Npnt			Rassf10
Nppc			Elfn1
Npr2			Tmem121
Npr3			Zadh2
Nptx1			Rgag4
Nptxr			Kcnk3
Npw			Scn3b
Npy			Syt12
Npy1r			Fut4
Nr2f2			Fam134a
Nr2f6			Krt8
Nr3c2			Tmem200a
Nr6a1			Htr1b
Nrarp			Cdc42ep1
Nrbp2			Clip1
Nrcam			Zfpm1
Nrg2			Vsig8
Nrgn			Hoxb13
Nrip3			Nckap5
Nrk			Fzd4
Nrp1			Arl4c
Nrp2			Lrrc4
Nrtn			Ppp1r3d
Nsg1			Shisa3
Nt5e			Zfp697
Ntf3			Grrp1
Ntf5			Kcnk12
Ntm			Eif5a2
Ntn1			D8Ertd82e
Ntn4			Dscam
Ntng2			Fzd2
Ntrk1			Foxc1
Ntrk2			Hoxc12
Ntrk3			Rltpr
Ntsr1			Foxl2
Nuak2			Lypd6
Nudt18			Slc35d3
Nxf2			Oprd1
Nxnl1			Fam171a1
Nxnl2			Htr5b
Nxph4			Kcnb1
Oaf			Fam78a
Obscn			Tmem150c
Obsl1			Emilin3
Ocln			Pgbd5
Odf3b			Hist1h2ba
Olfm2			AI314180
Olig1			Slc29a4
Olig2			Vwc2
Onecut1			Cdh20
Onecut2			Phospho1
Opcml			Rtn4rl2
Oprd1			Amigo1
Optc			Kcns2
Osbp2			Creg2
Osbpl3			Gprc5c
Osbpl5			Fbll1
Osbpl6			Sv2c
Osmr			Commd3
Osr2			Cited1
Otop1			Plcb1
Otud7a			Msrb3
Otx1			Islr2
Otx2			Pcdh19
Ovol1			Six1
Ovol2			Pcdh1
Oxct2b			Cd14
Oxt			Gm1564
P2rx5			Pcdhb11
P2ry1			Zfp579
P2ry2			Cmtm4
P4ha2			Kctd19
P4ha3			Pcdhb6
Pacsin1			Tmem198
Pacsin3			Nlgn2
Pag1			Sox6
Pak7			Rspo2
Palm2			Erich1
Pam			Pfdn4
Pank4			Pard3b
Panx2			Dock8
Papln			Sema5b
Papss2			Foxo6
Paqr4			Ppp1r36
Paqr5			Doc2a
Paqr9			Ankrd44
Pard3b			Mpp3
Parp12			Bmpr1b
Parp8			Pkdrej
Pax1			Nav2
Pax2			Plekhg3
Pax6			Best2
Pax7			Prkcb
Pax8			Arhgef15
Pax9			Glis3
Pcbp3			Gas1
Pcdh1			Hrh1
Pcdh10			Cntn2
Pcdh17			Aph1c
Pcdh18			Brsk2
Pcdh19			Gsx1
Pcdh8			Mapk11
Pcdh9			Cdh22
Pcdha4			Arhgap20
Pcdhb11			Gm9899
Pcdhb14			AI854703
Pcdhb16			Nrgn
Pcdhb17			Adamts19
Pcdhb20			Hs6st3
Pcdhb22			Ebf4
Pcdhb6			Tll1
Pcdhga9			Mast1
Pcnx			Nebl
Pcp4l1			Grwd1
Pcsk2			Lipg
Pcsk5			Slc39a8
Pcsk9			Pde5a
Pde10a			A930004D18Rik
Pde11a			Nkx2-4
Pde1b			Fgfr3
Pde3a			Lrrc36
Pde3b			Slfn5
Pde4a			Vsnl1
Pde4dip			Pm20d2
Pde5a			Irs4
Pde8b			Srsf12
Pdgfb			Lrrc8c
Pdgfra			Cadm4
Pdlim2			Fam19a5
Pdlim3			Tmem158
Pdlim4			Dsp
Pdx1			Zkscan4
Pdzd7			Kcnmb4
Pdzrn3			Kbtbd13
Pear1			Gabrg3
Pecr			Gm11190
Peg10			Cgrrf1
Peg12			Foxd2
Peli3			Ntrk2
Penk			Tns1
Per2			Pcdh9
Pfdn4			Maf
Pfkfb3			Alk
Pgbd5			Zfp580
Pgf			Dach1
Pgr			Kbtbd11
Phactr2			Gm5069
Phactr3			Nkain3
Phf13			Fam19a3
Phf19			Per2
Phf2			Prr18
Phf21b			Irs1
Phldb1			9330182L06Rik
Phldb2			Rgs9bp
Phldb3			Fam105a
Phlpp2			Spock1
Phospho1			Kcnq3
Phox2a			Slit3
Phpt1			Med12l
Pi16			Cd248
Pigz			Cebpb
Pik3ap1			Trnp1
Pik3r5			Hoxb8
Pitx1			Nfil3
Pitx2			Hmga2
Pitx3			Pou3f4
Pkd2l2			Jakmip3
Pkdcc			Commd7
Pkdrej			Mab21l1
Pkia			Slc35f3
Pklr			Ebf1
Pknox2			Bcl2
Pkp1			Lypd3
Plau			E2f6
Plbd1			Mex3b
Plcb1			Megf6
Plcd1			Camk2b
Plcg2			Cacnb2
Plcl2			Chsy3
Pld2			Sez6l
Plec			Kcnh1
Plek2			Spock2
Plekha2			Syt17
Plekhb2			Panx2
Plekhg3			Kl
Plekhg4			Rnf207
Plekhh3			Gpc6
Plekho1			Adra2b
Plin5			En1
Plk5			Col13a1
Pllp			Zfp516
Plvap			Kcnc1
Plxna2			Kcp
Plxna4			Ntrk3
Plxnc1			Mfsd4
Plxnd1			Sept9
Pm20d2			Nkapl
Pmp22			Mamld1
Pnmal2			Gckr
Pnmt			Kcng2
Podn			Hspa2
Podxl			Ntm
Pogk			Scrt2
Popdc3			Pwwp2b
Pou2f2			Nrg2
Pou2f3			Chst8
Pou3f1			Sntb1
Pou3f3			Sycp2
Pou3f4			Fam78b
Pou4f1			Layn
Pou4f2			Nkpd1
Pou4f3			B2m
Ppara			Csmd1
Ppargc1b			Irx1
Ppfia3			Tdrd5
Pphln1			Galnt13
Ppl			Mkx
Ppm1e			Maml3
Ppm1h			Sfmbt2
Ppp1r13b			H2-K1
Ppp1r14c			Dnaic1
Ppp1r16b			Tmem151a
Ppp1r1a			Stx17
Ppp1r1b			Obscn
Ppp1r36			Zic2
Ppp1r3b			Dlgap4
Ppp1r3d			Ppp1r1b
Ppp1r3e			Rufy4
Ppp2r2c			Inadl
Ppp4r4			Galntl6
Prdm12			Sphk1
Prdm13			Rai1
Prdm16			Opcml
Prdm8			Trank1
Prickle1			Erbb2
Prickle4			T
Prima1			Cyp26c1
Prkag2			Ap3b2
Prkag3			Tubb4a
Prkca			Ncs1
Prkcb			Lypd4
Prkcd			1810041L15Rik
Prkch			Phactr2
Prkd1			Kdr
Prkd2			Sox7
Prkg2			Gpr84
Prmt8			Grm4
Prok2			Tmem117
Prom1			Usp31
Prom2			Alg11
Prox1			Syne2
Prph			D630045J12Rik
Prr15			Col23a1
Prr18			Jazf1
Prrt4			Gng8
Prrx2			Ccdc102a
Prss16			Sox11
Prss39			Mapk15
Prss44			Rnf217
Prss50			Chadl
Prss56			Nr6a1
Prtg			Klk8
Prtn3			BC068157
Prune2			Izumo1
Psd			Paqr9
Psd2			Kndc1
Psmb11			Anks6
Psmb8			Gpr139
Pstpip2			Arid3c
Ptchd1			Zbtb16
Ptchd2			Cldn9
Ptger4			Nck2
Pth1r			Vsig10
Ptpn13			Hes6
Ptpn14			Nipal1
Ptpn18			H2-Q10
Ptpn21			Foxd3
Ptpra			Hmx1
Ptprb			S1pr3
Ptprd			Syngap1
Ptpre			Gbx1
Ptprj			Arfgef1
Ptprm			Mei1
Ptprn			Tlx2
Ptprn2			Zfp467
Ptprs			Gjd2
Ptpru			Celsr2
Ptprz1			Zbtb10
Ptrf			Gprin1
Ptx3			Tmem100
Pvrl3			Fam57a
Pwwp2b			Hba-a2
Pxdn			Hba-a1
Pygo1			Mfhas1
Qsox1			Ddx43
Rab11fip1			Hs3st3b1
Rab11fip4			Art5
Rab15			Cldn3
Rab17			Rgma
Rab20			Peg12
Rab3b			Kcnj11
Rab6b			Mn1
Rab8b			Vsig10l
Rabep2			Sox13
Rac3			Etnk2
Rai1			Dgkd
Rai2			Pnmal2
Rap1gap2			Gad1
Rap1gds1			Il1rl2
Rasa3			Foxe1
Rasal1			Egr4
Rasd2			Map3k5
Rasef			Grid2
Rasgef1a			Klrg2
Rasgef1c			Rimbp3
Rasgrf2			Cebpd
Rasgrp1			Gm960
Rasip1			Apcdd1
Rasl10a			Mcc
Rasl10b			Sept5
Rasl12			Psmb11
Rassf1			Ppp1r3e
Rassf10			Fam84b
Rassf2			Gpr27
Rassf4			Acot1
Rassf5			4930599N23Rik
Raver2			Magi2
Rax			Klf14
Rbfox1			Gm8773
Rbfox3			C920025E04Rik
Rbm11			H2-Q6
Rbm20			H2-D1
Rbm24			H2-Ab1
Rbm46			Arhgdig
Rbms1			Pcdhb22
Rbp1			Cdkn2b
Rbp4			Itpripl2
Rcsd1			Ntf5
Reck			Foxl2os
Rel			Phldb3
Reln			Tnfaip8l3
Rem1			Kcng1
Rem2			Mafb
Resp18			Hspa12b
Ret			Pdzd7
Rftn1			Hpse2
Rfx4			Grem1
Rgag4			Heg1
Rgl1			Wipf1
Rgl3			Fign
Rgma			Rprm
Rgmb			Hoxc4
Rgs10			Gm10863
Rgs11			Nrbp2
Rgs16			Oxct2b
Rgs17			4931440F15Rik
Rgs2			Nrarp
Rgs7bp			Fam43b
Rgs9bp			Pou3f1
Rhbdf1			AW011738
Rhbdl3			Nkain1
Rhbg			Bnip3
Rhcg			Hs3st4
Rhd			Fam174b
Rhoj			Dph1
Rhpn1			Cdc20b
Rhpn2			Insl3
Rimbp3			Slc8a3
Rimkla			Cyp4v3
Rimklb			Prickle4
Rims1			Prdm12
Rims2			Nhsl2
Rims4			H2-T10
Rin3			Gm11127
Ripk3			6530402F18Rik
Ripk4			H2-Q1
Ripply3			Gm684
Rln3			Hoxa3
Rltpr			Gpr45
Rnd2			Clec2l
Rnf130			Prrt4
Rnf152			Dnajb3
Rnf180			Ccdc85c
Rnf207			Dlx1as
Rnf217			4933421O10Rik
Rnf219			4933439K11Rik
Rnf39			4833418N02Rik
Robo3			AI854517
Ror1			2610035F20Rik
Ror2			Dpy19l2
Rorc			Gm12992
Rprm			Gm2061
Rprml			9630001P10Rik
Rps6ka4			AI115009
Rps6kl1			2310069G16Rik
Rrad			Gm11538
Rragd			Gm14169
Rspo1			9530082P21Rik
Rspo2			Gm15972
Rspo3			Gm16897
Rspo4			Gm14204
Rsrc1			A730090H04Rik
Rtbdn			Gm16701
Rtn4rl1			Miat
Rtn4rl2			A230065H16Rik
Rufy3			2900008C10Rik
Rufy4			Gm2694
Runx1t1			9530026P05Rik
Rusc1			Ier5l
Rxra			Palm2
Rxrg			Cdk5r2
S1pr1			Gm17296
S1pr3			4930523C07Rik
S1pr5			Dio3os
Sall3			Tcerg1l
Samd14			Gm1979
Samd4			E530011L22Rik
Samd5			2810468N07Rik
Sarm1			H2-Q2
Satb2			C2cd4b
Scamp1			Peg10
Scara3			Bend4
Scarf2			D030025P21Rik
Sccpdh			Gm7030
Scmh1			Gm20554
Scn1b			Eif4e3
Scn3b
Scn4b
Scn5a
Scn8a
Scnn1a
Scrt1
Scrt2
Scube1
Scube2
Scube3
Sdc1
Sdc3
Sdk1
Sdk2
Sel1l3
Sema3d
Sema3f
Sema4c
Sema5a
Sema5b
Sema6a
Sema6b
Sema6d
Sema7a
Serf1
Serinc2
Serpine2
Sertad4
Setbp1
Setd7
Sez6
Sez6l
Sez6l2
Sfi1
Sfmbt1
Sfmbt2
Sfrp1
Sfrp2
Sfrp5
Sfxn3
Sgcb
Sgcd
Sgce
Sgcz
Sgk3
Sgpp1
Sgpp2
Sh2b2
Sh2d5
Sh3bp5
Sh3rf1
Shank1
Shank2
Shank3
Shc4
Shd
She
Shisa3
Shmt2
Shroom1
Siah2
Sirpa
Six1
Six2
Six5
Six6
Skap1
Skor1
Slc10a4
Slc12a5
Slc13a3
Slc13a5
Slc16a10
Slc16a11
Slc16a2
Slc16a9
Slc17a7
Slc18a2
Slc1a1
Slc1a2
Slc1a6
Slc22a15
Slc22a17
Slc22a23
Slc22a4
Slc25a4
Slc25a48
Slc27a1
Slc27a2
Slc29a4
Slc30a10
Slc30a3
Slc30a4
Slc32a1
Slc35d3
Slc35f3
Slc35f4
Slc36a4
Slc38a3
Slc39a8
Slc40a1
Slc41a2
Slc43a1
Slc44a5
Slc45a3
Slc47a1
Slc4a4
Slc5a5
Slc5a8
Slc6a1
Slc6a11
Slc6a17
Slc6a3
Slc6a4
Slc6a5
Slc7a14
Slc7a2
Slc7a4
Slc7a8
Slc8a3
Slc9a3r2
Slc9a5
[truncated: 391 more rows]
