# Supplementary material for: Gas41 links histone acetylation to H2A.Z deposition and maintenance of embryonic stem cell identity
Source: Cell Discov. 2018 Jun 12;4:28. doi: 10.1038/s41421-018-0027-0 (PMC5995911; doi:10.1038/s41421-018-0027-0)
Supplement: Supplementary file 6 — Supplementary Table S6 [file 41421_2018_27_MOESM6_ESM.xlsx]

## Sheet: Oligos
Name	Sequence	Application
Actb F	CACAGTGTTGTCTGGTGGTA	RT-qPCR
Actb R	GACTCATCGTACTCCTGCTT	RT-qPCR
Actl6a F	TTCTTCCTTTGCAAAACTGC	RT-qPCR
Actl6a R	CAGCCCAGTAGAACGACCAT	RT-qPCR
Actr6 F	TTTACAGAGACATGGACATTGC	RT-qPCR
Actr6 R	GGCAGAACATAGTCAATCATCA	RT-qPCR
Brachyury (T) F	CAGCCCACCTACTGGCTCTA	RT-qPCR
Brachyury (T) R	GAGCCTGGGGTGATGGTA	RT-qPCR
Cdx2 F	CTGCCACACTTGGGCTCT	RT-qPCR
Cdx2 R	CTTGGCTCTGCGGTTCTG	RT-qPCR
Dkk1 F	GAGGGGAAATTGAGGAAAGC	RT-qPCR
Dkk1 R	TCTGATGATCGGAGGCAGAC	RT-qPCR
Dmap1 F	CATCGGGAGGTCTATGCTTT	RT-qPCR
Dmap1 R	AGTGTCACTGGGCAGCAG	RT-qPCR
Epc1 F	AGGAGATGATTGACCGGCTA	RT-qPCR
Epc1 R	AGTTTGGCTTCCTGCAGACT	RT-qPCR
Epc2 F	AACAGCCCAAGCAGTTCATT	RT-qPCR
Epc2 R	TGGTTGCTCGTTGTCTAGGTT	RT-qPCR
Evx1 F	ATTGCAAGGCTGGAGAAAGA	RT-qPCR
Evx1 R	CCGGTTCTGAAACCACACC	RT-qPCR
Fgf5 F	GTTTCCAGTGGAGCCCTTC	RT-qPCR
Fgf5 R	GAGACACAGCAAATATTTCCAAAA	RT-qPCR
Gadd45g F	GACCTGCATTGCATCCTCAT	RT-qPCR
Gadd45g R	GCTCTCCTCGCAGAACAAAC	RT-qPCR
Gas41 F	AGAGAATGGCGGAATTTGGA	RT-qPCR
Gas41 R	ACGATGGTAACCCCCTTCACT	RT-qPCR
Gata3 F	CTGGAGGAGGAACGCTAATG	RT-qPCR
Gata3 R	GGGTCTGGATGCCTTCTTTC	RT-qPCR
H2afv F	TTATCAAGGCCACCATAGCC	RT-qPCR
H2afv R	AGTTTTCTGCTGCCCCTTCT	RT-qPCR
H2afz F	GCCATCCTGGAGTACCTCAC	RT-qPCR
H2afz R	AAGTGACGAGGGGTGATACG	RT-qPCR
Id2 F	CCAGAGACCTGGACAGAACC	RT-qPCR
Id2 R	CTCAGAAGGGAATTCAGATGC	RT-qPCR
MASH1 F	GGCAGCAGATCCTGCATCTT	RT-qPCR
MASH1 R	TTTTCTGCCTCCCCATTTGA	RT-qPCR
Meis1 F	GGACAGCCAATGGGAGGTT	RT-qPCR
Meis1 R	CGCTCTGATGCCCATGTG	RT-qPCR
Morf4l1 F	CAGTACACCACCCCCTCCT	RT-qPCR
Morf4l1 R	CTTTCTGGCACCCATTCATC	RT-qPCR
Morf4l2 F	GACCAGGAAGAACAAGCAGAA	RT-qPCR
Morf4l2 R	CACTGGTACTGCCTCCGTCT	RT-qPCR
Mrgbp F	TGAGGTGGAAGTGTGCCTCT	RT-qPCR
Mrgbp R	ATCATGTGGAAGTGCCGATT	RT-qPCR
Msx1 F	TCCTCAAGCTGCCAGAAGAT	RT-qPCR
Msx1 R	TTGGTCTTGTGCTTGCGTAG	RT-qPCR
Nanog F	TTCTTGCTTACAAGGGTCTGC	RT-qPCR
Nanog R	AGAGGAAGGGCGAGGAGA	RT-qPCR
Oct4 F	TGAGGCTACAGGGACACCTTTC	RT-qPCR
Oct4 R	GTGCCAAAGTGGGGACCT	RT-qPCR
Ruvbl1 F	GGTGCTGATGGAGAACTTCC	RT-qPCR
Ruvbl1 R	TTAGTCTCCTTTATCCGCAACC	RT-qPCR
Ruvbl2 F	AGGCTCTAACGCAAGCCTTC	RT-qPCR
Ruvbl2 R	ACCACCTCCCCTTCAATGAT	RT-qPCR
Sox2 F	TGCTGCCTCTTTAAGACTAGGG	RT-qPCR
Sox2 R	TCGGGCTCCAAACTTCTCT	RT-qPCR
Trrap RT F	GGAGAAGTCCAGTTTCTTCAGG	RT-qPCR
Trrap RT R	TCAAGTACCAGCTTCCGTAGTT	RT-qPCR
Vps72 RT F	CAGAGTCGTCACCAAAGCCTA	RT-qPCR
Vps72 RT R	GCGAGGCCTCAAGCTCTTT	RT-qPCR
Dkk1 promoter ChIP F	TGTAAACACGGCCAAGAACC	ChIP-qPCR
Dkk1 promoter ChIP R	CCGTGCAAAGTGACCTCTC	ChIP-qPCR
Evx1 promoter ChIP F	CCGGTCGATGGACTAGCA	ChIP-qPCR
Evx1 promoter ChIP R	CTTGGCCAGAGAGGCTGT	ChIP-qPCR
Fgf5 promoter ChIP F	CTTCTGCCTCCTCACCAGTC	ChIP-qPCR
Fgf5 promoter ChIP R	GATGCCCACTCTGCAGTACA	ChIP-qPCR
Gadd45g promoter ChIP F	TACAGTTCCGGAAAGCACAG	ChIP-qPCR
Gadd45g promoter ChIP R	TCCCACCCTGCAAACTTCTA	ChIP-qPCR
Gapdh promoter ChIP F	CAGGAAGACGCTTGAAAAGG	ChIP-qPCR
Gapdh promoter ChIP R	CCCAGCTTAGGTTCATCAGG	ChIP-qPCR
Gata3 promoter ChIP F	AACAAACAAACCCCCAAACA	ChIP-qPCR
Gata3 promoter ChIP R	CGCTCCTTGCTACTCAGGTT	ChIP-qPCR
Id2 promoter ChIP F	CTCACCTGCAAGGACAGGAT	ChIP-qPCR
Id2 promoter ChIP R	CTGGACTCGCATCCCACTAT	ChIP-qPCR
Meis1 promoter ChIP F	CGCTGGAGAACGAAACTCA	ChIP-qPCR
Meis1 promoter ChIP R	GGTAGCGCAATCGAGAAAGA	ChIP-qPCR
Meox2 promoter ChIP F	AGTCTTCTCTGGCCCTCCAT	ChIP-qPCR
Meox2 promoter ChIP R	TGCAAGACGAGGAAGATGTG	ChIP-qPCR
Msx1 promoter ChIP F	CCCCCTCCTCATCTGTGC	ChIP-qPCR
Msx1 promoter ChIP R	CGGTGTCAAAGTGGAGGACT	ChIP-qPCR
sg-Ctrl F	caccgGGATACTTCTTCGAACGTTT	sgRNA cloning
sg-Ctrl R	aaacAAACGTTCGAAGAAGTATCCc	sgRNA cloning
sg-mGas41 F	caccgTTCAAGAGAATGGCGGAATT	sgRNA cloning
sg-mGas41 R	aaacAATTCCGCCATTCTCTTGAAc	sgRNA cloning

## Sheet: Antibodies
Antibody targets	Vendor	Catalog #
H3	Abcam	ab1791
H2A.Z	Abcam	ab4174
H3K4me3	Abcam	ab5850
H3K14ac	Abcam	ab52946
H3K27ac	Abcam	ab4729
ACTR6 (ARP6)	Abcam	ab136699
RUVBL1 (TIP49A)	Abcam	ab51500
RUVBL2 (TIP49B)	Abcam	ab36569
DMAP1	Abcam	ab2848
MORF4L1 (MRG15)	Abcam	ab183663
Oct-3/4	Santa Cruz Biotechnology	sc-8628
GST	Santa Cruz Biotechnology	sc-459
Gas41	Santa Cruz Biotechnology	sc-130681
p400	Bethyl	A300-541A
ACTL6A (BAF53A)	Bethyl	A301-391A-T
b-actin	Sigma	A1978
FLAG	Sigma	F1804
SOX2	R&D systems	MAB2018
H3K27me3	Millipore	07-449
mouse Nanog	ReproCELL	RCAB0002PF

## Sheet: shRNA
shRNA	Catalog # or TRC #	Targeting sequence
Non-targeting control	SHC002	CAACAAGATGAAGAGCACCAA
shGas41-1	TRCN0000328724	GTAGCATTCCACGACGTTAAG
shGas41-2	TRCN0000328726	ATCGTTAAGCCAATCGTTTAT
shEp400	TRCN0000311325	TGCTACTTTCCAGTCCATTAA
shZnhit1	TRCN0000241196	GGCTACCTCAGTTTGATGATG
shOct4	TRCN0000009611	GCCGACAACAATGAGAACCTT
