# Supplementary material for: Gas41 links histone acetylation to H2A.Z deposition and maintenance of embryonic stem cell identity
Source: Cell Discov. 2018 Jun 12;4:28. doi: 10.1038/s41421-018-0027-0 (PMC5995911; doi:10.1038/s41421-018-0027-0)
Supplement: Supplementary file 7 — Supplementary Table S7 [file 41421_2018_27_MOESM7_ESM.xlsx]

## Sheet: 1b
											T-test (2 tailed, unpaired)	T-test (2 tailed, unpaired)
	EB Day	0			9			12			EB D9 vs EB D0	EB D12 vs EB D0
	Oct4	1.05514	1.00022	1.03117	0.0152042	0.00601585	0.0791668	0.0116273	0.00532155	0.179597
	Sox2	1.00144	1.00036	1.00001	0.0360884	0.0199057	0.272934	0.0241946	0.0157364	0.449654
	Nanog	1.01236	1.00639	1.00533	0.0111754	0.00490929	0.0883337	0.00909327	0.00617825	0.197331
	Gas41	1.00138	1.03531	1	0.164053	0.591233	0.32901	0.105659	0.355544	0.347436	0.00647142	0.000854332
												T-test (2 tailed, unpaired)

## Sheet: 1g
												T-test (2 tailed, unpaired)	T-test (2 tailed, unpaired)
			shNT			shGas41-1			shGas41-2			shGas41-1 vs shNT	shGas41-2 vs shNT
		Gas41	1.00115	1.00003	1.01083	0.06309	0.037093	0.040962	0.078502	0.04813	0.170521	4.27717e-08	1.65004e-05

## Sheet: 1j
			Gas41 KD
			shNT	shNT		shGas41-1	shG4		shGas41-2	shG6
		AP inetnsity	Avg. % of cells	SD	n	Avg. % of cells	SD	n	Avg. % of cells	SD	n
		High	59.2573	10.7497	7	14.0687	7.34797	6	3.06122	5.61997	7
		Intermediate	31.2051	14.8673	7	18.3048	12.6763	6	15.382	10.4642	7
		Low	9.53759	11.878	7	67.6264	16.9812	6	81.5568	11.5436	7
				*P< 0.05; ****P < 0.0001, Two-tailed unpaired Student’s t-test

## Sheet: 2e
																	T-test (2 tailed, unpaired)	T-test (2 tailed, unpaired)
					shNT				shGas41-1				shGas41-2				shGas41-1 vs shNT	shGas41-2 vs shNT
				Gata3	1.00032	1.03783	1.00378	1.00527	21.5025	60.7732	27.8385	28.4579	8.0514	7.32848	9.89378	7.01469	0.00896944	0.0820961
				Cdx2	1.00239	1.02684	1.00042	1.01156	4.55195	15.7057	7.45472	4.67826	2.32964	3.29344	2.27593	3.01493	0.0354806	0.113415
				Fgf5	1.39079	1.10718	1.55005	1.00047	11.6637	7.93585	26.1855	5.63729	9.79529	5.78111	10.259	2.40883	0.04578	0.161309
				Mash1	1.05559	1.01483	1.10087	1.00698	3.87884	13.8954	8.76758	1.80828	2.41921	2.84612	5.09478	6.0387	0.0663555	0.142737
				Meis1	1.00819	1.01049	1.01302	1.00055	5.43191	10.4972	4.71421	3.78188	2.50289	5.55949	2.29462	3.15955	0.0146022	0.168852
				T	1.00033	1.02313	1.00753	1.0022	1.58538	4.46742	1.5288	0.823256	2.01782	3.70065	1.34073	1.01972	0.224711	0.237798
				Evx1	1.00005	1.10263	1.00546	1.03907	5.73414	10.4162	11.8634	12.6078	6.6958	17.7464	8.85927	11.9618	0.00104274	0.0035291
				Msx1	1.00826	1.03907	1.04422	1.01194	4.49229	13.0061	8.12679	5.16566	1.5869	3.70865	4.20542	2.54384	0.0137434	0.0953025

## Sheet: 6c
			GAS41 Rescue
			shNT+Vec			shGas41+Vec			shGas41+F-GAS41(WT)			shGas41+F-GAS41(W93A)
		AP inetnsity	Avg. % of cells	SD	n	Avg. % of cells	SD	n	Avg. % of cells	SD	n	Avg. % of cells	SD	n
		High	61.022	10.5369	5	5.01943	3.98842	6	41.66	5.83074	6	4.72222	6.48479	5
		Intermediate	29.5978	8.07348	5	44.4113	12.7694	6	47.8028	7.84347	6	36.7576	10.5668	5
		Low	9.38012	6.22602	5	50.5692	12.8334	6	10.5372	6.22696	6	58.5202	14.7462	5
				N.S.: not significant; ***P < 0.001, Two-tailed unpaired Student’s t-test

## Sheet: 6d
																T-test (2 tailed, unpaired)	T-test (2 tailed, unpaired)
			H2AZ/H3	shNT+Vec			shGas41+Vec			shGas41+WT			shGas41+W93A			shNT vs shG41	shG41+WT vs shG41+W93A
			Gata3	0.118285	0.137081	0.126606	0.0666583	0.0590585	0.060837	0.149216	0.168706	0.145519	0.0877859	0.0866634	0.0982482	0.000383186	0.00141163
			Meis1	0.26494	0.371638	0.337278	0.112775	0.102507	0.0425068	0.284794	0.270403	0.305486	0.161456	0.109369	0.131578	0.00338557	0.00110348
			Id2	0.0829885	0.147094	0.0985824	0.03125	0.0175353	0.0330081	0.0967074	0.0982913	0.131352	0.0463296	0.0281066	0.0382741	0.0144615	0.004641
			Evx1	0.110725	0.082211	0.0915527	0.00441129	0.00781602	0.00732728	0.0793359	0.0779135	0.0558606	0.0315734	0.0297899	0.0251595	0.000475763	0.00574946
			Gadd45g	0.0864452	0.108344	0.106364	0.0235685	0.0260457	0.0177861	0.0755072	0.101131	0.0888653	0.0483057	0.0687998	0.0381023	0.000462238	0.0345115

## Sheet: 6e
							T TEST (2-tailed, Unparid)
			shNT	shG41	shG41+WT	shG41+W93A	shNT vs shG41	shG41+WT vs shG41+W93A
		Gata3	1.00696	10.6746	2.50164	20.6958	0.000885265	0.00465852
			1.00878	6.30088	3.36908	9.35436
			1.00011	14.6803	3.93715	13.6942
			1.03952	8.55689	3.91409	9.496
			1.00175	27.961	2.42184	29.7609
			1.00002	10.345	2.58434	8.90955
			1.01656	11.4454	2.7053	6.40095
			shNT	shG41	shG41+WT	shG41+W93A	shNT vs shG41	shG41+WT vs shG41+W93A
		Meis1	1.00947	6.00175	3.36032	4.55661	0.00270024	0.0231693
			1	4.96605	1.55303	7.5312
			1.03102	7.20037	2.07769	7.23995
			1.01711	3.06691	1.66923	3.14221
			shNT	shG41	shG41+WT	shG41+W93A	shNT vs shG41	shG41+WT vs shG41+W93A
		Id2	1.00223	9.76796	2.53685	13.3704	0.0411265	0.0342434
			1.00762	17.2436	4.43243	17.0158
			1.02282	31.7091	5.0276	26.7647
			1.00134	5.29459	2.22643	5.60453
			shNT	shG41	shG41+WT	shG41+W93A	shNT vs shG41	shG41+WT vs shG41+W93A
		Evx1	1.01206	4.02339	1.762	3.46582	0.000424886	0.00838854
			1.00622	6.73574	3.38567	9.07399
			1.0021	9.95246	5.12944	15.9206
			1.00347	12.3789	2.10737	15.2905
			1.01104	11.5686	1.08336	18.1092
			1.0114	5.23717	1.264	4.52015
			shNT	shG41	shG41+WT	shG41+W93A	shNT vs shG41	shG41+WT vs shG41+W93A
		Gadd45g	1.00507	6.05867	1.60396	4.85325	0.000388044	0.0134857
			1.00267	4.63985	2.63732	6.94817
			1.02434	4.87788	1.38187	3.78769
			1.00617	3.48351	1.66101	3.38426

## Sheet: S1n
			Gas41 KO
			gCtrl			gGas41	gGas41
		AP inetnsity	Avg. % of cells	SD	n	Avg. % of cells	SD	n
		High	60.6838	6.76697	10	7.13185	5.29086	9
		Intermediate	29.7308	7.20043	10	16.3794	14.1352	9
		Low	9.58547	7.56913	10	76.4888	12.8096	9
			*P< 0.05; ***P < 0.001, Two-tailed unpaired Student’s t-test

## Sheet: S3j
				H2A.Z resuce
				shNT+Vec			shGas41+Vec			shGas41+H2A.Z
			AP inetnsity	Avg. % of cells	SD	n	Avg. % of cells	SD	n	Avg. % of cells	SD	n
			High	59.74	12.2847	8	4.58333	6.13788	7	3.79753	3.23664	8
			Intermediate	29.9035	14.2923	8	26.4556	16.481	7	39.9296	9.07773	8
			Low	10.3565	5.4737	8	68.961	13.2956	7	56.2729	9.94699	8
					****P < 0.0001, Two-tailed unpaired Student’s t-test

## Sheet: S7b
			Ep400, Znhit1 KD
			shNT			shEp400			shZnhit1
		AP inetnsity	Avg. % of cells	SD	n	Avg. % of cells	SD	n	Avg. % of cells	SD	n
		High	57.3954	13.3726	5	8.26118	8.26397	6	11.6078	10.6184	7
		Intermediate	31.3329	7.33205	5	6.93843	5.87116	6	17.5644	9.32339	7
		Low	11.2717	10.4792	5	84.8004	10.8364	6	70.8278	14.1513	7
				*P< 0.05; ***P<0.001; ****P < 0.0001, Two-tailed unpaired Student’s t-test
